# Supplementary material for: Is the Proteome of Bronchoalveolar Lavage Extracellular Vesicles a Marker of Advanced Lung Cancer?
Source: Cancers (Basel). 2020 Nov 20;12(11):3450. doi: 10.3390/cancers12113450 (PMC7699733; doi:10.3390/cancers12113450)
Supplement: Supplementary file 1 [file cancers-12-03450-s001.zip]

Archive with 4 entries (3 files):
- cancers-984646-XML-suppl/
- cancers-984646-XML-suppl/cancers-984646-proofreading suppl.pdf
- cancers-984646-XML-suppl/TableS1-limmaCorrectForGenderSmoking.xls
- cancers-984646-XML-suppl/TableS2.xls
