# Supplementary material for: Is the Proteome of Bronchoalveolar Lavage Extracellular Vesicles a Marker of Advanced Lung Cancer?
Source: Cancers (Basel). 2020 Nov 20;12(11):3450. doi: 10.3390/cancers12113450 (PMC7699733; doi:10.3390/cancers12113450)
Supplement: Supplementary file 1 [file cancers-12-03450-s001.zip › cancers-984646-XML-suppl/TableS1-limmaCorrectForGenderSmoking.xls]

## Sheet: LimmaCorrectedForGenderSmoking
Protein.IDs	Majority.protein.IDs	Protein.names	Gene.names	Fasta.headers	pro	mean_No	mean_Yes	CV_No	CV_Yes	median_No	median_Yes	logFC	AveExpr	t	P.Value	adj.P.Val	B	# rep No	# rep Yes
P01715	P01715	Immunoglobulin lambda variable 3-1 (Ig lambda chain V-IV region Bau) (Ig lambda chain V-IV region MOL) (Ig lambda chain V-IV region X)	IGLV3-1	sp|P01715|LV301_HUMAN Immunoglobulin lambda variable 3-1 OS=Homo sapiens OX=9606 GN=IGLV3-1 PE=1 SV=2	P01715	10.8857	21.008	0.968068	0.327365	10.5557	23.2747	15.469	15.9468	6.18383	4.75915e-06	0.0150294	1.46669	7	11
P18564	P18564	Integrin beta-6	ITGB6	>sp|P18564|ITB6_HUMAN Integrin beta-6 OS=Homo sapiens GN=ITGB6 PE=1 SV=2	P18564	8.00447	14.3924	1.11258	0.61111	3.97884	18.9012	12.3455	11.1985	4.009	0.000684093	0.406116	-1.18129	6	9
P19652	P19652	Alpha-1-acid glycoprotein 2	ORM2	>sp|P19652|A1AG2_HUMAN Alpha-1-acid glycoprotein 2 OS=Homo sapiens GN=ORM2 PE=1 SV=2	P19652	6.11063	20.4362	1.50875	0.133713	0	21.0738	12.9904	13.2734	3.96236	0.000763069	0.406116	-1.24511	4	12
P03952;P20718	P03952	Plasma kallikrein;Plasma kallikrein heavy chain;Plasma kallikrein light chain	KLKB1	>sp|P03952|KLKB1_HUMAN Plasma kallikrein OS=Homo sapiens GN=KLKB1 PE=1 SV=1	P03952;P20718	15.1439	21.1293	0.608838	0.114247	19.5344	21.9391	10.5426	18.1366	3.92002	0.000842592	0.406116	-1.3032	9	12
Q13045	Q13045	Protein flightless-1 homolog	FLII	>sp|Q13045|FLII_HUMAN Protein flightless-1 homolog OS=Homo sapiens GN=FLII PE=1 SV=2	Q13045	18.2092	7.47466	0.121958	1.06648	18.5499	5.33017	-10.6441	12.842	-3.86328	0.000962251	0.406116	-1.38126	12	6
Q92930	Q92930	Ras-related protein Rab-8B	RAB8B	>sp|Q92930|RAB8B_HUMAN Ras-related protein Rab-8B OS=Homo sapiens GN=RAB8B PE=1 SV=2	Q92930	13.8145	5.33237	0.616722	1.53815	18.9561	0	-11.465	9.57342	-3.8611	0.00096717	0.406116	-1.38426	9	4
P43034	P43034	Platelet-activating factor acetylhydrolase IB subunit alpha	PAFAH1B1	>sp|P43034|LIS1_HUMAN Platelet-activating factor acetylhydrolase IB subunit alpha OS=Homo sapiens GN=PAFAH1B1 PE=1 SV=2	P43034	19.4286	10.1985	0.127629	0.920283	19.3787	13.369	-11.6333	14.8135	-3.79387	0.00113184	0.406116	-1.47706	12	7
P06702	P06702	Protein S100-A9	S100A9	>sp|P06702|S10A9_HUMAN Protein S100-A9 OS=Homo sapiens GN=S100A9 PE=1 SV=1	P06702	25.6761	20.541	0.039717	0.376407	25.7258	22.5637	-8.41388	23.1086	-3.75653	0.00123502	0.406116	-1.52873	12	11
O43324	O43324	Eukaryotic translation elongation factor 1 epsilon-1	EEF1E1	>sp|O43324|MCA3_HUMAN Eukaryotic translation elongation factor 1 epsilon-1 OS=Homo sapiens GN=EEF1E1 PE=1 SV=1	O43324	11.317	17.7358	0.797615	0.320376	15.4484	19.3032	10.7913	14.5264	3.73914	0.00128619	0.406116	-1.55281	8	11
P02788	P02788	Lactotransferrin;Lactoferricin-H;Kaliocin-1;Lactoferroxin-A;Lactoferroxin-B;Lactoferroxin-C	LTF	>sp|P02788|TRFL_HUMAN Lactotransferrin OS=Homo sapiens GN=LTF PE=1 SV=6	P02788	28.5334	25.4821	0.0456545	0.112208	28.9247	26.5522	-4.50762	27.0077	-3.73711	0.0012923	0.406116	-1.55563	12	12
P12111	P12111	Collagen alpha-3(VI) chain	COL6A3	>sp|P12111|CO6A3_HUMAN Collagen alpha-3(VI) chain OS=Homo sapiens GN=COL6A3 PE=1 SV=5	P12111	3.20703	11.3394	1.91466	0.646655	0	13.9434	10.6685	7.2732	3.69837	0.00141459	0.406116	-1.60936	3	9
Q9UGM5	Q9UGM5	Fetuin-B	FETUB	>sp|Q9UGM5|FETUB_HUMAN Fetuin-B OS=Homo sapiens GN=FETUB PE=1 SV=2	Q9UGM5	7.91203	15.6893	1.11114	0.479713	3.97884	18.9019	11.7716	11.8007	3.55551	0.00197284	0.450251	-1.80809	6	10
P20160	P20160	Azurocidin	AZU1	>sp|P20160|CAP7_HUMAN Azurocidin OS=Homo sapiens GN=AZU1 PE=1 SV=3	P20160	23.0707	14.3371	0.152063	0.782361	23.8324	21.7323	-11.5463	18.7039	-3.53118	0.00208754	0.450251	-1.84201	12	8
Q93050;Q9Y487	Q93050	V-type proton ATPase 116 kDa subunit a isoform 1	ATP6V0A1	>sp|Q93050|VPP1_HUMAN V-type proton ATPase 116 kDa subunit a isoform 1 OS=Homo sapiens GN=ATP6V0A1 PE=1 SV=3	Q93050;Q9Y487	5.92356	11.6586	1.29896	0.747952	0	16.0694	11.1569	8.7911	3.52603	0.00211262	0.450251	-1.84918	5	8
P35268	P35268	60S ribosomal protein L22	RPL22	>sp|P35268|RL22_HUMAN 60S ribosomal protein L22 OS=Homo sapiens GN=RPL22 PE=1 SV=2	P35268	19.0099	6.11358	0.345237	1.54178	21.0032	0	-11.8245	12.5618	-3.44637	0.00254102	0.450251	-1.96033	11	4
P04844	P04844	Dolichyl-diphosphooligosaccharide--protein glycosyltransferase subunit 2	RPN2	>sp|P04844|RPN2_HUMAN Dolichyl-diphosphooligosaccharide--protein glycosyltransferase subunit 2 OS=Homo sapiens GN=RPN2 PE=1 SV=3	P04844	4.6899	12.2423	1.56841	0.637499	0	15.6672	11.2895	8.46611	3.43184	0.00262787	0.450251	-1.98061	4	9
O43760	O43760	Synaptogyrin-2	SYNGR2	>sp|O43760|SNG2_HUMAN Synaptogyrin-2 OS=Homo sapiens GN=SYNGR2 PE=1 SV=1	O43760	18.801	22.9891	0.473708	0.0549013	21.9187	22.6749	8.39672	20.8951	3.41875	0.00270866	0.450251	-1.9989	10	12
O00592	O00592	Podocalyxin	PODXL	>sp|O00592|PODXL_HUMAN Podocalyxin OS=Homo sapiens GN=PODXL PE=1 SV=2	O00592	1.75929	9.60092	2.4189	0.910963	0	12.9683	10.722	5.6801	3.39434	0.00286579	0.450251	-2.03298	2	7
P53634	P53634	Dipeptidyl peptidase 1;Dipeptidyl peptidase 1 exclusion domain chain;Dipeptidyl peptidase 1 heavy chain;Dipeptidyl peptidase 1 light chain	CTSC	>sp|P53634|CATC_HUMAN Dipeptidyl peptidase 1 OS=Homo sapiens GN=CTSC PE=1 SV=2	P53634	15.5006	5.34227	0.485843	1.52848	18.5246	0	-11.1117	10.4215	-3.38204	0.00294829	0.450251	-2.05014	10	4
P06731	P06731	Carcinoembryonic antigen-related cell adhesion molecule 5	CEACAM5	>sp|P06731|CEAM5_HUMAN Carcinoembryonic antigen-related cell adhesion molecule 5 OS=Homo sapiens GN=CEACAM5 PE=1 SV=3	P06731	19.7516	15.2988	0.13006	0.513699	19.8842	18.2318	-6.0277	17.5252	-3.37004	0.00303106	0.450251	-2.0669	12	10
P09960	P09960	Leukotriene A-4 hydrolase	LTA4H	>sp|P09960|LKHA4_HUMAN Leukotriene A-4 hydrolase OS=Homo sapiens GN=LTA4H PE=1 SV=2	P09960	18.9758	12.1807	0.350862	0.769544	21.2523	18.0063	-10.9386	15.5783	-3.35835	0.00311393	0.450251	-2.08324	11	8
Q6UX06	Q6UX06	Olfactomedin-4	OLFM4	>sp|Q6UX06|OLFM4_HUMAN Olfactomedin-4 OS=Homo sapiens GN=OLFM4 PE=1 SV=1	Q6UX06	21.8178	16.7706	0.139055	0.517485	22.3278	21.4056	-9.0341	19.2942	-3.35519	0.00313664	0.450251	-2.08764	12	10
Q15485	Q15485	Ficolin-2	FCN2	>sp|Q15485|FCN2_HUMAN Ficolin-2 OS=Homo sapiens GN=FCN2 PE=1 SV=2	Q15485	17.5245	19.495	0.478314	0.333798	20.062	21.1215	7.88105	18.5098	3.30118	0.00355184	0.487684	-2.16304	10	11
P05156;CON__Q32PI4	P05156	Complement factor I;Complement factor I heavy chain;Complement factor I light chain	CFI	>sp|P05156|CFAI_HUMAN Complement factor I OS=Homo sapiens GN=CFI PE=1 SV=2	P05156;CON__Q32PI4	1.75929	9.64838	2.4189	0.915965	0	12.8651	9.98382	5.70384	3.25923	0.003911	0.491376	-2.22159	2	7
O95498	O95498	Vascular non-inflammatory molecule 2	VNN2	>sp|O95498|VNN2_HUMAN Vascular non-inflammatory molecule 2 OS=Homo sapiens GN=VNN2 PE=1 SV=3	O95498	11.1454	4.14496	0.795108	1.88489	15.3961	0	-10.8501	7.64519	-3.24465	0.004044	0.491376	-2.24194	8	3
Q9H4A4	Q9H4A4	Aminopeptidase B	RNPEP	>sp|Q9H4A4|AMPB_HUMAN Aminopeptidase B OS=Homo sapiens GN=RNPEP PE=1 SV=2	Q9H4A4	18.8376	10.2455	0.323015	0.914696	20.7068	13.728	-11.3681	14.5416	-3.24448	0.00404553	0.491376	-2.24217	11	7
P16422	P16422	Epithelial cell adhesion molecule	EPCAM	>sp|P16422|EPCAM_HUMAN Epithelial cell adhesion molecule OS=Homo sapiens GN=EPCAM PE=1 SV=2	P16422	9.66812	17.9564	0.950245	0.338161	10.5557	18.8751	9.86278	13.8123	3.21154	0.00436246	0.49745	-2.28811	7	11
Q9BVK6	Q9BVK6	Transmembrane emp24 domain-containing protein 9	TMED9	>sp|Q9BVK6|TMED9_HUMAN Transmembrane emp24 domain-containing protein 9 OS=Homo sapiens GN=TMED9 PE=1 SV=2	Q9BVK6	9.79923	16.5785	0.951751	0.469246	10.5557	19.7551	10.459	13.1889	3.20674	0.00441057	0.49745	-2.2948	7	10
P00492;Q9NRG1	P00492	Hypoxanthine-guanine phosphoribosyltransferase	HPRT1	>sp|P00492|HPRT_HUMAN Hypoxanthine-guanine phosphoribosyltransferase OS=Homo sapiens GN=HPRT1 PE=1 SV=2	P00492;Q9NRG1	19.6961	13.6161	0.127361	0.654244	20.2676	17.3819	-8.01574	16.6561	-3.17828	0.0047069	0.512565	-2.33446	12	9
O43747	O43747	AP-1 complex subunit gamma-1	AP1G1	>sp|O43747|AP1G1_HUMAN AP-1 complex subunit gamma-1 OS=Homo sapiens GN=AP1G1 PE=1 SV=5	O43747	16.9238	9.29228	0.192211	0.904746	17.9941	12.859	-8.40947	13.1081	-3.11424	0.00544606	0.528691	-2.42358	12	7
Q8TAX7	Q8TAX7	Mucin-7	MUC7	>sp|Q8TAX7|MUC7_HUMAN Mucin-7 OS=Homo sapiens GN=MUC7 PE=1 SV=2	Q8TAX7	15.0528	8.77145	0.628787	1.08321	19.5489	5.33017	-11.5149	11.9121	-3.11248	0.0054679	0.528691	-2.42602	9	6
Q5VU65	Q5VU65	Nuclear pore membrane glycoprotein 210-like	NUP210L	>sp|Q5VU65|P210L_HUMAN Nuclear pore membrane glycoprotein 210-like OS=Homo sapiens GN=NUP210L PE=2 SV=1	Q5VU65	5.0693	11.6909	1.59371	0.782157	0	15.2814	10.6057	8.38009	3.10366	0.00557855	0.528691	-2.43828	4	8
P48735	P48735	Isocitrate dehydrogenase [NADP], mitochondrial	IDH2	>sp|P48735|IDHP_HUMAN Isocitrate dehydrogenase [NADP], mitochondrial OS=Homo sapiens GN=IDH2 PE=1 SV=2	P48735	18.3586	8.40036	0.34395	1.0724	19.5416	5.33017	-10.4915	13.3795	-3.09036	0.0057496	0.528691	-2.45676	11	6
P14780	P14780	Matrix metalloproteinase-9;67 kDa matrix metalloproteinase-9;82 kDa matrix metalloproteinase-9	MMP9	>sp|P14780|MMP9_HUMAN Matrix metalloproteinase-9 OS=Homo sapiens GN=MMP9 PE=1 SV=3	P14780	12.9271	4.18466	0.617521	1.89069	16.8172	0	-11.2222	8.5559	-3.08566	0.00581118	0.528691	-2.46328	9	3
P48729;Q8N752	P48729	Casein kinase I isoform alpha	CSNK1A1	>sp|P48729|KC1A_HUMAN Casein kinase I isoform alpha OS=Homo sapiens GN=CSNK1A1 PE=1 SV=2	P48729;Q8N752	3.26362	11.8821	1.92554	0.776897	0	16.2944	8.92397	7.57287	3.08202	0.00585947	0.528691	-2.46835	3	8
P11586	P11586	C-1-tetrahydrofolate synthase, cytoplasmic;Methylenetetrahydrofolate dehydrogenase;Methenyltetrahydrofolate cyclohydrolase;Formyltetrahydrofolate synthetase;C-1-tetrahydrofolate synthase, cytoplasmic, N-terminally processed	MTHFD1	>sp|P11586|C1TC_HUMAN C-1-tetrahydrofolate synthase, cytoplasmic OS=Homo sapiens GN=MTHFD1 PE=1 SV=3	P11586	19.3135	15.3291	0.133128	0.498889	19.7278	18.9438	-7.23876	17.3213	-3.04639	0.00635182	0.557196	-2.51778	12	10
P11226	P11226	Mannose-binding protein C	MBL2	>sp|P11226|MBL2_HUMAN Mannose-binding protein C OS=Homo sapiens GN=MBL2 PE=1 SV=2	P11226	5.00431	9.83081	1.58733	1.0658	0	6.91883	10.1465	7.41756	3.02375	0.00668536	0.570605	-2.54916	4	6
Q15363	Q15363	Transmembrane emp24 domain-containing protein 2	TMED2	>sp|Q15363|TMED2_HUMAN Transmembrane emp24 domain-containing protein 2 OS=Homo sapiens GN=TMED2 PE=1 SV=1	Q15363	9.79729	18.2105	0.951584	0.323575	10.5557	19.5178	10.0811	14.0039	3.00163	0.0070275	0.572226	-2.57978	7	11
P49257	P49257	Protein ERGIC-53	LMAN1	>sp|P49257|LMAN1_HUMAN Protein ERGIC-53 OS=Homo sapiens GN=LMAN1 PE=1 SV=2	P49257	7.45162	15.4783	1.25745	0.498574	0	19.1151	11.0366	11.465	2.99916	0.00706676	0.572226	-2.5832	5	10
P10155	P10155	60 kDa SS-A/Ro ribonucleoprotein	TROVE2	>sp|P10155|RO60_HUMAN 60 kDa SS-A/Ro ribonucleoprotein OS=Homo sapiens GN=TROVE2 PE=1 SV=2	P10155	12.2973	4.78264	0.653133	1.51822	17.2327	0	-8.66222	8.53996	-2.9757	0.00745005	0.588182	-2.61563	9	4
Q09666	Q09666	Neuroblast differentiation-associated protein AHNAK	AHNAK	>sp|Q09666|AHNK_HUMAN Neuroblast differentiation-associated protein AHNAK OS=Homo sapiens GN=AHNAK PE=1 SV=2	Q09666	13.9284	17.3066	0.521442	0.104098	16.9778	18.084	6.27779	15.6175	2.95401	0.00782225	0.598038	-2.64558	10	12
P22061	P22061	Protein-L-isoaspartate(D-aspartate) O-methyltransferase	PCMT1	>sp|P22061|PIMT_HUMAN Protein-L-isoaspartate(D-aspartate) O-methyltransferase OS=Homo sapiens GN=PCMT1 PE=1 SV=4	P22061	8.36126	17.8165	1.12491	0.376852	3.97884	20.6222	10.5823	13.0889	2.94659	0.00795364	0.598038	-2.65582	6	11
Q9Y3I0	Q9Y3I0	tRNA-splicing ligase RtcB homolog	RTCB	>sp|Q9Y3I0|RTCB_HUMAN tRNA-splicing ligase RtcB homolog OS=Homo sapiens GN=RTCB PE=1 SV=1	Q9Y3I0	1.75929	8.97864	2.4189	0.91864	0	11.1856	8.83631	5.36896	2.8774	0.00928522	0.681924	-2.75103	2	7
P55084	P55084	Trifunctional enzyme subunit beta, mitochondrial;3-ketoacyl-CoA thiolase	HADHB	>sp|P55084|ECHB_HUMAN Trifunctional enzyme subunit beta, mitochondrial OS=Homo sapiens GN=HADHB PE=1 SV=3	P55084	16.8755	8.04674	0.394871	1.07624	19.1755	5.33017	-9.5352	12.4611	-2.86111	0.00962856	0.691068	-2.77339	11	6
P01778	P01778	Ig heavy chain V-III region ZAP	NA	>sp|P01778|HV317_HUMAN Ig heavy chain V-III region ZAP OS=Homo sapiens PE=1 SV=1	P01778	1.75929	8.81427	2.4189	1.09152	0	5.33017	9.41186	5.28678	2.8292	0.0103366	0.710222	-2.81709	2	6
Q16563	Q16563	Synaptophysin-like protein 1	SYPL1	>sp|Q16563|SYPL1_HUMAN Synaptophysin-like protein 1 OS=Homo sapiens GN=SYPL1 PE=1 SV=1	Q16563	17.0186	19.6775	0.392828	0.317808	19.908	21.1841	6.4418	18.348	2.82883	0.0103452	0.710222	-2.81761	11	11
P35221;Q9UI47	P35221	Catenin alpha-1	CTNNA1	>sp|P35221|CTNA1_HUMAN Catenin alpha-1 OS=Homo sapiens GN=CTNNA1 PE=1 SV=1	P35221;Q9UI47	11.5705	17.6869	0.807551	0.331221	15.0878	18.5758	8.55383	14.6287	2.80159	0.0109892	0.738383	-2.85482	8	11
Q15582	Q15582	Transforming growth factor-beta-induced protein ig-h3	TGFBI	>sp|Q15582|BGH3_HUMAN Transforming growth factor-beta-induced protein ig-h3 OS=Homo sapiens GN=TGFBI PE=1 SV=1	Q15582	3.12109	10.7275	1.89921	0.783406	0	13.3497	9.39578	6.92429	2.77045	0.0117727	0.747273	-2.89727	3	8
P10321;P30511	P10321	HLA class I histocompatibility antigen, Cw-7 alpha chain	HLA-C	>sp|P10321|1C07_HUMAN HLA class I histocompatibility antigen, Cw-7 alpha chain OS=Homo sapiens GN=HLA-C PE=1 SV=3	P10321;P30511	3.17299	10.4579	1.90837	0.917081	0	13.4206	10.3122	6.81545	2.76844	0.0118248	0.747273	-2.9	3	7
P49748	P49748	Very long-chain specific acyl-CoA dehydrogenase, mitochondrial	ACADVL	>sp|P49748|ACADV_HUMAN Very long-chain specific acyl-CoA dehydrogenase, mitochondrial OS=Homo sapiens GN=ACADVL PE=1 SV=1	P49748	9.05146	4.93336	0.936745	1.50692	10.5557	0	-7.82086	6.99241	-2.76263	0.0119775	0.747273	-2.90791	7	4
P17301	P17301	Integrin alpha-2	ITGA2	>sp|P17301|ITA2_HUMAN Integrin alpha-2 OS=Homo sapiens GN=ITGA2 PE=1 SV=1	P17301	11.6549	19.0546	0.754326	0.0356303	16.6262	19.0225	8.44106	15.3548	2.73733	0.0126638	0.747273	-2.94227	8	12
O14828	O14828	Secretory carrier-associated membrane protein 3	SCAMP3	>sp|O14828|SCAM3_HUMAN Secretory carrier-associated membrane protein 3 OS=Homo sapiens GN=SCAMP3 PE=1 SV=3	O14828	4.7505	12.2876	1.56735	0.774457	0	17.3785	10.6666	8.51907	2.73682	0.0126781	0.747273	-2.94297	4	8
P07203	P07203	Glutathione peroxidase 1	GPX1	>sp|P07203|GPX1_HUMAN Glutathione peroxidase 1 OS=Homo sapiens GN=GPX1 PE=1 SV=4	P07203	19.7926	13.5818	0.131378	0.746115	20.636	18.9815	-8.63021	16.6872	-2.7142	0.0133241	0.747273	-2.97363	12	8
Q9H479	Q9H479	Fructosamine-3-kinase	FN3K	>sp|Q9H479|FN3K_HUMAN Fructosamine-3-kinase OS=Homo sapiens GN=FN3K PE=1 SV=1	Q9H479	11.7209	16.5486	0.807466	0.368093	15.0162	18.4651	7.51463	14.1348	2.69848	0.0137914	0.747273	-2.99489	8	11
P05976	P05976	Myosin light chain 1/3, skeletal muscle isoform	MYL1	>sp|P05976|MYL1_HUMAN Myosin light chain 1/3, skeletal muscle isoform OS=Homo sapiens GN=MYL1 PE=2 SV=3	P05976	5.04407	15.0639	1.59097	0.504093	0	18.5779	9.86699	10.054	2.69252	0.0139723	0.747273	-3.00294	4	10
P00736	P00736	Complement C1r subcomponent;Complement C1r subcomponent heavy chain;Complement C1r subcomponent light chain	C1R	>sp|P00736|C1R_HUMAN Complement C1r subcomponent OS=Homo sapiens GN=C1R PE=1 SV=2	P00736	13.4454	18.4097	0.751402	0.357486	19.4188	21.0627	8.96254	15.9276	2.68724	0.0141347	0.747273	-3.01007	8	11
P49755	P49755	Transmembrane emp24 domain-containing protein 10	TMED10	>sp|P49755|TMEDA_HUMAN Transmembrane emp24 domain-containing protein 10 OS=Homo sapiens GN=TMED10 PE=1 SV=2	P49755	16.3375	20.7386	0.492293	0.0557034	19.3098	20.8173	7.07567	18.5381	2.68397	0.0142364	0.747273	-3.01449	10	12
Q969L2	Q969L2	Protein MAL2	MAL2	>sp|Q969L2|MAL2_HUMAN Protein MAL2 OS=Homo sapiens GN=MAL2 PE=1 SV=1	Q969L2	8.90821	20.2289	1.27943	0.365807	0	23.1676	12.0747	14.5686	2.68134	0.0143183	0.747273	-3.01803	5	11
Q10588	Q10588	ADP-ribosyl cyclase/cyclic ADP-ribose hydrolase 2	BST1	>sp|Q10588|BST1_HUMAN ADP-ribosyl cyclase/cyclic ADP-ribose hydrolase 2 OS=Homo sapiens GN=BST1 PE=1 SV=2	Q10588	17.2458	10.8652	0.338229	0.77516	19.6621	14.6757	-8.13935	14.0555	-2.67397	0.0145508	0.747273	-3.02797	11	8
P31146	P31146	Coronin-1A	CORO1A	>sp|P31146|COR1A_HUMAN Coronin-1A OS=Homo sapiens GN=CORO1A PE=1 SV=4	P31146	23.7167	20.6592	0.0818539	0.168646	23.4098	21.8519	-3.7974	22.188	-2.67156	0.0146276	0.747273	-3.03122	12	12
P01116	P01116	GTPase KRas;GTPase KRas, N-terminally processed	KRAS	>sp|P01116|RASK_HUMAN GTPase KRas OS=Homo sapiens GN=KRAS PE=1 SV=1	P01116	5.10028	17.3178	1.59499	0.352164	0	19.6948	6.48886	11.209	2.65545	0.0151508	0.747273	-3.05291	4	11
Q14166	Q14166	Tubulin--tyrosine ligase-like protein 12	TTLL12	>sp|Q14166|TTL12_HUMAN Tubulin--tyrosine ligase-like protein 12 OS=Homo sapiens GN=TTLL12 PE=1 SV=2	Q14166	13.0937	7.07832	0.616133	1.0836	16.9278	5.33017	-7.43776	10.086	-2.6542	0.0151923	0.747273	-3.0546	9	6
P61803	P61803	Dolichyl-diphosphooligosaccharide--protein glycosyltransferase subunit DAD1	DAD1	>sp|P61803|DAD1_HUMAN Dolichyl-diphosphooligosaccharide--protein glycosyltransferase subunit DAD1 OS=Homo sapiens GN=DAD1 PE=1 SV=3	P61803	4.61649	12.5104	1.86017	0.770885	0	18.5869	10.8686	8.56347	2.65245	0.0152502	0.747273	-3.05694	3	8
P16615;O14983	P16615	Sarcoplasmic/endoplasmic reticulum calcium ATPase 2	ATP2A2	>sp|P16615|AT2A2_HUMAN Sarcoplasmic/endoplasmic reticulum calcium ATPase 2 OS=Homo sapiens GN=ATP2A2 PE=1 SV=1	P16615;O14983	16.1532	19.0288	0.397214	0.0671871	18.4631	19.1629	5.51814	17.591	2.64931	0.0153549	0.747273	-3.06117	11	12
P41218	P41218	Myeloid cell nuclear differentiation antigen	MNDA	>sp|P41218|MNDA_HUMAN Myeloid cell nuclear differentiation antigen OS=Homo sapiens GN=MNDA PE=1 SV=1	P41218	19.3159	13.7966	0.241976	0.636775	20.3082	18.2846	-8.69107	16.5562	-2.64854	0.0153809	0.747273	-3.06221	12	9
Q9UNF0	Q9UNF0	Protein kinase C and casein kinase substrate in neurons protein 2	PACSIN2	>sp|Q9UNF0|PACN2_HUMAN Protein kinase C and casein kinase substrate in neurons protein 2 OS=Homo sapiens GN=PACSIN2 PE=1 SV=2	Q9UNF0	9.66029	16.771	0.945774	0.356574	10.5557	18.8236	8.45606	13.2157	2.62881	0.0160552	0.756932	-3.08869	7	11
Q15836;P63027;P23763	Q15836;P63027	Vesicle-associated membrane protein 3;Vesicle-associated membrane protein 2	VAMP3;VAMP2	>sp|Q15836|VAMP3_HUMAN Vesicle-associated membrane protein 3 OS=Homo sapiens GN=VAMP3 PE=1 SV=3;>sp|P63027|VAMP2_HUMAN Vesicle-associated membrane protein 2 OS=Homo sapiens GN=VAMP2 PE=1 SV=3	Q15836;P63027;P23763	13.8373	19.5057	0.799117	0.325658	21.2264	20.6994	9.02868	16.6715	2.62194	0.0162967	0.756932	-3.09791	8	11
Q96QK1	Q96QK1	Vacuolar protein sorting-associated protein 35	VPS35	>sp|Q96QK1|VPS35_HUMAN Vacuolar protein sorting-associated protein 35 OS=Homo sapiens GN=VPS35 PE=1 SV=2	Q96QK1	16.758	12.4668	0.342415	0.632307	17.8221	15.6968	-7.57605	14.6124	-2.61944	0.0163854	0.756932	-3.10126	11	9
P12109	P12109	Collagen alpha-1(VI) chain	COL6A1	>sp|P12109|CO6A1_HUMAN Collagen alpha-1(VI) chain OS=Homo sapiens GN=COL6A1 PE=1 SV=3	P12109	1.75929	6.69515	2.4189	1.09213	0	5.33017	7.28653	4.22722	2.61515	0.0165384	0.756932	-3.107	2	6
Q9Y285	Q9Y285	Phenylalanine--tRNA ligase alpha subunit	FARSA	>sp|Q9Y285|SYFA_HUMAN Phenylalanine--tRNA ligase alpha subunit OS=Homo sapiens GN=FARSA PE=1 SV=3	Q9Y285	13.2188	6.42079	0.513078	1.28141	16.9549	0	-7.675	9.81981	-2.60247	0.0169996	0.758214	-3.12397	10	5
P39656	P39656	Dolichyl-diphosphooligosaccharide--protein glycosyltransferase 48 kDa subunit	DDOST	>sp|P39656|OST48_HUMAN Dolichyl-diphosphooligosaccharide--protein glycosyltransferase 48 kDa subunit OS=Homo sapiens GN=DDOST PE=1 SV=4	P39656	4.84851	11.0804	1.57576	0.766835	0	15.6555	8.20433	7.96447	2.60119	0.0170466	0.758214	-3.12568	4	8
P09467	P09467	Fructose-1,6-bisphosphatase 1	FBP1	>sp|P09467|F16P1_HUMAN Fructose-1,6-bisphosphatase 1 OS=Homo sapiens GN=FBP1 PE=1 SV=5	P09467	16.9253	8.21913	0.344064	1.07899	17.9678	5.33017	-8.6218	12.5722	-2.5925	0.0173702	0.761875	-3.13728	11	6
P01613	P01613	Ig kappa chain V-I region Ni	NA	>sp|P01613|KV121_HUMAN Ig kappa chain V-I region Ni OS=Homo sapiens PE=1 SV=1	P01613	16.7028	21.1456	0.548392	0.318788	20.9164	22.9877	8.0178	18.9242	2.56262	0.0185281	0.792008	-3.17711	10	11
Q8IXK2	Q8IXK2	Polypeptide N-acetylgalactosaminyltransferase 12	GALNT12	>sp|Q8IXK2|GLT12_HUMAN Polypeptide N-acetylgalactosaminyltransferase 12 OS=Homo sapiens GN=GALNT12 PE=1 SV=3	Q8IXK2	1.75929	9.99621	2.4189	0.950006	0	10.2134	8.67511	5.87775	2.56185	0.0185588	0.792008	-3.17813	2	7
P19971	P19971	Thymidine phosphorylase	TYMP	>sp|P19971|TYPH_HUMAN Thymidine phosphorylase OS=Homo sapiens GN=TYMP PE=1 SV=2	P19971	20.2153	16.5407	0.126502	0.472936	21.0659	19.4644	-6.40646	18.378	-2.54292	0.0193303	0.796774	-3.20327	12	10
Q8TC12	Q8TC12	Retinol dehydrogenase 11	RDH11	>sp|Q8TC12|RDH11_HUMAN Retinol dehydrogenase 11 OS=Homo sapiens GN=RDH11 PE=1 SV=2	Q8TC12	4.71638	9.60928	1.56485	0.913982	0	12.7529	8.89087	7.16283	2.53439	0.0196881	0.796774	-3.21459	4	7
P80511	P80511	Protein S100-A12;Calcitermin	S100A12	>sp|P80511|S10AC_HUMAN Protein S100-A12 OS=Homo sapiens GN=S100A12 PE=1 SV=2	P80511	15.7005	6.11498	0.689065	1.5621	22.416	0	-10.8467	10.9077	-2.53405	0.0197025	0.796774	-3.21504	9	4
P27348	P27348	14-3-3 protein theta	YWHAQ	>sp|P27348|1433T_HUMAN 14-3-3 protein theta OS=Homo sapiens GN=YWHAQ PE=1 SV=1	P27348	20.0796	16.8344	0.123062	0.470371	20.8389	19.9847	-6.38861	18.457	-2.53238	0.0197733	0.796774	-3.21725	12	10
Q9Y4E8;Q13107	Q9Y4E8	Ubiquitin carboxyl-terminal hydrolase 15	USP15	>sp|Q9Y4E8|UBP15_HUMAN Ubiquitin carboxyl-terminal hydrolase 15 OS=Homo sapiens GN=USP15 PE=1 SV=3	Q9Y4E8;Q13107	7.6998	13.8955	1.10556	0.516584	3.97884	16.4144	8.61576	10.7977	2.52865	0.019932	0.796774	-3.22218	6	10
P24666	P24666	Low molecular weight phosphotyrosine protein phosphatase	ACP1	>sp|P24666|PPAC_HUMAN Low molecular weight phosphotyrosine protein phosphatase OS=Homo sapiens GN=ACP1 PE=1 SV=3	P24666	1.75929	9.93728	2.4189	0.911998	0	13.3215	8.57578	5.84829	2.51817	0.0203849	0.801049	-3.23605	2	7
P61106	P61106	Ras-related protein Rab-14	RAB14	>sp|P61106|RAB14_HUMAN Ras-related protein Rab-14 OS=Homo sapiens GN=RAB14 PE=1 SV=4	P61106	21.7185	17.3293	0.0480505	0.46876	21.5007	20.5873	-6.70079	19.5239	-2.50795	0.0208359	0.801049	-3.24955	12	10
P47755	P47755	F-actin-capping protein subunit alpha-2	CAPZA2	>sp|P47755|CAZA2_HUMAN F-actin-capping protein subunit alpha-2 OS=Homo sapiens GN=CAPZA2 PE=1 SV=3	P47755	11.2132	2.43522	0.794861	2.43581	15.608	0	-8.52079	6.8242	-2.50619	0.0209148	0.801049	-3.25188	8	2
P24158	P24158	Myeloblastin	PRTN3	>sp|P24158|PRTN3_HUMAN Myeloblastin OS=Homo sapiens GN=PRTN3 PE=1 SV=3	P24158	15.8375	9.34225	0.540013	1.08722	20.3654	5.33017	-9.67394	12.5899	-2.50309	0.0210535	0.801049	-3.25596	10	6
P01702;P06316;P06888	P01702;P06316	Ig lambda chain V-I region NIG-64;Ig lambda chain V-I region BL2	NA	>sp|P01702|LV104_HUMAN Ig lambda chain V-I region NIG-64 OS=Homo sapiens PE=1 SV=1;>sp|P06316|LV107_HUMAN Ig lambda chain V-I region BL2 OS=Homo sapiens PE=2 SV=1	P01702;P06316;P06888	17.7562	22.8649	0.634284	0.320664	24.1437	24.5893	7.75322	20.3106	2.49156	0.0215789	0.80214	-3.27116	9	11
P49913	P49913	Cathelicidin antimicrobial peptide;Antibacterial protein FALL-39;Antibacterial protein LL-37	CAMP	>sp|P49913|CAMP_HUMAN Cathelicidin antimicrobial peptide OS=Homo sapiens GN=CAMP PE=1 SV=1	P49913	25.685	21.1748	0.0592819	0.321904	25.3665	23.3281	-2.81283	23.4299	-2.49131	0.0215902	0.80214	-3.27149	12	11
P05164	P05164	Myeloperoxidase;Myeloperoxidase;89 kDa myeloperoxidase;84 kDa myeloperoxidase;Myeloperoxidase light chain;Myeloperoxidase heavy chain	MPO	>sp|P05164|PERM_HUMAN Myeloperoxidase OS=Homo sapiens GN=MPO PE=1 SV=1	P05164	27.0294	24.9882	0.066448	0.0860094	28.1586	25.3346	-2.99373	26.0088	-2.47888	0.0221703	0.814115	-3.28784	12	12
P19440	P19440	Gamma-glutamyltranspeptidase 1;Gamma-glutamyltranspeptidase 1 heavy chain;Gamma-glutamyltranspeptidase 1 light chain	GGT1	>sp|P19440|GGT1_HUMAN Gamma-glutamyltranspeptidase 1 OS=Homo sapiens GN=GGT1 PE=1 SV=2	P19440	7.94001	15.9661	1.11758	0.476174	3.97884	18.6249	9.29461	11.9531	2.46471	0.0228498	0.82942	-3.30646	6	10
P48740	P48740	Mannan-binding lectin serine protease 1;Mannan-binding lectin serine protease 1 heavy chain;Mannan-binding lectin serine protease 1 light chain	MASP1	>sp|P48740|MASP1_HUMAN Mannan-binding lectin serine protease 1 OS=Homo sapiens GN=MASP1 PE=1 SV=3	P48740	17.2754	19.4584	0.472065	0.180324	20.6368	20.3181	6.21733	18.3669	2.45366	0.0233925	0.833192	-3.32093	10	12
Q13404	Q13404	Ubiquitin-conjugating enzyme E2 variant 1	UBE2V1	>sp|Q13404|UB2V1_HUMAN Ubiquitin-conjugating enzyme E2 variant 1 OS=Homo sapiens GN=UBE2V1 PE=1 SV=2	Q13404	13.5933	21.6506	0.759985	0.0406643	20.4176	21.7477	7.10501	17.6219	2.45188	0.0234813	0.833192	-3.32327	8	12
P84095	P84095	Rho-related GTP-binding protein RhoG	RHOG	>sp|P84095|RHOG_HUMAN Rho-related GTP-binding protein RhoG OS=Homo sapiens GN=RHOG PE=1 SV=1	P84095	21.9067	19.6278	0.130904	0.361276	22.7407	22.4287	-5.43131	20.7672	-2.433	0.0244403	0.844477	-3.34795	12	11
Q9P0L0	Q9P0L0	Vesicle-associated membrane protein-associated protein A	VAPA	>sp|Q9P0L0|VAPA_HUMAN Vesicle-associated membrane protein-associated protein A OS=Homo sapiens GN=VAPA PE=1 SV=3	Q9P0L0	3.21169	8.62349	1.91553	1.07821	0	5.33017	8.48437	5.91759	2.43258	0.024462	0.844477	-3.34849	3	6
P02775	P02775	Platelet basic protein;Connective tissue-activating peptide III;TC-2;Connective tissue-activating peptide III(1-81);Beta-thromboglobulin;Neutrophil-activating peptide 2(74);Neutrophil-activating peptide 2(73);Neutrophil-activating peptide 2;TC-1;Neutrophil-activating peptide 2(1-66);Neutrophil-activating peptide 2(1-63)	PPBP	>sp|P02775|CXCL7_HUMAN Platelet basic protein OS=Homo sapiens GN=PPBP PE=1 SV=3	P02775	3.31596	10.033	1.93601	1.04668	0	9.34943	9.33565	6.67449	2.42989	0.0246016	0.844477	-3.352	3	6
Q99732	Q99732	Lipopolysaccharide-induced tumor necrosis factor-alpha factor	LITAF	>sp|Q99732|LITAF_HUMAN Lipopolysaccharide-induced tumor necrosis factor-alpha factor OS=Homo sapiens GN=LITAF PE=1 SV=2	Q99732	14.1323	4.81147	0.830758	1.92569	18.6268	0	-9.70584	9.47188	-2.41316	0.0254874	0.865476	-3.3738	8	3
O60229;Q86VW2	O60229	Kalirin	KALRN	>sp|O60229|KALRN_HUMAN Kalirin OS=Homo sapiens GN=KALRN PE=1 SV=2	O60229;Q86VW2	10.3583	4.43061	0.783752	1.54545	14.6908	0	-8.03434	7.39448	-2.40331	0.0260224	0.871234	-3.3866	8	4
Q969Q0;P83881	Q969Q0;P83881	60S ribosomal protein L36a-like;60S ribosomal protein L36a	RPL36AL;RPL36A	>sp|Q969Q0|RL36L_HUMAN 60S ribosomal protein L36a-like OS=Homo sapiens GN=RPL36AL PE=1 SV=3;>sp|P83881|RL36A_HUMAN 60S ribosomal protein L36a OS=Homo sapiens GN=RPL36A PE=1 SV=2	Q969Q0;P83881	3.49646	11.0784	1.97435	0.921678	0	14.8463	8.95287	7.28745	2.39826	0.0263012	0.871234	-3.39316	3	7
O14975	O14975	Very long-chain acyl-CoA synthetase	SLC27A2	>sp|O14975|S27A2_HUMAN Very long-chain acyl-CoA synthetase OS=Homo sapiens GN=SLC27A2 PE=1 SV=2	O14975	6.11805	14.3375	1.30394	0.502715	0	17.2512	8.8138	10.2278	2.39495	0.0264846	0.871234	-3.39745	5	10
O94759	O94759	Transient receptor potential cation channel subfamily M member 2	TRPM2	>sp|O94759|TRPM2_HUMAN Transient receptor potential cation channel subfamily M member 2 OS=Homo sapiens GN=TRPM2 PE=1 SV=2	O94759	3.11499	6.19067	1.89817	1.29873	0	0	6.75217	4.65283	2.38419	0.0270911	0.881998	-3.41139	3	5
O75460	O75460	Serine/threonine-protein kinase/endoribonuclease IRE1;Serine/threonine-protein kinase;Endoribonuclease	ERN1	>sp|O75460|ERN1_HUMAN Serine/threonine-protein kinase/endoribonuclease IRE1 OS=Homo sapiens GN=ERN1 PE=1 SV=2	O75460	10.6812	13.9623	0.787527	0.616293	15.3863	18.024	7.9647	12.3217	2.37405	0.0276746	0.886016	-3.42451	8	9
Q14894	Q14894	Ketimine reductase mu-crystallin	CRYM	>sp|Q14894|CRYM_HUMAN Ketimine reductase mu-crystallin OS=Homo sapiens GN=CRYM PE=1 SV=1	Q14894	19.6379	12.5777	0.12464	0.77034	20.6016	18.9586	-7.43299	16.1078	-2.37231	0.0277757	0.886016	-3.42676	12	8
Q8N1V2	Q8N1V2	WD repeat-containing protein 16	WDR16	>sp|Q8N1V2|CFA52_HUMAN Cilia- and flagella-associated protein 52 OS=Homo sapiens GN=CFAP52 PE=1 SV=3	Q8N1V2	7.68693	3.15299	1.10455	1.82845	3.97884	0	-7.29776	5.41996	-2.36466	0.028225	0.886016	-3.43664	6	3
P13727	P13727	Bone marrow proteoglycan;Eosinophil granule major basic protein	PRG2	>sp|P13727|PRG2_HUMAN Bone marrow proteoglycan OS=Homo sapiens GN=PRG2 PE=1 SV=2	P13727	10.3896	4.35578	0.963273	1.90107	10.5557	0	-8.0499	7.37267	-2.35441	0.0288373	0.886016	-3.44985	7	3
Q14019	Q14019	Coactosin-like protein	COTL1	>sp|Q14019|COTL1_HUMAN Coactosin-like protein OS=Homo sapiens GN=COTL1 PE=1 SV=3	Q14019	4.86021	0.888361	1.5762	3.4641	0	0	-6.34112	2.87428	-2.35235	0.028962	0.886016	-3.4525	4	1
P07357	P07357	Complement component C8 alpha chain	C8A	>sp|P07357|CO8A_HUMAN Complement component C8 alpha chain OS=Homo sapiens GN=C8A PE=1 SV=2	P07357	19.6613	22.7022	0.344317	0.0670328	22.1621	22.5819	5.40064	21.1817	2.35125	0.0290289	0.886016	-3.45392	11	12
Q08830	Q08830	Fibrinogen-like protein 1	FGL1	>sp|Q08830|FGL1_HUMAN Fibrinogen-like protein 1 OS=Homo sapiens GN=FGL1 PE=1 SV=3	Q08830	1.75929	6.30223	2.4189	1.47888	0	0	7.6466	4.03076	2.34879	0.0291785	0.886016	-3.45708	2	4
P50895	P50895	Basal cell adhesion molecule	BCAM	>sp|P50895|BCAM_HUMAN Basal cell adhesion molecule OS=Homo sapiens GN=BCAM PE=1 SV=2	P50895	8.99806	5.04831	0.938591	1.51688	10.5557	0	-7.27647	7.02318	-2.33592	0.0299733	0.897848	-3.47362	7	4
O75390	O75390	Citrate synthase, mitochondrial	CS	>sp|O75390|CISY_HUMAN Citrate synthase, mitochondrial OS=Homo sapiens GN=CS PE=1 SV=2	O75390	8.02657	2.51562	1.11848	2.45342	3.97884	0	-7.17092	5.27109	-2.33331	0.0301368	0.897848	-3.47697	6	2
Q02817	Q02817	Mucin-2	MUC2	>sp|Q02817|MUC2_HUMAN Mucin-2 OS=Homo sapiens GN=MUC2 PE=1 SV=2	Q02817	17.0114	9.44394	0.344561	0.937404	18.2626	11.0508	-8.33883	13.2277	-2.3135	0.0314065	0.922791	-3.50234	11	7
P11279	P11279	Lysosome-associated membrane glycoprotein 1	LAMP1	>sp|P11279|LAMP1_HUMAN Lysosome-associated membrane glycoprotein 1 OS=Homo sapiens GN=LAMP1 PE=1 SV=3	P11279	11.5226	15.251	0.808439	0.610203	14.5468	19.4213	8.8121	13.3868	2.31118	0.0315584	0.922791	-3.50531	8	9
Q9UM07;Q9ULW8	Q9UM07	Protein-arginine deiminase type-4	PADI4	>sp|Q9UM07|PADI4_HUMAN Protein-arginine deiminase type-4 OS=Homo sapiens GN=PADI4 PE=1 SV=2	Q9UM07;Q9ULW8	11.1977	2.52214	0.800358	2.45485	15.0663	0	-8.40973	6.85993	-2.29665	0.0325243	0.931542	-3.52384	8	2
P04843	P04843	Dolichyl-diphosphooligosaccharide--protein glycosyltransferase subunit 1	RPN1	>sp|P04843|RPN1_HUMAN Dolichyl-diphosphooligosaccharide--protein glycosyltransferase subunit 1 OS=Homo sapiens GN=RPN1 PE=1 SV=1	P04843	10.4192	12.9748	0.898042	0.610049	14.9025	16.4375	7.39179	11.697	2.29014	0.0329662	0.931542	-3.53213	7	9
Q6DD88	Q6DD88	Atlastin-3	ATL3	>sp|Q6DD88|ATLA3_HUMAN Atlastin-3 OS=Homo sapiens GN=ATL3 PE=1 SV=1	Q6DD88	8.83111	14.2883	1.11206	0.604655	3.97884	18.8941	8.04855	11.5597	2.27837	0.0337792	0.931542	-3.54709	6	9
P22792	P22792	Carboxypeptidase N subunit 2	CPN2	>sp|P22792|CPN2_HUMAN Carboxypeptidase N subunit 2 OS=Homo sapiens GN=CPN2 PE=1 SV=3	P22792	16.9859	18.1448	0.338431	0.33829	19.1418	19.9601	4.70139	17.5654	2.27475	0.0340326	0.931542	-3.55168	11	11
O15126	O15126	Secretory carrier-associated membrane protein 1	SCAMP1	>sp|O15126|SCAM1_HUMAN Secretory carrier-associated membrane protein 1 OS=Homo sapiens GN=SCAMP1 PE=1 SV=2	O15126	6.00899	10.3788	1.29999	0.767146	0	14.1437	8.03064	8.19389	2.26963	0.0343941	0.931542	-3.55817	5	8
O75874	O75874	Isocitrate dehydrogenase [NADP] cytoplasmic	IDH1	>sp|O75874|IDHC_HUMAN Isocitrate dehydrogenase [NADP] cytoplasmic OS=Homo sapiens GN=IDH1 PE=1 SV=2	O75874	19.4585	15.5105	0.119931	0.496195	19.6432	18.9147	-6.00354	17.4845	-2.25937	0.0351296	0.931542	-3.57116	12	10
P0DJI9	P0DJI9	Serum amyloid A-2 protein	SAA2	>sp|P0DJI9|SAA2_HUMAN Serum amyloid A-2 protein OS=Homo sapiens GN=SAA2 PE=1 SV=1	P0DJI9	1.75929	8.56433	2.4189	1.3035	0	0	8.90024	5.16181	2.25796	0.035232	0.931542	-3.57295	2	5
P46459	P46459	Vesicle-fusing ATPase	NSF	>sp|P46459|NSF_HUMAN Vesicle-fusing ATPase OS=Homo sapiens GN=NSF PE=1 SV=3	P46459	19.2513	16.3761	0.119995	0.470563	19.5454	19.5427	-5.43841	17.8137	-2.25227	0.0356471	0.931542	-3.58013	12	10
Q9NZF1	Q9NZF1	Placenta-specific gene 8 protein	PLAC8	>sp|Q9NZF1|PLAC8_HUMAN Placenta-specific gene 8 protein OS=Homo sapiens GN=PLAC8 PE=2 SV=1	Q9NZF1	1.75929	9.21129	2.4189	1.30994	0	0	9.5092	5.48529	2.24972	0.0358346	0.931542	-3.58335	2	5
P11766	P11766	Alcohol dehydrogenase class-3	ADH5	>sp|P11766|ADHX_HUMAN Alcohol dehydrogenase class-3 OS=Homo sapiens GN=ADH5 PE=1 SV=4	P11766	14.9079	9.80338	0.485985	0.916094	17.5846	12.764	-6.99384	12.3556	-2.24167	0.0364327	0.931542	-3.59351	10	7
P21796	P21796	Voltage-dependent anion-selective channel protein 1	VDAC1	>sp|P21796|VDAC1_HUMAN Voltage-dependent anion-selective channel protein 1 OS=Homo sapiens GN=VDAC1 PE=1 SV=2	P21796	3.40912	7.25532	1.95544	1.08161	0	5.33017	7.08207	5.33222	2.23703	0.0367812	0.931542	-3.59935	3	6
B2RUZ4	B2RUZ4	Small integral membrane protein 1	SMIM1	>sp|B2RUZ4|SMIM1_HUMAN Small integral membrane protein 1 OS=Homo sapiens GN=SMIM1 PE=1 SV=1	B2RUZ4	18.8313	23.9607	0.496068	0.0611016	23.3015	24.1546	7.15928	21.396	2.22941	0.0373608	0.931542	-3.60893	10	12
Q15942	Q15942	Zyxin	ZYX	>sp|Q15942|ZYX_HUMAN Zyxin OS=Homo sapiens GN=ZYX PE=1 SV=1	Q15942	4.56458	11.3802	1.55462	0.776984	0	14.586	8.49271	7.97239	2.2282	0.0374537	0.931542	-3.61045	4	8
P51572	P51572	B-cell receptor-associated protein 31	BCAP31	>sp|P51572|BAP31_HUMAN B-cell receptor-associated protein 31 OS=Homo sapiens GN=BCAP31 PE=1 SV=3	P51572	15.8046	17.1546	0.539438	0.471482	20.1035	20.5686	6.80438	16.4796	2.22608	0.0376166	0.931542	-3.61312	10	10
Q12974;Q93096	Q12974;Q93096	Protein tyrosine phosphatase type IVA 2;Protein tyrosine phosphatase type IVA 1	PTP4A2;PTP4A1	>sp|Q12974|TP4A2_HUMAN Protein tyrosine phosphatase type IVA 2 OS=Homo sapiens GN=PTP4A2 PE=1 SV=1;>sp|Q93096|TP4A1_HUMAN Protein tyrosine phosphatase type IVA 1 OS=Homo sapiens GN=PTP4A1 PE=1 SV=2	Q12974;Q93096	1.75929	8.24103	2.4189	1.07954	0	5.33017	7.5206	5.00016	2.21928	0.0381443	0.931542	-3.62165	2	6
P12931;Q9H3Y6;P08581;Q04912	P12931	Proto-oncogene tyrosine-protein kinase Src	SRC	>sp|P12931|SRC_HUMAN Proto-oncogene tyrosine-protein kinase Src OS=Homo sapiens GN=SRC PE=1 SV=3	P12931;Q9H3Y6;P08581;Q04912	1.75929	9.33507	2.4189	0.905218	0	12.8999	7.22703	5.54718	2.21352	0.0385966	0.931542	-3.62888	2	7
P23142;CON__ENSEMBL:ENSBTAP00000016046	P23142;CON__ENSEMBL:ENSBTAP00000016046	Fibulin-1	FBLN1	>sp|P23142|FBLN1_HUMAN Fibulin-1 OS=Homo sapiens GN=FBLN1 PE=1 SV=4;>ENSEMBL:ENSBTAP00000016046 (Bos taurus) similar to fibulin-1 C isoform 1	P23142;CON__ENSEMBL:ENSBTAP00000016046	13.9469	15.6569	0.657815	0.502829	19.0782	19.3118	6.96539	14.8019	2.21321	0.0386207	0.931542	-3.62926	9	10
P28068	P28068	HLA class II histocompatibility antigen, DM beta chain	HLA-DMB	>sp|P28068|DMB_HUMAN HLA class II histocompatibility antigen, DM beta chain OS=Homo sapiens GN=HLA-DMB PE=1 SV=1	P28068	10.0695	5.72489	0.951572	1.53462	10.5557	0	-8.65701	7.89722	-2.20952	0.0389133	0.931542	-3.63388	7	4
P30408	P30408	Transmembrane 4 L6 family member 1	TM4SF1	>sp|P30408|T4S1_HUMAN Transmembrane 4 L6 family member 1 OS=Homo sapiens GN=TM4SF1 PE=1 SV=1	P30408	3.81678	8.53961	2.04648	1.30232	0	0	9.14263	6.1782	2.20875	0.0389743	0.931542	-3.63484	3	5
P35228	P35228	Nitric oxide synthase, inducible	NOS2	>sp|P35228|NOS2_HUMAN Nitric oxide synthase, inducible OS=Homo sapiens GN=NOS2 PE=1 SV=2	P35228	10.6285	3.38158	0.787751	1.84696	14.9373	0	-7.05544	7.00502	-2.20775	0.0390541	0.931542	-3.6361	8	3
Q9UJ70	Q9UJ70	N-acetyl-D-glucosamine kinase	NAGK	>sp|Q9UJ70|NAGK_HUMAN N-acetyl-D-glucosamine kinase OS=Homo sapiens GN=NAGK PE=1 SV=4	Q9UJ70	15.7755	9.70605	0.483093	0.907805	19.3166	13.423	-7.48098	12.7408	-2.20561	0.0392251	0.931542	-3.63877	10	7
Q02413	Q02413	Desmoglein-1	DSG1	>sp|Q02413|DSG1_HUMAN Desmoglein-1 OS=Homo sapiens GN=DSG1 PE=1 SV=2	Q02413	1.75929	8.02014	2.4189	1.07801	0	5.33017	6.85746	4.88971	2.20529	0.0392509	0.931542	-3.63917	2	6
Q9Y624	Q9Y624	Junctional adhesion molecule A	F11R	>sp|Q9Y624|JAM1_HUMAN Junctional adhesion molecule A OS=Homo sapiens GN=F11R PE=1 SV=1	Q9Y624	13.4865	18.3324	0.666549	0.324935	18.9619	19.7396	6.90477	15.9095	2.19848	0.0398	0.931542	-3.64768	9	11
Q86TX2;P49753	Q86TX2;P49753	Acyl-coenzyme A thioesterase 1;Acyl-coenzyme A thioesterase 2, mitochondrial	ACOT1;ACOT2	>sp|Q86TX2|ACOT1_HUMAN Acyl-coenzyme A thioesterase 1 OS=Homo sapiens GN=ACOT1 PE=1 SV=1;>sp|P49753|ACOT2_HUMAN Acyl-coenzyme A thioesterase 2, mitochondrial OS=Homo sapiens GN=ACOT2 PE=1 SV=6	Q86TX2;P49753	7.74357	2.30739	1.10688	2.40848	3.97884	0	-6.16288	5.02548	-2.19648	0.0399622	0.931542	-3.65017	6	2
Q9UM54	Q9UM54	Unconventional myosin-VI	MYO6	>sp|Q9UM54|MYO6_HUMAN Unconventional myosin-VI OS=Homo sapiens GN=MYO6 PE=1 SV=4	Q9UM54	15.765	9.43798	0.330037	0.907287	17.2956	13.2703	-7.59074	12.6015	-2.19613	0.0399908	0.931542	-3.65061	11	7
P14868	P14868	Aspartate--tRNA ligase, cytoplasmic	DARS	>sp|P14868|SYDC_HUMAN Aspartate--tRNA ligase, cytoplasmic OS=Homo sapiens GN=DARS PE=1 SV=2	P14868	16.1489	18.7268	0.483839	0.165196	19.8744	19.6638	5.64976	17.4379	2.19475	0.0401035	0.931542	-3.65233	10	12
Q9NRV9	Q9NRV9	Heme-binding protein 1	HEBP1	>sp|Q9NRV9|HEBP1_HUMAN Heme-binding protein 1 OS=Homo sapiens GN=HEBP1 PE=1 SV=1	Q9NRV9	15.1883	12.3828	0.607657	0.771122	19.6728	18.1449	-6.80819	13.7856	-2.1934	0.0402143	0.931542	-3.65402	9	8
Q9Y6N5	Q9Y6N5	Sulfide:quinone oxidoreductase, mitochondrial	SQRDL	>sp|Q9Y6N5|SQRD_HUMAN Sulfide:quinone oxidoreductase, mitochondrial OS=Homo sapiens GN=SQRDL PE=1 SV=1	Q9Y6N5	14.5472	7.84721	0.528081	1.07859	18.2579	5.33017	-7.46184	11.1972	-2.18246	0.0411194	0.931542	-3.66764	10	6
P05556	P05556	Integrin beta-1	ITGB1	>sp|P05556|ITB1_HUMAN Integrin beta-1 OS=Homo sapiens GN=ITGB1 PE=1 SV=2	P05556	17.3212	19.1895	0.34061	0.322479	19.6456	20.4115	4.4761	18.2554	2.18115	0.041229	0.931542	-3.66927	11	11
P52907	P52907	F-actin-capping protein subunit alpha-1	CAPZA1	>sp|P52907|CAZA1_HUMAN F-actin-capping protein subunit alpha-1 OS=Homo sapiens GN=CAPZA1 PE=1 SV=3	P52907	15.3293	20.0209	0.537319	0.0660257	19.3219	19.8861	6.14566	17.6751	2.18063	0.0412723	0.931542	-3.66992	10	12
P02100	P02100	Hemoglobin subunit epsilon	HBE1	>sp|P02100|HBE_HUMAN Hemoglobin subunit epsilon OS=Homo sapiens GN=HBE1 PE=1 SV=2	P02100	1.75929	4.10813	2.4189	1.8944	0	0	5.78181	2.93371	2.1804	0.041292	0.931542	-3.67021	2	3
Q9Y5S2	Q9Y5S2	Serine/threonine-protein kinase MRCK beta	CDC42BPB	>sp|Q9Y5S2|MRCKB_HUMAN Serine/threonine-protein kinase MRCK beta OS=Homo sapiens GN=CDC42BPB PE=1 SV=2	Q9Y5S2	2.67268	8.46001	2.38034	0.921257	0	11.061	6.86407	5.56634	2.17327	0.0418939	0.931542	-3.67906	2	7
Q96G03	Q96G03	Phosphoglucomutase-2	PGM2	>sp|Q96G03|PGM2_HUMAN Phosphoglucomutase-2 OS=Homo sapiens GN=PGM2 PE=1 SV=4	Q96G03	14.3695	10.1023	0.630464	0.919481	17.8344	12.474	-8.2559	12.2359	-2.16879	0.0422767	0.931542	-3.68462	9	7
P01708	P01708	Ig lambda chain V-II region BUR	NA	>sp|P01708|LV205_HUMAN Ig lambda chain V-II region BUR OS=Homo sapiens PE=1 SV=1	P01708	4.84473	13.6756	1.87636	0.776763	0	20.878	8.69576	9.26018	2.16409	0.0426815	0.931542	-3.69045	3	8
P19367;Q2TB90	P19367	Hexokinase-1	HK1	>sp|P19367|HXK1_HUMAN Hexokinase-1 OS=Homo sapiens GN=HK1 PE=1 SV=3	P19367;Q2TB90	10.6335	4.78282	0.89995	1.51408	15.1821	0	-7.00527	7.70817	-2.16061	0.0429834	0.931542	-3.69476	7	4
P11908	P11908	Ribose-phosphate pyrophosphokinase 2	PRPS2	>sp|P11908|PRPS2_HUMAN Ribose-phosphate pyrophosphokinase 2 OS=Homo sapiens GN=PRPS2 PE=1 SV=2	P11908	9.3095	2.52089	0.939181	2.45457	10.5557	0	-6.86379	5.91519	-2.15732	0.0432707	0.931542	-3.69883	7	2
Q9BXS5	Q9BXS5	AP-1 complex subunit mu-1	AP1M1	>sp|Q9BXS5|AP1M1_HUMAN AP-1 complex subunit mu-1 OS=Homo sapiens GN=AP1M1 PE=1 SV=3	Q9BXS5	15.2721	9.45937	0.375436	0.907035	17.7063	13.0451	-7.23826	12.3658	-2.15661	0.0433329	0.931542	-3.69971	11	7
P04278;CON__Q6T181	P04278	Sex hormone-binding globulin	SHBG	>sp|P04278|SHBG_HUMAN Sex hormone-binding globulin OS=Homo sapiens GN=SHBG PE=1 SV=2	P04278;CON__Q6T181	3.08912	6.79852	1.89385	1.29789	0	0	6.93052	4.94382	2.14652	0.0442259	0.931542	-3.71217	3	5
Q99880;Q99879;Q99877;Q93079;Q5QNW6;P62807;P58876;P57053;O60814	Q99880;Q99879;Q99877;Q93079;Q5QNW6;P62807;P58876;P57053;O60814	Histone H2B type 1-L;Histone H2B type 1-M;Histone H2B type 1-N;Histone H2B type 1-H;Histone H2B type 2-F;Histone H2B type 1-C/E/F/G/I;Histone H2B type 1-D;Histone H2B type F-S;Histone H2B type 1-K	HIST1H2BL;HIST1H2BM;HIST1H2BN;HIST1H2BH;HIST2H2BF;HIST1H2BC;HIST1H2BD;H2BFS;HIST1H2BK	>sp|Q99880|H2B1L_HUMAN Histone H2B type 1-L OS=Homo sapiens GN=HIST1H2BL PE=1 SV=3;>sp|Q99879|H2B1M_HUMAN Histone H2B type 1-M OS=Homo sapiens GN=HIST1H2BM PE=1 SV=3;>sp|Q99877|H2B1N_HUMAN Histone H2B type 1-N OS=Homo sapiens GN=HIST1H2BN PE=1 SV=3;>sp|Q93	Q99880;Q99879;Q99877;Q93079;Q5QNW6;P62807;P58876;P57053;O60814	29.6244	27.8763	0.0753005	0.0940317	30.1492	28.429	-2.7644	28.7503	-2.14628	0.0442472	0.931542	-3.71247	12	12
P32455;P32456	P32455	Interferon-induced guanylate-binding protein 1	GBP1	>sp|P32455|GBP1_HUMAN Interferon-induced guanylate-binding protein 1 OS=Homo sapiens GN=GBP1 PE=1 SV=2	P32455;P32456	13.8751	7.18375	0.619181	1.25318	18.4662	0	-8.13401	10.5294	-2.14515	0.0443479	0.931542	-3.71386	9	5
O14744	O14744	Protein arginine N-methyltransferase 5;Protein arginine N-methyltransferase 5, N-terminally processed	PRMT5	>sp|O14744|ANM5_HUMAN Protein arginine N-methyltransferase 5 OS=Homo sapiens GN=PRMT5 PE=1 SV=4	O14744	18.9632	15.7087	0.114002	0.507802	19.0894	18.4479	-4.34832	17.336	-2.14116	0.0447063	0.931542	-3.71877	12	10
Q15063;CON__Q2KJC7	Q15063;CON__Q2KJC7	Periostin	POSTN	>sp|Q15063|POSTN_HUMAN Periostin OS=Homo sapiens GN=POSTN PE=1 SV=2;>Q2KJC7 TREMBL:Q2KJC7;Q8HZM3 (Bos taurus) Periostin, osteoblast specific factor	Q15063;CON__Q2KJC7	3.07402	10.2595	1.89141	0.92531	0	12.474	7.71077	6.66677	2.13142	0.0455927	0.931542	-3.73076	3	7
P06311	P06311	Ig kappa chain V-III region IARC/BL41	NA	>sp|P06311|KV311_HUMAN Ig kappa chain V-III region IARC/BL41 OS=Homo sapiens PE=4 SV=1	P06311	3.61182	10.0647	2	1.05105	0	8.82079	9.18969	6.83826	2.12887	0.0458274	0.931542	-3.73389	3	6
O75891;Q3SY69	O75891	Cytosolic 10-formyltetrahydrofolate dehydrogenase	ALDH1L1	>sp|O75891|AL1L1_HUMAN Cytosolic 10-formyltetrahydrofolate dehydrogenase OS=Homo sapiens GN=ALDH1L1 PE=1 SV=2	O75891;Q3SY69	6.31613	0.888361	1.31429	3.4641	0	0	-4.60453	3.60225	-2.12773	0.0459331	0.931542	-3.7353	5	1
Q86X55	Q86X55	Histone-arginine methyltransferase CARM1	CARM1	>sp|Q86X55|CARM1_HUMAN Histone-arginine methyltransferase CARM1 OS=Homo sapiens GN=CARM1 PE=1 SV=3	Q86X55	10.9889	14.9049	0.794682	0.501774	14.9404	17.8664	7.5784	12.9469	2.12538	0.0461503	0.931542	-3.73818	8	10
P55786;A6NEC2	P55786	Puromycin-sensitive aminopeptidase	NPEPPS	>sp|P55786|PSA_HUMAN Puromycin-sensitive aminopeptidase OS=Homo sapiens GN=NPEPPS PE=1 SV=2	P55786;A6NEC2	13.8649	9.26044	0.621262	0.908958	18.0395	12.6616	-7.5404	11.5626	-2.12176	0.0464883	0.931542	-3.74263	9	7
O43681	O43681	ATPase ASNA1	ASNA1	>sp|O43681|ASNA_HUMAN ATPase ASNA1 OS=Homo sapiens GN=ASNA1 PE=1 SV=2	O43681	13.3937	18.6463	0.66486	0.318177	18.969	20.2826	5.94634	16.02	2.11929	0.0467191	0.931542	-3.74565	9	11
Q8N0T1	Q8N0T1	Uncharacterized protein C8orf59	C8orf59	>sp|Q8N0T1|CH059_HUMAN Uncharacterized protein C8orf59 OS=Homo sapiens GN=C8orf59 PE=1 SV=4	Q8N0T1	10.8107	14.7233	0.963911	0.745538	10.5557	20.7521	9.11041	12.767	2.11908	0.046739	0.931542	-3.74591	7	8
Q9NQX4	Q9NQX4	Unconventional myosin-Vc	MYO5C	>sp|Q9NQX4|MYO5C_HUMAN Unconventional myosin-Vc OS=Homo sapiens GN=MYO5C PE=1 SV=2	Q9NQX4	14.4201	10.9246	0.368634	0.760251	16.7033	16.1345	-6.41854	12.6724	-2.11881	0.0467643	0.931542	-3.74624	11	8
O60784	O60784	Target of Myb protein 1	TOM1	>sp|O60784|TOM1_HUMAN Target of Myb protein 1 OS=Homo sapiens GN=TOM1 PE=1 SV=2	O60784	12.3994	3.77079	0.65844	1.86241	16.3636	0	-7.28607	8.08509	-2.11879	0.0467664	0.931542	-3.74627	9	3
P24557	P24557	Thromboxane-A synthase	TBXAS1	>sp|P24557|THAS_HUMAN Thromboxane-A synthase OS=Homo sapiens GN=TBXAS1 PE=1 SV=3	P24557	3.21663	7.19343	1.91646	1.08818	0	5.33017	6.7834	5.20503	2.11368	0.0472487	0.931542	-3.75253	3	6
Q9H2M9	Q9H2M9	Rab3 GTPase-activating protein non-catalytic subunit	RAB3GAP2	>sp|Q9H2M9|RBGPR_HUMAN Rab3 GTPase-activating protein non-catalytic subunit OS=Homo sapiens GN=RAB3GAP2 PE=1 SV=1	Q9H2M9	4.5405	9.07496	1.55182	0.915751	0	12.508	7.18714	6.80773	2.10917	0.0476784	0.931542	-3.75805	4	7
P26038	P26038	Moesin	MSN	>sp|P26038|MOES_HUMAN Moesin OS=Homo sapiens GN=MSN PE=1 SV=3	P26038	16.5088	18.6942	0.390571	0.321233	19.1156	20.1054	4.41119	17.6015	2.10545	0.0480351	0.931542	-3.76259	11	11
P29144	P29144	Tripeptidyl-peptidase 2	TPP2	>sp|P29144|TPP2_HUMAN Tripeptidyl-peptidase 2 OS=Homo sapiens GN=TPP2 PE=1 SV=4	P29144	17.0953	13.4838	0.340471	0.633795	18.4932	17.6471	-5.70158	15.2896	-2.10311	0.0482605	0.931542	-3.76545	11	9
Q12905	Q12905	Interleukin enhancer-binding factor 2	ILF2	>sp|Q12905|ILF2_HUMAN Interleukin enhancer-binding factor 2 OS=Homo sapiens GN=ILF2 PE=1 SV=2	Q12905	10.6404	6.95819	0.902606	1.27106	15.0137	0	-7.91257	8.79928	-2.10289	0.0482822	0.931542	-3.76572	7	5
Q9HC38	Q9HC38	Glyoxalase domain-containing protein 4	GLOD4	>sp|Q9HC38|GLOD4_HUMAN Glyoxalase domain-containing protein 4 OS=Homo sapiens GN=GLOD4 PE=1 SV=1	Q9HC38	9.02561	13.7677	0.934206	0.604436	10.5557	18.0442	6.99468	11.3967	2.10191	0.0483765	0.931542	-3.76691	7	9
P61247	P61247	40S ribosomal protein S3a	RPS3A	>sp|P61247|RS3A_HUMAN 40S ribosomal protein S3a OS=Homo sapiens GN=RPS3A PE=1 SV=2	P61247	20.3622	15.7068	0.128755	0.606071	21.0918	20.3961	-5.71866	18.0345	-2.09587	0.0489647	0.936384	-3.77428	12	9
P19075	P19075	Tetraspanin-8	TSPAN8	>sp|P19075|TSN8_HUMAN Tetraspanin-8 OS=Homo sapiens GN=TSPAN8 PE=1 SV=1	P19075	16.281	19.4847	0.662352	0.472825	22.6118	22.8277	8.405	17.8828	2.09326	0.0492209	0.936384	-3.77745	9	10
P62330	P62330	ADP-ribosylation factor 6	ARF6	>sp|P62330|ARF6_HUMAN ADP-ribosylation factor 6 OS=Homo sapiens GN=ARF6 PE=1 SV=2	P62330	20.0692	15.0175	0.118423	0.640166	20.6904	20.1483	-6.70376	17.5433	-2.08423	0.0501171	0.940794	-3.78844	12	9
P09382	P09382	Galectin-1	LGALS1	>sp|P09382|LEG1_HUMAN Galectin-1 OS=Homo sapiens GN=LGALS1 PE=1 SV=2	P09382	19.6642	16.3573	0.124372	0.500926	19.7913	20.3251	-5.67158	18.0107	-2.07533	0.0510145	0.940794	-3.79925	12	10
Q9Y570	Q9Y570	Protein phosphatase methylesterase 1	PPME1	>sp|Q9Y570|PPME1_HUMAN Protein phosphatase methylesterase 1 OS=Homo sapiens GN=PPME1 PE=1 SV=3	Q9Y570	6.03492	9.19279	1.29992	1.05715	0	7.08668	6.9765	7.61385	2.0753	0.0510172	0.940794	-3.79928	5	6
P00748	P00748	Coagulation factor XII;Coagulation factor XIIa heavy chain;Beta-factor XIIa part 1;Beta-factor XIIa part 2;Coagulation factor XIIa light chain	F12	>sp|P00748|FA12_HUMAN Coagulation factor XII OS=Homo sapiens GN=F12 PE=1 SV=3	P00748	1.75929	4.96817	2.4189	1.55388	0	0	5.85899	3.36373	2.07431	0.0511178	0.940794	-3.80048	2	4
P31150	P31150	Rab GDP dissociation inhibitor alpha	GDI1	>sp|P31150|GDIA_HUMAN Rab GDP dissociation inhibitor alpha OS=Homo sapiens GN=GDI1 PE=1 SV=2	P31150	13.8422	8.73457	0.522301	1.08172	17.3682	5.33017	-7.1266	11.2884	-2.06609	0.0519612	0.940794	-3.81043	10	6
P63208	P63208	S-phase kinase-associated protein 1	SKP1	>sp|P63208|SKP1_HUMAN S-phase kinase-associated protein 1 OS=Homo sapiens GN=SKP1 PE=1 SV=2	P63208	16.5088	20.2978	0.388834	0.0893555	19.093	20.5616	4.52169	18.4033	2.06439	0.052137	0.940794	-3.81249	11	12
Q9UBX7	Q9UBX7	Kallikrein-11;Kallikrein-11 inactive chain 1;Kallikrein-11 inactive chain 2	KLK11	>sp|Q9UBX7|KLK11_HUMAN Kallikrein-11 OS=Homo sapiens GN=KLK11 PE=1 SV=2	Q9UBX7	6.32903	3.85854	1.31354	1.87477	0	0	-6.40403	5.09378	-2.06102	0.0524874	0.940794	-3.81656	5	3
Q9NR31	Q9NR31	GTP-binding protein SAR1a	SAR1A	>sp|Q9NR31|SAR1A_HUMAN GTP-binding protein SAR1a OS=Homo sapiens GN=SAR1A PE=1 SV=1	Q9NR31	13.3997	13.5218	0.665975	0.740304	18.657	19.7782	6.96141	13.4607	2.06044	0.0525477	0.940794	-3.81726	9	8
O95810	O95810	Serum deprivation-response protein	SDPR	>sp|O95810|SDPR_HUMAN Serum deprivation-response protein OS=Homo sapiens GN=SDPR PE=1 SV=3	O95810	8.04779	12.1841	1.11525	0.889119	3.97884	18.9568	8.37174	10.116	2.05946	0.05265	0.940794	-3.81844	6	7
O75396	O75396	Vesicle-trafficking protein SEC22b	SEC22B	>sp|O75396|SC22B_HUMAN Vesicle-trafficking protein SEC22b OS=Homo sapiens GN=SEC22B PE=1 SV=4	O75396	13.5625	17.8283	0.657644	0.320618	18.2358	19.5285	6.99945	15.6954	2.05907	0.0526915	0.940794	-3.81892	9	11
P43490	P43490	Nicotinamide phosphoribosyltransferase	NAMPT	>sp|P43490|NAMPT_HUMAN Nicotinamide phosphoribosyltransferase OS=Homo sapiens GN=NAMPT PE=1 SV=1	P43490	15.862	11.0177	0.487929	0.920769	19.3204	14.5675	-7.58856	13.4399	-2.0587	0.0527297	0.940794	-3.81936	10	7
P04440	P04440	HLA class II histocompatibility antigen, DP beta 1 chain	HLA-DPB1	>sp|P04440|DPB1_HUMAN HLA class II histocompatibility antigen, DP beta 1 chain OS=Homo sapiens GN=HLA-DPB1 PE=1 SV=1	P04440	11.4607	4.03362	0.800439	1.87959	15.2458	0	-7.62333	7.74715	-2.04808	0.0538528	0.950979	-3.83217	8	3
P04206	P04206	Ig kappa chain V-III region GOL	NA	>sp|P04206|KV307_HUMAN Ig kappa chain V-III region GOL OS=Homo sapiens PE=1 SV=1	P04206	3.33444	9.49745	1.93979	1.05785	0	7.91161	7.96207	6.41594	2.04674	0.0539953	0.950979	-3.83378	3	6
Q9H4A3;Q9Y3S1;Q96J92;Q9BYP7	Q9H4A3	Serine/threonine-protein kinase WNK1	WNK1	>sp|Q9H4A3|WNK1_HUMAN Serine/threonine-protein kinase WNK1 OS=Homo sapiens GN=WNK1 PE=1 SV=2	Q9H4A3;Q9Y3S1;Q96J92;Q9BYP7	4.5267	11.1056	1.55115	0.787088	0	14.1719	6.4346	7.81614	2.04479	0.054204	0.950979	-3.83612	4	8
P04211	P04211	Ig lambda chain V region 4A	NA	>sp|P04211|LV001_HUMAN Ig lambda chain V region 4A OS=Homo sapiens PE=4 SV=1	P04211	12.5696	17.2369	0.824025	0.50969	16.1066	20.8556	7.54335	14.9032	2.03525	0.0552374	0.963756	-3.84759	8	10
P40199	P40199	Carcinoembryonic antigen-related cell adhesion molecule 6	CEACAM6	>sp|P40199|CEAM6_HUMAN Carcinoembryonic antigen-related cell adhesion molecule 6 OS=Homo sapiens GN=CEACAM6 PE=1 SV=3	P40199	20.2125	13.7941	0.242784	0.74988	21.4574	20.322	-6.86659	17.0033	-2.02565	0.0562942	0.976797	-3.85909	12	8
P35222	P35222	Catenin beta-1	CTNNB1	>sp|P35222|CTNB1_HUMAN Catenin beta-1 OS=Homo sapiens GN=CTNNB1 PE=1 SV=1	P35222	12.0592	17.2642	0.797281	0.334079	16.8001	19.0298	6.52667	14.6617	2.00307	0.0588518	0.991145	-3.88603	8	11
P11216	P11216	Glycogen phosphorylase, brain form	PYGB	>sp|P11216|PYGB_HUMAN Glycogen phosphorylase, brain form OS=Homo sapiens GN=PYGB PE=1 SV=5	P11216	16.4381	11.7237	0.334224	0.750348	18.1233	15.8503	-6.4662	14.0809	-2.00156	0.0590258	0.991145	-3.88781	11	8
P46977	P46977	Dolichyl-diphosphooligosaccharide--protein glycosyltransferase subunit STT3A	STT3A	>sp|P46977|STT3A_HUMAN Dolichyl-diphosphooligosaccharide--protein glycosyltransferase subunit STT3A OS=Homo sapiens GN=STT3A PE=1 SV=2	P46977	3.28198	9.10145	1.92917	0.904311	0	12.9683	7.08376	6.19172	1.99677	0.0595834	0.991145	-3.89351	3	7
P61619;Q9H9S3	P61619;Q9H9S3	Protein transport protein Sec61 subunit alpha isoform 1;Protein transport protein Sec61 subunit alpha isoform 2	SEC61A1;SEC61A2	>sp|P61619|S61A1_HUMAN Protein transport protein Sec61 subunit alpha isoform 1 OS=Homo sapiens GN=SEC61A1 PE=1 SV=2;>sp|Q9H9S3|S61A2_HUMAN Protein transport protein Sec61 subunit alpha isoform 2 OS=Homo sapiens GN=SEC61A2 PE=2 SV=3	P61619;Q9H9S3	1.75929	5.17863	2.4189	1.53979	0	0	5.81905	3.46896	1.99576	0.0597012	0.991145	-3.8947	2	4
P78417	P78417	Glutathione S-transferase omega-1	GSTO1	>sp|P78417|GSTO1_HUMAN Glutathione S-transferase omega-1 OS=Homo sapiens GN=GSTO1 PE=1 SV=2	P78417	14.8614	14.1505	0.533212	0.639895	18.357	18.3298	-5.90902	14.506	-1.99287	0.06004	0.991145	-3.89813	10	9
Q9HD45	Q9HD45	Transmembrane 9 superfamily member 3	TM9SF3	>sp|Q9HD45|TM9S3_HUMAN Transmembrane 9 superfamily member 3 OS=Homo sapiens GN=TM9SF3 PE=1 SV=2	Q9HD45	3.08391	9.34127	1.893	0.909707	0	12.8003	6.92123	6.21259	1.99286	0.0600416	0.991145	-3.89814	3	7
Q9H3P7	Q9H3P7	Golgi resident protein GCP60	ACBD3	>sp|Q9H3P7|GCP60_HUMAN Golgi resident protein GCP60 OS=Homo sapiens GN=ACBD3 PE=1 SV=4	Q9H3P7	1.75929	6.21189	2.4189	1.26008	0	0	6.10268	3.98559	1.99219	0.0601203	0.991145	-3.89894	2	5
P29692	P29692	Elongation factor 1-delta	EEF1D	>sp|P29692|EF1D_HUMAN Elongation factor 1-delta OS=Homo sapiens GN=EEF1D PE=1 SV=5	P29692	3.24304	8.86561	1.92152	1.08054	0	5.33017	7.26665	6.05432	1.98545	0.0609184	0.991145	-3.90692	3	6
O75643	O75643	U5 small nuclear ribonucleoprotein 200 kDa helicase	SNRNP200	>sp|O75643|U520_HUMAN U5 small nuclear ribonucleoprotein 200 kDa helicase OS=Homo sapiens GN=SNRNP200 PE=1 SV=2	O75643	12.974	7.21934	0.513019	1.06575	16.2113	5.33017	-6.14574	10.0967	-1.9839	0.061103	0.991145	-3.90875	10	6
Q9H0E2	Q9H0E2	Toll-interacting protein	TOLLIP	>sp|Q9H0E2|TOLIP_HUMAN Toll-interacting protein OS=Homo sapiens GN=TOLLIP PE=1 SV=1	Q9H0E2	15.0424	10.6038	0.539038	0.922584	18.5309	13.5547	-7.73601	12.8231	-1.97927	0.0616588	0.991145	-3.91423	10	7
O60218	O60218	Aldo-keto reductase family 1 member B10	AKR1B10	>sp|O60218|AK1BA_HUMAN Aldo-keto reductase family 1 member B10 OS=Homo sapiens GN=AKR1B10 PE=1 SV=2	O60218	1.75929	5.57987	2.4189	1.52834	0	0	6.21361	3.66958	1.9775	0.0618723	0.991145	-3.91632	2	4
P18206	P18206	Vinculin	VCL	>sp|P18206|VINC_HUMAN Vinculin OS=Homo sapiens GN=VCL PE=1 SV=4	P18206	13.697	18.9688	0.615304	0.0575515	18.5414	18.9536	5.36701	16.3329	1.97378	0.0623229	0.991145	-3.9207	9	12
Q12805	Q12805	EGF-containing fibulin-like extracellular matrix protein 1	EFEMP1	>sp|Q12805|FBLN3_HUMAN EGF-containing fibulin-like extracellular matrix protein 1 OS=Homo sapiens GN=EFEMP1 PE=1 SV=2	Q12805	10.9631	19.1001	0.791664	0.112084	15.4455	19.2755	6.05656	15.0316	1.97337	0.0623726	0.991145	-3.92119	8	12
Q96GD0	Q96GD0	Pyridoxal phosphate phosphatase	PDXP	>sp|Q96GD0|PLPP_HUMAN Pyridoxal phosphate phosphatase OS=Homo sapiens GN=PDXP PE=1 SV=2	Q96GD0	6.69386	10.2801	1.33149	0.77069	0	13.3559	6.99139	8.48697	1.96904	0.0629013	0.991145	-3.92629	5	8
Q9P2B2	Q9P2B2	Prostaglandin F2 receptor negative regulator	PTGFRN	>sp|Q9P2B2|FPRP_HUMAN Prostaglandin F2 receptor negative regulator OS=Homo sapiens GN=PTGFRN PE=1 SV=2	Q9P2B2	14.6991	19.7289	0.637987	0.195944	18.4201	19.4867	5.90854	17.214	1.95912	0.064128	0.991145	-3.93795	9	12
P49447	P49447	Cytochrome b561	CYB561	>sp|P49447|CY561_HUMAN Cytochrome b561 OS=Homo sapiens GN=CYB561 PE=1 SV=2	P49447	14.6563	15.5385	0.659351	0.606536	19.6473	20.3119	7.13795	15.0974	1.95042	0.0652209	0.991145	-3.94816	9	9
P78527	P78527	DNA-dependent protein kinase catalytic subunit	PRKDC	>sp|P78527|PRKDC_HUMAN DNA-dependent protein kinase catalytic subunit OS=Homo sapiens GN=PRKDC PE=1 SV=3	P78527	16.8904	19.9811	0.393942	0.0563693	19.7537	20.1041	4.17977	18.4357	1.9456	0.0658334	0.991145	-3.95379	11	12
P31947	P31947	14-3-3 protein sigma	SFN	>sp|P31947|1433S_HUMAN 14-3-3 protein sigma OS=Homo sapiens GN=SFN PE=1 SV=1	P31947	12.9893	20.041	0.803281	0.318834	18.2422	21.6309	6.36071	16.5152	1.9437	0.0660762	0.991145	-3.95601	8	11
P13498	P13498	Cytochrome b-245 light chain	CYBA	>sp|P13498|CY24A_HUMAN Cytochrome b-245 light chain OS=Homo sapiens GN=CYBA PE=1 SV=3	P13498	12.3775	4.20091	0.810831	1.90206	16.3839	0	-8.66575	8.28922	-1.94104	0.0664177	0.991145	-3.95912	8	3
P22314	P22314	Ubiquitin-like modifier-activating enzyme 1	UBA1	>sp|P22314|UBA1_HUMAN Ubiquitin-like modifier-activating enzyme 1 OS=Homo sapiens GN=UBA1 PE=1 SV=3	P22314	19.4732	17.9693	0.105983	0.316742	20.0921	19.6601	-3.667	18.7212	-1.94077	0.066453	0.991145	-3.95944	12	11
Q14847	Q14847	LIM and SH3 domain protein 1	LASP1	>sp|Q14847|LASP1_HUMAN LIM and SH3 domain protein 1 OS=Homo sapiens GN=LASP1 PE=1 SV=2	Q14847	18.0621	13.9329	0.204747	0.635096	19.4708	18.571	-6.17879	15.9975	-1.9392	0.0666548	0.991145	-3.96127	12	9
P36955	P36955	Pigment epithelium-derived factor	SERPINF1	>sp|P36955|PEDF_HUMAN Pigment epithelium-derived factor OS=Homo sapiens GN=SERPINF1 PE=1 SV=4	P36955	12.4455	8.30191	0.762095	1.08482	17.1564	5.33017	-6.81197	10.3737	-1.93606	0.0670619	0.991145	-3.96494	8	6
P20851	P20851	C4b-binding protein beta chain	C4BPB	>sp|P20851|C4BPB_HUMAN C4b-binding protein beta chain OS=Homo sapiens GN=C4BPB PE=1 SV=1	P20851	22.5838	21.9738	0.0801312	0.321098	22.865	24.1699	2.09521	22.2788	1.93401	0.0673283	0.991145	-3.96733	12	11
P02748;CON__Q3MHN2;REV__Q4AC99	P02748	Complement component C9;Complement component C9a;Complement component C9b	C9	>sp|P02748|CO9_HUMAN Complement component C9 OS=Homo sapiens GN=C9 PE=1 SV=2	P02748;CON__Q3MHN2;REV__Q4AC99	24.8183	25.4497	0.0496095	0.0638602	25.415	24.9669	1.8963	25.134	1.93313	0.0674423	0.991145	-3.96835	12	12
Q07812	Q07812	Apoptosis regulator BAX	BAX	>sp|Q07812|BAX_HUMAN Apoptosis regulator BAX OS=Homo sapiens GN=BAX PE=1 SV=1	Q07812	14.2226	7.59114	0.621123	1.08602	18.8286	5.33017	-7.82849	10.9069	-1.931	0.0677215	0.991145	-3.97084	9	6
P01598;P01602	P01598;P01602	Ig kappa chain V-I region EU;Ig kappa chain V-I region HK102	IGKV1-5	>sp|P01598|KV106_HUMAN Ig kappa chain V-I region EU OS=Homo sapiens PE=1 SV=1;>sp|P01602|KV110_HUMAN Ig heavy chain V-I region 5 (Fragment) OS=Homo sapiens GN=IGKV1-5 PE=4 SV=2	P01598;P01602	22.0344	23.027	0.399523	0.319997	25.6227	24.7849	4.91703	22.5307	1.92668	0.0682879	0.991145	-3.97586	11	11
P42330;P17516	P42330	Aldo-keto reductase family 1 member C3	AKR1C3	>sp|P42330|AK1C3_HUMAN Aldo-keto reductase family 1 member C3 OS=Homo sapiens GN=AKR1C3 PE=1 SV=4	P42330;P17516	1.75929	5.25472	2.4189	1.52573	0	0	5.79183	3.507	1.92508	0.0684998	0.991145	-3.97772	2	4
Q5T4S7	Q5T4S7	E3 ubiquitin-protein ligase UBR4	UBR4	>sp|Q5T4S7|UBR4_HUMAN E3 ubiquitin-protein ligase UBR4 OS=Homo sapiens GN=UBR4 PE=1 SV=1	Q5T4S7	17.4632	20.3679	0.381077	0.0739352	19.4269	20.2617	4.13689	18.9155	1.91415	0.0699576	0.991145	-3.9904	11	12
Q15717;Q12926;P26378	Q15717	ELAV-like protein 1	ELAVL1	>sp|Q15717|ELAV1_HUMAN ELAV-like protein 1 OS=Homo sapiens GN=ELAVL1 PE=1 SV=2	Q15717;Q12926;P26378	6.63197	8.40904	1.32608	1.07558	0	5.33017	7.02445	7.52051	1.91346	0.0700505	0.991145	-3.9912	5	6
Q96IY4;CON__Q2KIG3	Q96IY4	Carboxypeptidase B2	CPB2	>sp|Q96IY4|CBPB2_HUMAN Carboxypeptidase B2 OS=Homo sapiens GN=CPB2 PE=1 SV=2	Q96IY4;CON__Q2KIG3	1.75929	6.69494	2.4189	1.27188	0	0	5.94534	4.22711	1.9101	0.0705054	0.991145	-3.99509	2	5
Q16827;P23467	Q16827;P23467	Receptor-type tyrosine-protein phosphatase O;Receptor-type tyrosine-protein phosphatase beta	PTPRO;PTPRB	>sp|Q16827|PTPRO_HUMAN Receptor-type tyrosine-protein phosphatase O OS=Homo sapiens GN=PTPRO PE=1 SV=2;>sp|P23467|PTPRB_HUMAN Receptor-type tyrosine-protein phosphatase beta OS=Homo sapiens GN=PTPRB PE=1 SV=3	Q16827;P23467	3.14008	6.41291	1.9025	1.26902	0	0	5.93917	4.7765	1.90828	0.0707521	0.991145	-3.99719	3	5
P55058	P55058	Phospholipid transfer protein	PLTP	>sp|P55058|PLTP_HUMAN Phospholipid transfer protein OS=Homo sapiens GN=PLTP PE=1 SV=1	P55058	14.7124	19.9603	0.528657	0.0743349	18.7593	20.3182	5.13346	17.3364	1.90739	0.0708737	0.991145	-3.99823	10	12
P36406	P36406	E3 ubiquitin-protein ligase TRIM23	TRIM23	>sp|P36406|TRI23_HUMAN E3 ubiquitin-protein ligase TRIM23 OS=Homo sapiens GN=TRIM23 PE=1 SV=1	P36406	10.0287	5.72338	0.780259	1.27193	14.2673	0	-5.5545	7.87603	-1.90572	0.071102	0.991145	-4.00016	8	5
Q92896	Q92896	Golgi apparatus protein 1	GLG1	>sp|Q92896|GSLG1_HUMAN Golgi apparatus protein 1 OS=Homo sapiens GN=GLG1 PE=1 SV=2	Q92896	1.75929	5.81211	2.4189	1.27188	0	0	5.60399	3.7857	1.90426	0.0713014	0.991145	-4.00184	2	5
Q9NY33	Q9NY33	Dipeptidyl peptidase 3	DPP3	>sp|Q9NY33|DPP3_HUMAN Dipeptidyl peptidase 3 OS=Homo sapiens GN=DPP3 PE=1 SV=2	Q9NY33	8.68133	6.01027	1.06887	1.27399	6.5769	0	-6.96246	7.3458	-1.89761	0.0722178	0.991145	-4.00952	6	5
Q8NFZ0	Q8NFZ0	F-box only protein 18	FBXO18	>sp|Q8NFZ0|FBX18_HUMAN F-box only protein 18 OS=Homo sapiens GN=FBXO18 PE=1 SV=2	Q8NFZ0	3.21808	10.407	1.91674	0.926023	0	13.1092	6.81041	6.81256	1.89491	0.0725921	0.991145	-4.01262	3	7
O75832	O75832	26S proteasome non-ATPase regulatory subunit 10	PSMD10	>sp|O75832|PSD10_HUMAN 26S proteasome non-ATPase regulatory subunit 10 OS=Homo sapiens GN=PSMD10 PE=1 SV=1	O75832	8.89637	14.0509	1.13497	0.639424	3.97884	18.0471	6.73468	11.4736	1.89092	0.0731487	0.991145	-4.01721	6	9
O94979	O94979	Protein transport protein Sec31A	SEC31A	>sp|O94979|SC31A_HUMAN Protein transport protein Sec31A OS=Homo sapiens GN=SEC31A PE=1 SV=3	O94979	16.1312	11.733	0.331728	0.774449	17.8328	16.0484	-5.90828	13.9321	-1.88962	0.0733312	0.991145	-4.01871	11	8
O60684;O15131	O60684;O15131	Importin subunit alpha-7;Importin subunit alpha-6	KPNA6;KPNA5	>sp|O60684|IMA7_HUMAN Importin subunit alpha-7 OS=Homo sapiens GN=KPNA6 PE=1 SV=1;>sp|O15131|IMA6_HUMAN Importin subunit alpha-6 OS=Homo sapiens GN=KPNA5 PE=1 SV=2	O60684;O15131	6.4745	12.4636	1.31791	0.631518	0	16.0488	6.3026	9.46907	1.88729	0.0736591	0.991145	-4.02139	5	9
Q7Z4S6	Q7Z4S6	Kinesin-like protein KIF21A	KIF21A	>sp|Q7Z4S6|KI21A_HUMAN Kinesin-like protein KIF21A OS=Homo sapiens GN=KIF21A PE=1 SV=2	Q7Z4S6	5.91177	2.04573	1.29787	2.3596	0	0	-4.65345	3.97875	-1.88687	0.0737191	0.991145	-4.02187	5	2
P10643;Q12884	P10643	Complement component C7	C7	>sp|P10643|CO7_HUMAN Complement component C7 OS=Homo sapiens GN=C7 PE=1 SV=2	P10643;Q12884	21.7299	20.7702	0.055941	0.322386	21.8454	22.226	1.88165	21.25	1.88434	0.0740768	0.991145	-4.02478	12	11
Q07954	Q07954	Prolow-density lipoprotein receptor-related protein 1;Low-density lipoprotein receptor-related protein 1 85 kDa subunit;Low-density lipoprotein receptor-related protein 1 515 kDa subunit;Low-density lipoprotein receptor-related protein 1 intracellular domain	LRP1	>sp|Q07954|LRP1_HUMAN Prolow-density lipoprotein receptor-related protein 1 OS=Homo sapiens GN=LRP1 PE=1 SV=2	Q07954	4.73482	9.57456	1.83614	0.791765	0	11.8765	7.25367	7.15469	1.88234	0.0743595	0.991145	-4.02706	3	8
P12724	P12724	Eosinophil cationic protein	RNASE3	>sp|P12724|ECP_HUMAN Eosinophil cationic protein OS=Homo sapiens GN=RNASE3 PE=1 SV=2	P12724	8.66362	7.60159	1.13232	1.28577	3.97884	0	-6.7996	8.1326	-1.87309	0.075685	0.991145	-4.03766	6	5
P30508;Q07000	P30508;Q07000	HLA class I histocompatibility antigen, Cw-12 alpha chain;HLA class I histocompatibility antigen, Cw-15 alpha chain	HLA-C	>sp|P30508|1C12_HUMAN HLA class I histocompatibility antigen, Cw-12 alpha chain OS=Homo sapiens GN=HLA-C PE=1 SV=2;>sp|Q07000|1C15_HUMAN HLA class I histocompatibility antigen, Cw-15 alpha chain OS=Homo sapiens GN=HLA-C PE=1 SV=1	P30508;Q07000	18.3124	13.4303	0.385786	0.743148	20.572	19.6458	-7.10086	15.8713	-1.86697	0.0765735	0.991145	-4.04466	11	8
P57737	P57737	Coronin-7	CORO7	>sp|P57737|CORO7_HUMAN Coronin-7 OS=Homo sapiens GN=CORO7 PE=1 SV=2	P57737	13.7155	8.32445	0.620178	1.07574	17.7581	5.33017	-6.7538	11.02	-1.86571	0.0767562	0.991145	-4.04608	9	6
A5YKK6	A5YKK6	CCR4-NOT transcription complex subunit 1	CNOT1	>sp|A5YKK6|CNOT1_HUMAN CCR4-NOT transcription complex subunit 1 OS=Homo sapiens GN=CNOT1 PE=1 SV=2	A5YKK6	1.75929	5.57978	2.4189	1.26359	0	0	5.31775	3.66954	1.85846	0.077823	0.991145	-4.05435	2	5
P40394	P40394	Alcohol dehydrogenase class 4 mu/sigma chain	ADH7	>sp|P40394|ADH7_HUMAN Alcohol dehydrogenase class 4 mu/sigma chain OS=Homo sapiens GN=ADH7 PE=1 SV=2	P40394	15.5677	8.07215	0.492555	1.28953	18.1089	0	-6.71996	11.8199	-1.8556	0.0782471	0.991145	-4.0576	10	5
P55957	P55957	BH3-interacting domain death agonist;BH3-interacting domain death agonist p15;BH3-interacting domain death agonist p13;BH3-interacting domain death agonist p11	BID	>sp|P55957|BID_HUMAN BH3-interacting domain death agonist OS=Homo sapiens GN=BID PE=1 SV=1	P55957	4.53628	7.70178	1.55257	1.07015	0	5.33017	6.32165	6.11903	1.8545	0.078411	0.991145	-4.05886	4	6
P68366;A6NHL2;Q9H853	P68366	Tubulin alpha-4A chain	TUBA4A	>sp|P68366|TBA4A_HUMAN Tubulin alpha-4A chain OS=Homo sapiens GN=TUBA4A PE=1 SV=1	P68366;A6NHL2;Q9H853	17.3397	18.863	0.397299	0.318805	20.7627	20.2233	4.15866	18.1014	1.8522	0.0787538	0.991145	-4.06147	11	11
P16403	P16403	Histone H1.2	HIST1H1C	>sp|P16403|H12_HUMAN Histone H1.2 OS=Homo sapiens GN=HIST1H1C PE=1 SV=2	P16403	13.9029	9.14964	0.672213	1.08936	19.4703	5.33017	-7.57305	11.5263	-1.85092	0.0789444	0.991145	-4.06291	9	6
Q8TCT9	Q8TCT9	Minor histocompatibility antigen H13	HM13	>sp|Q8TCT9|HM13_HUMAN Minor histocompatibility antigen H13 OS=Homo sapiens GN=HM13 PE=1 SV=1	Q8TCT9	3.15817	5.16407	1.9057	1.52561	0	0	5.32057	4.16112	1.84827	0.0793432	0.991145	-4.06593	3	4
P21399	P21399	Cytoplasmic aconitate hydratase	ACO1	>sp|P21399|ACOC_HUMAN Cytoplasmic aconitate hydratase OS=Homo sapiens GN=ACO1 PE=1 SV=3	P21399	8.5382	3.16373	1.05757	1.82567	6.5769	0	-5.89993	5.85096	-1.84443	0.0799225	0.991145	-4.07028	6	3
P01768	P01768	Immunoglobulin heavy variable 3-30	IGHV3-30	>sp|P01773|HV312_HUMAN Ig heavy chain V-III region BUR OS=Homo sapiens PE=1 SV=1	P01773	7.14869	12.8416	1.34653	0.780083	0	17.9471	8.41851	9.99513	1.83424	0.0814782	0.991145	-4.0818	5	8
A8MYP8	A8MYP8	Outer dense fiber protein 3B	ODF3B	>sp|A8MYP8|ODF3B_HUMAN Outer dense fiber protein 3B OS=Homo sapiens GN=ODF3B PE=2 SV=1	A8MYP8	9.25218	5.34408	1.06392	1.5208	6.5769	0	-7.25606	7.29813	-1.83279	0.081701	0.991145	-4.08343	6	4
Q8IWE2	Q8IWE2	Protein NOXP20	FAM114A1	>sp|Q8IWE2|NXP20_HUMAN Protein NOXP20 OS=Homo sapiens GN=FAM114A1 PE=1 SV=2	Q8IWE2	2.72137	6.61098	2.38787	1.27318	0	0	6.5635	4.66617	1.83224	0.0817872	0.991145	-4.08406	2	5
Q4VNC1	Q4VNC1	Probable cation-transporting ATPase 13A4	ATP13A4	>sp|Q4VNC1|AT134_HUMAN Probable cation-transporting ATPase 13A4 OS=Homo sapiens GN=ATP13A4 PE=2 SV=3	Q4VNC1	6.09933	3.2848	1.30261	1.85394	0	0	-5.68896	4.69206	-1.83103	0.0819738	0.991145	-4.08542	5	3
Q6ZMB0	Q6ZMB0	UDP-GlcNAc:betaGal beta-1,3-N-acetylglucosaminyltransferase 6	B3GNT6	>sp|Q6ZMB0|B3GN6_HUMAN UDP-GlcNAc:betaGal beta-1,3-N-acetylglucosaminyltransferase 6 OS=Homo sapiens GN=B3GNT6 PE=1 SV=2	Q6ZMB0	4.90836	2.33501	1.57986	2.41427	0	0	-5.25458	3.62168	-1.83018	0.0821062	0.991145	-4.08638	4	2
Q16822	Q16822	Phosphoenolpyruvate carboxykinase [GTP], mitochondrial	PCK2	>sp|Q16822|PCKGM_HUMAN Phosphoenolpyruvate carboxykinase [GTP], mitochondrial OS=Homo sapiens GN=PCK2 PE=1 SV=3	Q16822	7.73983	1.94588	1.1066	2.34606	3.97884	0	-3.12785	4.84285	-1.82665	0.0826545	0.991145	-4.09036	6	2
P01019	P01019	Angiotensinogen;Angiotensin-1;Angiotensin-2;Angiotensin-3;Angiotensin-4;Angiotensin 1-9;Angiotensin 1-7;Angiotensin 1-5;Angiotensin 1-4	AGT	>sp|P01019|ANGT_HUMAN Angiotensinogen OS=Homo sapiens GN=AGT PE=1 SV=1	P01019	18.1868	20.7623	0.209811	0.054683	19.2253	20.5715	2.94876	19.4745	1.82313	0.083205	0.991145	-4.09432	12	12
Q8NBN3	Q8NBN3	Transmembrane protein 87A	TMEM87A	>sp|Q8NBN3|TM87A_HUMAN Transmembrane protein 87A OS=Homo sapiens GN=TMEM87A PE=1 SV=3	Q8NBN3	1.75929	6.20597	2.4189	1.27269	0	0	5.05584	3.98263	1.82061	0.0836007	0.991145	-4.09715	2	5
P01763	P01763	Ig heavy chain V-III region WEA	NA	>sp|P01763|HV302_HUMAN Ig heavy chain V-III region WEA OS=Homo sapiens PE=1 SV=1	P01763	15.4275	18.9092	0.6255	0.365158	20.7353	21.1282	6.31199	17.1683	1.82003	0.0836923	0.991145	-4.0978	9	11
Q14520	Q14520	Hyaluronan-binding protein 2;Hyaluronan-binding protein 2 50 kDa heavy chain;Hyaluronan-binding protein 2 50 kDa heavy chain alternate form;Hyaluronan-binding protein 2 27 kDa light chain;Hyaluronan-binding protein 2 27 kDa light chain alternate form	HABP2	>sp|Q14520|HABP2_HUMAN Hyaluronan-binding protein 2 OS=Homo sapiens GN=HABP2 PE=1 SV=1	Q14520	15.2034	17.7609	0.623439	0.475395	20.6506	20.7586	6.79712	16.4822	1.81769	0.0840616	0.991145	-4.10043	9	10
Q9NQC3	Q9NQC3	Reticulon-4	RTN4	>sp|Q9NQC3|RTN4_HUMAN Reticulon-4 OS=Homo sapiens GN=RTN4 PE=1 SV=2	Q9NQC3	13.4195	15.4588	0.667257	0.505973	18.5545	19.2662	6.17894	14.4391	1.81507	0.0844773	0.991145	-4.10337	9	10
O94905	O94905	Erlin-2	ERLIN2	>sp|O94905|ERLN2_HUMAN Erlin-2 OS=Homo sapiens GN=ERLIN2 PE=1 SV=1	O94905	13.8385	13.5729	0.52576	0.610546	16.6941	17.1688	5.32566	13.7057	1.81031	0.0852367	0.991145	-4.1087	10	9
P62913	P62913	60S ribosomal protein L11	RPL11	>sp|P62913|RL11_HUMAN 60S ribosomal protein L11 OS=Homo sapiens GN=RPL11 PE=1 SV=2	P62913	16.8475	12.7999	0.495033	0.786736	20.2727	16.7949	-7.42586	14.8237	-1.80608	0.0859154	0.991145	-4.11343	10	8
P28838	P28838	Cytosol aminopeptidase	LAP3	>sp|P28838|AMPL_HUMAN Cytosol aminopeptidase OS=Homo sapiens GN=LAP3 PE=1 SV=3	P28838	17.9502	15.5265	0.208173	0.474675	19.4865	18.327	-4.70561	16.7384	-1.80594	0.0859385	0.991145	-4.11359	12	10
P37108	P37108	Signal recognition particle 14 kDa protein	SRP14	>sp|P37108|SRP14_HUMAN Signal recognition particle 14 kDa protein OS=Homo sapiens GN=SRP14 PE=1 SV=2	P37108	7.32835	2.08832	1.25785	2.36649	0	0	-5.59297	4.70834	-1.79524	0.0876789	0.991145	-4.12552	5	2
P08670;P17661;P41219;Q16352;P07196;P07197	P08670	Vimentin	VIM	>sp|P08670|VIME_HUMAN Vimentin OS=Homo sapiens GN=VIM PE=1 SV=4	P08670;P17661;P41219;Q16352;P07196;P07197	19.582	18.0776	0.130583	0.324605	20.5926	19.4899	-3.47146	18.8298	-1.79427	0.0878391	0.991145	-4.12661	12	11
Q9H4B7;CON__ENSEMBL:ENSBTAP00000025008	Q9H4B7;CON__ENSEMBL:ENSBTAP00000025008	Tubulin beta-1 chain	TUBB1	>sp|Q9H4B7|TBB1_HUMAN Tubulin beta-1 chain OS=Homo sapiens GN=TUBB1 PE=1 SV=1;>ENSEMBL:ENSBTAP00000025008 (Bos taurus) hypothetical protein	Q9H4B7;CON__ENSEMBL:ENSBTAP00000025008	15.0899	18.7519	0.665633	0.347558	19.805	21.1177	6.90539	16.9209	1.79399	0.0878848	0.991145	-4.12692	9	11
P13224	P13224	Platelet glycoprotein Ib beta chain	GP1BB	>sp|P13224|GP1BB_HUMAN Platelet glycoprotein Ib beta chain OS=Homo sapiens GN=GP1BB PE=1 SV=1	P13224	17.443	18.0925	0.399572	0.483406	20.4015	21.2054	5.41912	17.7677	1.79056	0.0884507	0.991145	-4.13073	11	10
Q9UJU6	Q9UJU6	Drebrin-like protein	DBNL	>sp|Q9UJU6|DBNL_HUMAN Drebrin-like protein OS=Homo sapiens GN=DBNL PE=1 SV=1	Q9UJU6	12.4925	8.51026	0.654388	1.07863	17.8074	5.33017	-5.78306	10.5014	-1.78901	0.0887068	0.991145	-4.13245	9	6
P25705	P25705	ATP synthase subunit alpha, mitochondrial	ATP5A1	>sp|P25705|ATPA_HUMAN ATP synthase subunit alpha, mitochondrial OS=Homo sapiens GN=ATP5A1 PE=1 SV=1	P25705	18.5695	12.3077	0.352022	0.76793	21.1724	18.9968	-6.34709	15.4386	-1.78321	0.0896729	0.991145	-4.13889	11	8
P34932	P34932	Heat shock 70 kDa protein 4	HSPA4	>sp|P34932|HSP74_HUMAN Heat shock 70 kDa protein 4 OS=Homo sapiens GN=HSPA4 PE=1 SV=4	P34932	13.0109	13.7509	0.615046	0.491875	16.9759	17.0978	-4.00401	13.3809	-1.78105	0.0900358	0.991145	-4.14129	9	10
P62888	P62888	60S ribosomal protein L30	RPL30	>sp|P62888|RL30_HUMAN 60S ribosomal protein L30 OS=Homo sapiens GN=RPL30 PE=1 SV=2	P62888	14.8482	12.5081	0.625177	0.776606	19.2317	17.5419	-5.54099	13.6781	-1.77972	0.0902594	0.991145	-4.14276	9	8
P01601	P01601	Ig kappa chain V-I region HK101	NA	>sp|P01601|KV109_HUMAN Ig kappa chain V-ID region 16 (Fragment) OS=Homo sapiens GN=IGKV1D-16 PE=4 SV=2	P01601	1.75929	5.72435	2.4189	1.53829	0	0	5.70556	3.74182	1.77889	0.0903984	0.991145	-4.14367	2	4
P61225	P61225	Ras-related protein Rap-2b	RAP2B	>sp|P61225|RAP2B_HUMAN Ras-related protein Rap-2b OS=Homo sapiens GN=RAP2B PE=1 SV=1	P61225	15.8003	19.0349	0.537196	0.332182	20.992	21.2091	5.01179	17.4176	1.77619	0.0908544	0.991145	-4.14666	10	11
P54136	P54136	Arginine--tRNA ligase, cytoplasmic	RARS	>sp|P54136|SYRC_HUMAN Arginine--tRNA ligase, cytoplasmic OS=Homo sapiens GN=RARS PE=1 SV=2	P54136	16.7076	10.567	0.333681	0.925637	18.6186	12.888	-6.60671	13.6373	-1.77618	0.0908562	0.991145	-4.14667	11	7
P28676	P28676	Grancalcin	GCA	>sp|P28676|GRAN_HUMAN Grancalcin OS=Homo sapiens GN=GCA PE=1 SV=2	P28676	17.9707	19.5923	0.406527	0.322027	20.6282	20.9962	4.28287	18.7815	1.77535	0.0909967	0.991145	-4.14759	11	11
Q9Y6A4	Q9Y6A4	Cilia- and flagella-associated protein 20	CFAP20	>sp|Q9Y6A4|CFA20_HUMAN Cilia- and flagella-associated protein 20 OS=Homo sapiens GN=CFAP20 PE=1 SV=1	Q9Y6A4	6.18176	2.43881	1.30684	2.43659	0	0	-5.07382	4.31029	-1.77498	0.0910602	0.991145	-4.14801	5	2
P0C672	P0C672	Putative tetraspanin-19	TSPAN19	>sp|P0C672|TSN19_HUMAN Putative tetraspanin-19 OS=Homo sapiens GN=TSPAN19 PE=5 SV=1	P0C672	13.1884	8.41189	0.662565	1.07474	18.7234	5.33017	-6.25404	10.8001	-1.77268	0.0914496	0.991145	-4.15054	9	6
P06276	P06276	Cholinesterase	BCHE	>sp|P06276|CHLE_HUMAN Cholinesterase OS=Homo sapiens GN=BCHE PE=1 SV=1	P06276	9.06227	14.4707	0.934376	0.512259	10.5557	16.521	6.49458	11.7665	1.77148	0.0916556	0.991145	-4.15187	7	10
O95395	O95395	Beta-1,3-galactosyl-O-glycosyl-glycoprotein beta-1,6-N-acetylglucosaminyltransferase 3	GCNT3	>sp|O95395|GCNT3_HUMAN Beta-1,3-galactosyl-O-glycosyl-glycoprotein beta-1,6-N-acetylglucosaminyltransferase 3 OS=Homo sapiens GN=GCNT3 PE=2 SV=1	O95395	12.4476	10.4086	0.754229	0.914616	18.5278	14.1719	-6.5811	11.4281	-1.77064	0.0917987	0.991145	-4.1528	8	7
Q5TZA2	Q5TZA2	Rootletin	CROCC	>sp|Q5TZA2|CROCC_HUMAN Rootletin OS=Homo sapiens GN=CROCC PE=1 SV=1	Q5TZA2	17.0034	18.5487	0.393497	0.324944	19.6658	20.3754	3.9323	17.7761	1.76625	0.0925498	0.991145	-4.15763	11	11
P21964	P21964	Catechol O-methyltransferase	COMT	>sp|P21964|COMT_HUMAN Catechol O-methyltransferase OS=Homo sapiens GN=COMT PE=1 SV=2	P21964	12.3118	6.63703	0.754929	1.26787	17.7859	0	-6.96715	9.47444	-1.76497	0.0927706	0.991145	-4.15905	8	5
P00742	P00742	Coagulation factor X;Factor X light chain;Factor X heavy chain;Activated factor Xa heavy chain	F10	>sp|P00742|FA10_HUMAN Coagulation factor X OS=Homo sapiens GN=F10 PE=1 SV=2	P00742	12.0278	11.6363	0.796385	0.773045	18.0482	15.6148	6.04781	11.832	1.75763	0.0940428	0.991145	-4.16712	8	8
Q7Z4W1	Q7Z4W1	L-xylulose reductase	DCXR	>sp|Q7Z4W1|DCXR_HUMAN L-xylulose reductase OS=Homo sapiens GN=DCXR PE=1 SV=2	Q7Z4W1	9.51219	16.1702	0.947252	0.384431	10.5557	16.914	6.65375	12.8412	1.757	0.0941536	0.991145	-4.16782	7	11
Q9NTX5	Q9NTX5	Ethylmalonyl-CoA decarboxylase	ECHDC1	>sp|Q9NTX5|ECHD1_HUMAN Ethylmalonyl-CoA decarboxylase OS=Homo sapiens GN=ECHDC1 PE=1 SV=2	Q9NTX5	11.8787	3.89515	0.752274	1.86909	17.2377	0	-5.7904	7.88693	-1.74837	0.0956693	0.991145	-4.17727	8	3
Q96BQ1	Q96BQ1	Protein FAM3D	FAM3D	>sp|Q96BQ1|FAM3D_HUMAN Protein FAM3D OS=Homo sapiens GN=FAM3D PE=1 SV=1	Q96BQ1	7.91479	12.5855	1.11081	0.632724	3.97884	16.2633	6.41616	10.2502	1.74597	0.0960957	0.991145	-4.1799	6	9
Q7L9L4;Q9H8S9	Q7L9L4;Q9H8S9	MOB kinase activator 1B;MOB kinase activator 1A	MOB1B;MOB1A	>sp|Q7L9L4|MOB1B_HUMAN MOB kinase activator 1B OS=Homo sapiens GN=MOB1B PE=1 SV=3;>sp|Q9H8S9|MOB1A_HUMAN MOB kinase activator 1A OS=Homo sapiens GN=MOB1A PE=1 SV=4	Q7L9L4;Q9H8S9	14.4693	18.5667	0.527104	0.317796	18.1102	20.303	4.2821	16.518	1.74566	0.0961502	0.991145	-4.18024	10	11
P19784	P19784	Casein kinase II subunit alpha	CSNK2A2	>sp|P19784|CSK22_HUMAN Casein kinase II subunit alpha OS=Homo sapiens GN=CSNK2A2 PE=1 SV=1	P19784	7.32278	2.50365	1.26336	2.45078	0	0	-5.50183	4.91322	-1.73561	0.0979513	0.991145	-4.19121	5	2
P07359	P07359	Platelet glycoprotein Ib alpha chain;Glycocalicin	GP1BA	>sp|P07359|GP1BA_HUMAN Platelet glycoprotein Ib alpha chain OS=Homo sapiens GN=GP1BA PE=1 SV=2	P07359	7.02653	9.27717	1.25164	1.06296	0	6.93027	6.21582	8.15185	1.73375	0.0982874	0.991145	-4.19323	5	6
O60493	O60493	Sorting nexin-3	SNX3	>sp|O60493|SNX3_HUMAN Sorting nexin-3 OS=Homo sapiens GN=SNX3 PE=1 SV=3	O60493	2.7924	7.86972	2.39934	1.071	0	5.33017	6.20381	5.33106	1.73361	0.0983138	0.991145	-4.19339	2	6
Q71RC9	Q71RC9	Small integral membrane protein 5	SMIM5	>sp|Q71RC9|SMIM5_HUMAN Small integral membrane protein 5 OS=Homo sapiens GN=SMIM5 PE=4 SV=2	Q71RC9	18.9533	13.6051	0.409922	0.886013	22.4754	22.15	-6.9812	16.2792	-1.73359	0.0983164	0.991145	-4.19341	11	7
P48506	P48506	Glutamate--cysteine ligase catalytic subunit	GCLC	>sp|P48506|GSH1_HUMAN Glutamate--cysteine ligase catalytic subunit OS=Homo sapiens GN=GCLC PE=1 SV=2	P48506	12.075	11.3927	0.75764	0.773523	17.0954	15.4777	-5.82521	11.7339	-1.73213	0.0985815	0.991145	-4.195	8	8
Q86UQ4	Q86UQ4	ATP-binding cassette sub-family A member 13	ABCA13	>sp|Q86UQ4|ABCAD_HUMAN ATP-binding cassette sub-family A member 13 OS=Homo sapiens GN=ABCA13 PE=2 SV=3	Q86UQ4	14.6178	9.95755	0.370544	0.770069	16.6039	12.6669	-5.49446	12.2877	-1.72972	0.0990196	0.991145	-4.19762	11	8
P23280	P23280	Carbonic anhydrase 6	CA6	>sp|P23280|CAH6_HUMAN Carbonic anhydrase 6 OS=Homo sapiens GN=CA6 PE=1 SV=3	P23280	11.3431	5.67829	0.907068	1.54437	15.6646	0	-6.99654	8.51072	-1.72695	0.0995262	0.991145	-4.20063	7	4
P49411	P49411	Elongation factor Tu, mitochondrial	TUFM	>sp|P49411|EFTU_HUMAN Elongation factor Tu, mitochondrial OS=Homo sapiens GN=TUFM PE=1 SV=2	P49411	7.77689	11.9243	1.11161	0.743354	3.97884	17.1521	6.33372	9.85058	1.72694	0.0995287	0.991145	-4.20065	6	8
Q16181;Q6ZU15	Q16181	Septin-7	SEPT7	>sp|Q16181|SEPT7_HUMAN Septin-7 OS=Homo sapiens GN=SEPT7 PE=1 SV=2	Q16181;Q6ZU15	15.3241	14.0162	0.486601	0.492358	18.3648	16.6346	-5.14705	14.6702	-1.72621	0.0996613	0.991145	-4.20143	10	10
Q00839	Q00839	Heterogeneous nuclear ribonucleoprotein U	HNRNPU	>sp|Q00839|HNRPU_HUMAN Heterogeneous nuclear ribonucleoprotein U OS=Homo sapiens GN=HNRNPU PE=1 SV=6	Q00839	18.1008	12.739	0.108239	0.629263	18.7309	17.0589	-4.97302	15.4199	-1.72607	0.0996871	0.991145	-4.20158	12	9
Q03591	Q03591	Complement factor H-related protein 1	CFHR1	>sp|Q03591|FHR1_HUMAN Complement factor H-related protein 1 OS=Homo sapiens GN=CFHR1 PE=1 SV=2	Q03591	1.75929	5.66361	2.4189	1.54558	0	0	5.53098	3.71145	1.72267	0.100312	0.991145	-4.20527	2	4
Q92482	Q92482	Aquaporin-3	AQP3	>sp|Q92482|AQP3_HUMAN Aquaporin-3 OS=Homo sapiens GN=AQP3 PE=2 SV=2	Q92482	3.46257	4.2164	1.96695	1.89223	0	0	4.99792	3.83948	1.72155	0.10052	0.991145	-4.20649	3	3
Q99805	Q99805	Transmembrane 9 superfamily member 2	TM9SF2	>sp|Q99805|TM9S2_HUMAN Transmembrane 9 superfamily member 2 OS=Homo sapiens GN=TM9SF2 PE=1 SV=1	Q99805	6.52981	12.9879	1.32396	0.638079	0	16.9024	6.74917	9.75884	1.7194	0.100916	0.991145	-4.20881	5	9
P00367;P49448	P00367;P49448	Glutamate dehydrogenase 1, mitochondrial;Glutamate dehydrogenase 2, mitochondrial	GLUD1;GLUD2	>sp|P00367|DHE3_HUMAN Glutamate dehydrogenase 1, mitochondrial OS=Homo sapiens GN=GLUD1 PE=1 SV=2;>sp|P49448|DHE4_HUMAN Glutamate dehydrogenase 2, mitochondrial OS=Homo sapiens GN=GLUD2 PE=1 SV=2	P00367;P49448	15.5309	10.8994	0.486934	0.768814	18.9871	14.7537	-6.08564	13.2152	-1.71567	0.10161	0.991145	-4.21285	10	8
P08571	P08571	Monocyte differentiation antigen CD14;Monocyte differentiation antigen CD14, urinary form;Monocyte differentiation antigen CD14, membrane-bound form	CD14	>sp|P08571|CD14_HUMAN Monocyte differentiation antigen CD14 OS=Homo sapiens GN=CD14 PE=1 SV=2	P08571	19.0783	20.1021	0.325105	0.322344	20.5503	21.7831	3.74054	19.5902	1.71545	0.101651	0.991145	-4.21309	11	11
P08133	P08133	Annexin A6	ANXA6	>sp|P08133|ANXA6_HUMAN Annexin A6 OS=Homo sapiens GN=ANXA6 PE=1 SV=3	P08133	20.5705	16.6986	0.142937	0.490692	20.8783	19.5038	-5.08907	18.6345	-1.71157	0.102377	0.991145	-4.21728	12	10
Q9UMS4	Q9UMS4	Pre-mRNA-processing factor 19	PRPF19	>sp|Q9UMS4|PRP19_HUMAN Pre-mRNA-processing factor 19 OS=Homo sapiens GN=PRPF19 PE=1 SV=1	Q9UMS4	3.11455	8.08968	1.89809	1.08509	0	5.33017	6.11159	5.60212	1.70773	0.103099	0.991145	-4.22143	3	6
P31327	P31327	Carbamoyl-phosphate synthase [ammonia], mitochondrial	CPS1	>sp|P31327|CPSM_HUMAN Carbamoyl-phosphate synthase [ammonia], mitochondrial OS=Homo sapiens GN=CPS1 PE=1 SV=2	P31327	8.22718	2.31356	1.12247	2.40977	3.97884	0	-5.30505	5.27037	-1.70701	0.103234	0.991145	-4.2222	6	2
P61981	P61981	14-3-3 protein gamma;14-3-3 protein gamma, N-terminally processed	YWHAG	>sp|P61981|1433G_HUMAN 14-3-3 protein gamma OS=Homo sapiens GN=YWHAG PE=1 SV=2	P61981	19.1432	18.6744	0.119029	0.320312	19.7309	20.3747	-3.15118	18.9088	-1.70486	0.103641	0.991145	-4.22451	12	11
Q99439	Q99439	Calponin-2	CNN2	>sp|Q99439|CNN2_HUMAN Calponin-2 OS=Homo sapiens GN=CNN2 PE=1 SV=4	Q99439	9.27814	13.2188	0.939635	0.638648	10.5557	16.8585	5.84703	11.2485	1.70422	0.103764	0.991145	-4.22521	7	9
P17066;P48741	P17066;P48741	Heat shock 70 kDa protein 6;Putative heat shock 70 kDa protein 7	HSPA6;HSPA7	>sp|P17066|HSP76_HUMAN Heat shock 70 kDa protein 6 OS=Homo sapiens GN=HSPA6 PE=1 SV=2;>sp|P48741|HSP77_HUMAN Putative heat shock 70 kDa protein 7 OS=Homo sapiens GN=HSPA7 PE=5 SV=2	P17066;P48741	20.7798	17.5551	0.120371	0.468467	21.4212	20.9694	-3.56874	19.1675	-1.70191	0.104202	0.991145	-4.22769	12	10
P17655	P17655	Calpain-2 catalytic subunit	CAPN2	>sp|P17655|CAN2_HUMAN Calpain-2 catalytic subunit OS=Homo sapiens GN=CAPN2 PE=1 SV=6	P17655	19.7052	17.63	0.113855	0.353989	19.9937	19.8339	-3.87023	18.6676	-1.70148	0.104285	0.991145	-4.22816	12	11
O95858	O95858	Tetraspanin-15	TSPAN15	>sp|O95858|TSN15_HUMAN Tetraspanin-15 OS=Homo sapiens GN=TSPAN15 PE=1 SV=1	O95858	1.75929	6.56427	2.4189	1.26719	0	0	5.49886	4.16178	1.70106	0.104364	0.991145	-4.2286	2	5
Q14103	Q14103	Heterogeneous nuclear ribonucleoprotein D0	HNRNPD	>sp|Q14103|HNRPD_HUMAN Heterogeneous nuclear ribonucleoprotein D0 OS=Homo sapiens GN=HNRNPD PE=1 SV=1	Q14103	17.2104	12.5984	0.396287	0.768583	19.9941	19.601	-6.79611	14.9044	-1.69905	0.104748	0.991145	-4.23076	11	8
O00231	O00231	26S proteasome non-ATPase regulatory subunit 11	PSMD11	>sp|O00231|PSD11_HUMAN 26S proteasome non-ATPase regulatory subunit 11 OS=Homo sapiens GN=PSMD11 PE=1 SV=3	O00231	18.5769	16.7663	0.229427	0.505169	19.203	20.6467	-4.77388	17.6716	-1.69898	0.10476	0.991145	-4.23083	12	10
Q9C0H2	Q9C0H2	Protein tweety homolog 3	TTYH3	>sp|Q9C0H2|TTYH3_HUMAN Protein tweety homolog 3 OS=Homo sapiens GN=TTYH3 PE=1 SV=3	Q9C0H2	7.85164	11.8687	1.10865	0.757894	3.97884	15.5984	6.39107	9.86018	1.69839	0.104875	0.991145	-4.23148	6	8
O43488;Q8NHP1;O95154	O43488	Aflatoxin B1 aldehyde reductase member 2	AKR7A2	>sp|O43488|ARK72_HUMAN Aflatoxin B1 aldehyde reductase member 2 OS=Homo sapiens GN=AKR7A2 PE=1 SV=3	O43488;Q8NHP1;O95154	12.8993	19.5516	0.661809	0.0644526	17.6391	19.4016	4.79411	16.2255	1.69779	0.10499	0.991145	-4.23212	9	12
Q12846	Q12846	Syntaxin-4	STX4	>sp|Q12846|STX4_HUMAN Syntaxin-4 OS=Homo sapiens GN=STX4 PE=1 SV=2	Q12846	9.91478	4.05715	0.950184	1.87914	10.5557	0	-6.57414	6.98596	-1.69394	0.105729	0.991145	-4.23625	7	3
P46060	P46060	Ran GTPase-activating protein 1	RANGAP1	>sp|P46060|RAGP1_HUMAN Ran GTPase-activating protein 1 OS=Homo sapiens GN=RANGAP1 PE=1 SV=1	P46060	8.90175	13.0819	0.934045	0.630787	10.5557	17.0377	6.26257	10.9918	1.69303	0.105904	0.991145	-4.23722	7	9
P07237	P07237	Protein disulfide-isomerase	P4HB	>sp|P07237|PDIA1_HUMAN Protein disulfide-isomerase OS=Homo sapiens GN=P4HB PE=1 SV=3	P07237	17.4759	13.4696	0.337019	0.634846	19.4637	18.1058	-5.39535	15.4728	-1.69298	0.105914	0.991145	-4.23728	11	9
P30086	P30086	Phosphatidylethanolamine-binding protein 1;Hippocampal cholinergic neurostimulating peptide	PEBP1	>sp|P30086|PEBP1_HUMAN Phosphatidylethanolamine-binding protein 1 OS=Homo sapiens GN=PEBP1 PE=1 SV=3	P30086	16.0948	20.583	0.541106	0.106504	20.6333	21.2823	4.88029	18.3389	1.69155	0.106192	0.991145	-4.23881	10	12
Q08AF3	Q08AF3	Schlafen family member 5	SLFN5	>sp|Q08AF3|SLFN5_HUMAN Schlafen family member 5 OS=Homo sapiens GN=SLFN5 PE=1 SV=1	Q08AF3	1.75929	5.32636	2.4189	1.50417	0	0	5.22248	3.54282	1.68416	0.107629	0.991145	-4.24671	2	4
O43493	O43493	Trans-Golgi network integral membrane protein 2	TGOLN2	>sp|O43493|TGON2_HUMAN Trans-Golgi network integral membrane protein 2 OS=Homo sapiens GN=TGOLN2 PE=1 SV=2	O43493	1.75929	6.22768	2.4189	1.26809	0	0	5.29251	3.99349	1.68248	0.107958	0.991145	-4.2485	2	5
Q96P70	Q96P70	Importin-9	IPO9	>sp|Q96P70|IPO9_HUMAN Importin-9 OS=Homo sapiens GN=IPO9 PE=1 SV=3	Q96P70	14.0272	16.7491	0.527518	0.330318	17.3034	18.7138	4.34805	15.3882	1.68139	0.108173	0.991145	-4.24967	10	11
P11233	P11233	Ras-related protein Ral-A	RALA	>sp|P11233|RALA_HUMAN Ras-related protein Ral-A OS=Homo sapiens GN=RALA PE=1 SV=1	P11233	20.8623	20.3897	0.133358	0.316531	21.5498	22.041	-3.29598	20.626	-1.68111	0.108227	0.991145	-4.24996	12	11
P26599	P26599	Polypyrimidine tract-binding protein 1	PTBP1	>sp|P26599|PTBP1_HUMAN Polypyrimidine tract-binding protein 1 OS=Homo sapiens GN=PTBP1 PE=1 SV=1	P26599	12.8338	17.1238	0.663517	0.35189	17.4541	19.3406	4.98696	14.9788	1.67465	0.109504	0.991145	-4.25684	9	11
Q6UXB2	Q6UXB2	VEGF coregulated chemokine 1	CXCL17	>sp|Q6UXB2|VCC1_HUMAN VEGF coregulated chemokine 1 OS=Homo sapiens GN=CXCL17 PE=1 SV=1	Q6UXB2	3.49094	7.54712	1.97314	1.28243	0	0	6.41702	5.51903	1.67411	0.109612	0.991145	-4.25742	3	5
P15169;CON__Q2KJ83	P15169	Carboxypeptidase N catalytic chain	CPN1	>sp|P15169|CBPN_HUMAN Carboxypeptidase N catalytic chain OS=Homo sapiens GN=CPN1 PE=1 SV=1	P15169;CON__Q2KJ83	10.199	13.2179	0.898931	0.749052	14.4032	18.0468	6.95147	11.7084	1.66961	0.110509	0.991145	-4.2622	7	8
Q9BY43	Q9BY43	Charged multivesicular body protein 4a	CHMP4A	>sp|Q9BY43|CHM4A_HUMAN Charged multivesicular body protein 4a OS=Homo sapiens GN=CHMP4A PE=1 SV=3	Q9BY43	19.9805	21.9082	0.416857	0.333793	23.956	24.0356	4.81463	20.9444	1.66775	0.110883	0.991145	-4.26418	11	11
P09496	P09496	Clathrin light chain A	CLTA	>sp|P09496|CLCA_HUMAN Clathrin light chain A OS=Homo sapiens GN=CLTA PE=1 SV=1	P09496	15.4785	18.2497	0.659868	0.47422	21.226	21.8343	6.27469	16.8641	1.66719	0.110995	0.991145	-4.26477	9	10
O75882	O75882	Attractin	ATRN	>sp|O75882|ATRN_HUMAN Attractin OS=Homo sapiens GN=ATRN PE=1 SV=2	O75882	4.23903	8.85733	1.83928	0.932361	0	10.6545	5.68489	6.54818	1.66342	0.111755	0.991145	-4.26877	3	7
Q6ZVX7	Q6ZVX7	F-box only protein 50	NCCRP1	>sp|Q6ZVX7|FBX50_HUMAN F-box only protein 50 OS=Homo sapiens GN=NCCRP1 PE=1 SV=1	Q6ZVX7	4.73176	0.888361	1.56621	3.4641	0	0	-4.3392	2.81006	-1.66294	0.111853	0.991145	-4.26928	4	1
Q8NCM8	Q8NCM8	Cytoplasmic dynein 2 heavy chain 1	DYNC2H1	>sp|Q8NCM8|DYHC2_HUMAN Cytoplasmic dynein 2 heavy chain 1 OS=Homo sapiens GN=DYNC2H1 PE=1 SV=4	Q8NCM8	10.3864	13.7203	0.790531	0.516552	14.0943	15.5781	5.22595	12.0533	1.66213	0.112017	0.991145	-4.27013	8	10
P07360	P07360	Complement component C8 gamma chain	C8G	>sp|P07360|CO8G_HUMAN Complement component C8 gamma chain OS=Homo sapiens GN=C8G PE=1 SV=3	P07360	21.5482	23.0146	0.129709	0.0846816	22.2362	22.7495	2.26064	22.2814	1.65715	0.113028	0.991145	-4.27539	12	12
P54920;Q9H115	P54920	Alpha-soluble NSF attachment protein	NAPA	>sp|P54920|SNAA_HUMAN Alpha-soluble NSF attachment protein OS=Homo sapiens GN=NAPA PE=1 SV=3	P54920;Q9H115	15.1026	20.4918	0.532953	0.0417682	19.2391	20.4419	4.37445	17.7972	1.65313	0.113851	0.991145	-4.27963	10	12
O60256	O60256	Phosphoribosyl pyrophosphate synthase-associated protein 2	PRPSAP2	>sp|O60256|KPRB_HUMAN Phosphoribosyl pyrophosphate synthase-associated protein 2 OS=Homo sapiens GN=PRPSAP2 PE=1 SV=1	O60256	14.1051	11.1454	0.521211	0.774817	18.2135	14.8653	-5.15714	12.6252	-1.65264	0.113952	0.991145	-4.28016	10	8
Q9H7D7	Q9H7D7	WD repeat-containing protein 26	WDR26	>sp|Q9H7D7|WDR26_HUMAN WD repeat-containing protein 26 OS=Homo sapiens GN=WDR26 PE=1 SV=3	Q9H7D7	7.6679	12.5757	1.10449	0.633427	3.97884	16.0468	5.85087	10.1218	1.6517	0.114145	0.991145	-4.28114	6	9
P19878;Q15776	P19878	Neutrophil cytosol factor 2	NCF2	>sp|P19878|NCF2_HUMAN Neutrophil cytosol factor 2 OS=Homo sapiens GN=NCF2 PE=1 SV=2	P19878;Q15776	10.3439	4.79654	0.897043	1.52959	15.3506	0	-6.20945	7.5702	-1.6512	0.114249	0.991145	-4.28168	7	4
Q16880	Q16880	2-hydroxyacylsphingosine 1-beta-galactosyltransferase	UGT8	>sp|Q16880|CGT_HUMAN 2-hydroxyacylsphingosine 1-beta-galactosyltransferase OS=Homo sapiens GN=UGT8 PE=2 SV=2	Q16880	19.1251	22.0589	0.344999	0.0790438	21.6329	22.724	3.89302	20.592	1.65102	0.114286	0.991145	-4.28187	11	12
P28325	P28325	Cystatin-D	CST5	>sp|P28325|CYTD_HUMAN Cystatin-D OS=Homo sapiens GN=CST5 PE=1 SV=1	P28325	6.80537	2.20439	1.33442	2.38766	0	0	-4.76693	4.50488	-1.64558	0.115411	0.991145	-4.28759	5	2
Q8NHH9	Q8NHH9	Atlastin-2	ATL2	>sp|Q8NHH9|ATLA2_HUMAN Atlastin-2 OS=Homo sapiens GN=ATL2 PE=1 SV=2	Q8NHH9	1.75929	6.24952	2.4189	1.26281	0	0	5.18488	4.00441	1.64282	0.115986	0.991145	-4.29049	2	5
P22570	P22570	NADPH:adrenodoxin oxidoreductase, mitochondrial	FDXR	>sp|P22570|ADRO_HUMAN NADPH:adrenodoxin oxidoreductase, mitochondrial OS=Homo sapiens GN=FDXR PE=1 SV=3	P22570	4.71897	0.888361	1.56515	3.4641	0	0	-4.24649	2.80367	-1.64138	0.116286	0.991145	-4.292	4	1
P16284	P16284	Platelet endothelial cell adhesion molecule	PECAM1	>sp|P16284|PECA1_HUMAN Platelet endothelial cell adhesion molecule OS=Homo sapiens GN=PECAM1 PE=1 SV=1	P16284	6.03879	10.3823	1.30024	0.90226	0	14.5407	5.94436	8.21055	1.64079	0.116409	0.991145	-4.29262	5	7
P02750	P02750	Leucine-rich alpha-2-glycoprotein	LRG1	>sp|P02750|A2GL_HUMAN Leucine-rich alpha-2-glycoprotein OS=Homo sapiens GN=LRG1 PE=1 SV=2	P02750	1.75929	3.94801	2.4189	1.8904	0	0	4.55006	2.85365	1.63912	0.116759	0.991145	-4.29437	2	3
O94804	O94804	Serine/threonine-protein kinase 10	STK10	>sp|O94804|STK10_HUMAN Serine/threonine-protein kinase 10 OS=Homo sapiens GN=STK10 PE=1 SV=1	O94804	10.2647	7.39715	0.782954	1.0707	14.5911	5.33017	-6.01685	8.83092	-1.6378	0.117036	0.991145	-4.29575	8	6
Q92597	Q92597	Protein NDRG1	NDRG1	>sp|Q92597|NDRG1_HUMAN Protein NDRG1 OS=Homo sapiens GN=NDRG1 PE=1 SV=1	Q92597	6.62014	14.1493	1.32385	0.64674	0	18.4021	7.02417	10.3847	1.63323	0.117999	0.991145	-4.30053	5	9
Q05315	Q05315	Galectin-10	CLC	>sp|Q05315|LEG10_HUMAN Galectin-10 OS=Homo sapiens GN=CLC PE=1 SV=3	Q05315	1.75929	2.70678	2.4189	2.49546	0	0	3.96451	2.23304	1.63228	0.118202	0.991145	-4.30153	2	2
P03951	P03951	Coagulation factor XI;Coagulation factor XIa heavy chain;Coagulation factor XIa light chain	F11	>sp|P03951|FA11_HUMAN Coagulation factor XI OS=Homo sapiens GN=F11 PE=1 SV=1	P03951	1.75929	3.78882	2.4189	1.88807	0	0	4.38079	2.77405	1.63032	0.118618	0.991145	-4.30358	2	3
P19105;O14950;P24844	P19105;O14950;P24844	Myosin regulatory light chain 12A;Myosin regulatory light chain 12B;Myosin regulatory light polypeptide 9	MYL12A;MYL12B;MYL9	>sp|P19105|ML12A_HUMAN Myosin regulatory light chain 12A OS=Homo sapiens GN=MYL12A PE=1 SV=2;>sp|O14950|ML12B_HUMAN Myosin regulatory light chain 12B OS=Homo sapiens GN=MYL12B PE=1 SV=2;>sp|P24844|MYL9_HUMAN Myosin regulatory light polypeptide 9 OS=Homo sa	P19105;O14950;P24844	18.7239	22.3956	0.407853	0.0597965	22.574	22.6795	4.14442	20.5597	1.6302	0.118642	0.991145	-4.3037	11	12
Q5VSP4;P31025	Q5VSP4;P31025	Putative lipocalin 1-like protein 1;Lipocalin-1	LCN1P1;LCN1	>sp|Q5VSP4|LC1L1_HUMAN Putative lipocalin 1-like protein 1 OS=Homo sapiens GN=LCN1P1 PE=5 SV=1;>sp|P31025|LCN1_HUMAN Lipocalin-1 OS=Homo sapiens GN=LCN1 PE=1 SV=1	Q5VSP4;P31025	9.95674	5.20474	0.955701	1.52644	10.5557	0	-6.11763	7.58074	-1.63012	0.11866	0.991145	-4.30378	7	4
P55056	P55056	Apolipoprotein C-IV	APOC4	>sp|P55056|APOC4_HUMAN Apolipoprotein C-IV OS=Homo sapiens GN=APOC4 PE=1 SV=1	P55056	15.4066	17.4999	0.629107	0.48026	19.7538	21.3953	6.0829	16.4533	1.62998	0.11869	0.991145	-4.30393	9	10
P62805	P62805	Histone H4	HIST1H4A	>sp|P62805|H4_HUMAN Histone H4 OS=Homo sapiens GN=HIST1H4A PE=1 SV=2	P62805	30.6843	29.2616	0.0734566	0.0857071	31.1207	30.0816	-2.16636	29.973	-1.62928	0.118838	0.991145	-4.30466	12	12
P08493	P08493	Matrix Gla protein	MGP	>sp|P08493|MGP_HUMAN Matrix Gla protein OS=Homo sapiens GN=MGP PE=1 SV=2	P08493	1.75929	2.69779	2.4189	2.49349	0	0	3.94542	2.22854	1.62823	0.119062	0.991145	-4.30576	2	2
P11234	P11234	Ras-related protein Ral-B	RALB	>sp|P11234|RALB_HUMAN Ras-related protein Ral-B OS=Homo sapiens GN=RALB PE=1 SV=1	P11234	21.0342	20.3925	0.12895	0.316592	21.7794	22.186	-3.29713	20.7134	-1.6279	0.119132	0.991145	-4.3061	12	11
P16401	P16401	Histone H1.5	HIST1H1B	>sp|P16401|H15_HUMAN Histone H1.5 OS=Homo sapiens GN=HIST1H1B PE=1 SV=3	P16401	5.27013	4.11864	1.60914	1.89075	0	0	-5.33196	4.69439	-1.62736	0.119249	0.991145	-4.30667	4	3
Q9ULV4;Q6QEF8	Q9ULV4	Coronin-1C	CORO1C	>sp|Q9ULV4|COR1C_HUMAN Coronin-1C OS=Homo sapiens GN=CORO1C PE=1 SV=1	Q9ULV4;Q6QEF8	9.21883	3.19332	1.07278	1.82621	6.5769	0	-5.95425	6.20608	-1.62619	0.119499	0.991145	-4.30789	6	3
P63218	P63218	Guanine nucleotide-binding protein G(I)/G(S)/G(O) subunit gamma-5	GNG5	>sp|P63218|GBG5_HUMAN Guanine nucleotide-binding protein G(I)/G(S)/G(O) subunit gamma-5 OS=Homo sapiens GN=GNG5 PE=1 SV=3	P63218	20.1183	23.7965	0.421358	0.0729039	23.7836	23.8088	4.38347	21.9574	1.62561	0.119622	0.991145	-4.30849	11	12
P14923	P14923	Junction plakoglobin	JUP	>sp|P14923|PLAK_HUMAN Junction plakoglobin OS=Homo sapiens GN=JUP PE=1 SV=3	P14923	15.4373	18.9181	0.480197	0.0802068	18.1555	19.2269	4.02059	17.1777	1.625	0.119753	0.991145	-4.30913	10	12
P08185	P08185	Corticosteroid-binding globulin	SERPINA6	>sp|P08185|CBG_HUMAN Corticosteroid-binding globulin OS=Homo sapiens GN=SERPINA6 PE=1 SV=1	P08185	4.45242	7.04877	1.85848	1.28344	0	0	6.04027	5.75059	1.62433	0.119897	0.991145	-4.30983	3	5
P01611	P01611	Ig kappa chain V-I region Wes	NA	>sp|P01611|KV119_HUMAN Ig kappa chain V-I region Wes OS=Homo sapiens PE=1 SV=1	P01611	21.0941	24.16	0.25218	0.0499445	22.997	24.1613	3.34923	22.6271	1.62195	0.120407	0.991145	-4.3123	12	12
Q9HCP0;Q9Y6M4;P78368	Q9HCP0;Q9Y6M4;P78368	Casein kinase I isoform gamma-1;Casein kinase I isoform gamma-3;Casein kinase I isoform gamma-2	CSNK1G1;CSNK1G3;CSNK1G2	>sp|Q9HCP0|KC1G1_HUMAN Casein kinase I isoform gamma-1 OS=Homo sapiens GN=CSNK1G1 PE=1 SV=1;>sp|Q9Y6M4|KC1G3_HUMAN Casein kinase I isoform gamma-3 OS=Homo sapiens GN=CSNK1G3 PE=1 SV=2;>sp|P78368|KC1G2_HUMAN Casein kinase I isoform gamma-2 OS=Homo sapiens G	Q9HCP0;Q9Y6M4;P78368	1.75929	7.70922	2.4189	1.07198	0	5.33017	4.97153	4.73425	1.61643	0.1216	0.991145	-4.31803	2	6
P01775	P01775	Ig heavy chain V-III region LAY	NA	>sp|P01775|HV314_HUMAN Ig heavy chain V-III region LAY OS=Homo sapiens PE=1 SV=1	P01775	1.75929	5.6929	2.4189	1.54928	0	0	5.13915	3.72609	1.61399	0.122132	0.991145	-4.32057	2	4
Q8N392	Q8N392	Rho GTPase-activating protein 18	ARHGAP18	>sp|Q8N392|RHG18_HUMAN Rho GTPase-activating protein 18 OS=Homo sapiens GN=ARHGAP18 PE=1 SV=3	Q8N392	19.2829	18.2854	0.109916	0.320684	19.7944	20.0421	-3.23344	18.7841	-1.61157	0.122659	0.991145	-4.32307	12	11
Q6IA69	Q6IA69	Glutamine-dependent NAD(+) synthetase	NADSYN1	>sp|Q6IA69|NADE_HUMAN Glutamine-dependent NAD(+) synthetase OS=Homo sapiens GN=NADSYN1 PE=1 SV=3	Q6IA69	4.17533	10.2993	1.83743	0.758788	0	14.5428	5.82843	7.23732	1.61022	0.122955	0.991145	-4.32447	3	8
Q8WUA8	Q8WUA8	Tsukushin	TSKU	>sp|Q8WUA8|TSK_HUMAN Tsukushin OS=Homo sapiens GN=TSKU PE=2 SV=3	Q8WUA8	1.75929	2.65415	2.4189	2.48393	0	0	3.85276	2.20672	1.60812	0.123417	0.991145	-4.32665	2	2
Q8NBJ4	Q8NBJ4	Golgi membrane protein 1	GOLM1	>sp|Q8NBJ4|GOLM1_HUMAN Golgi membrane protein 1 OS=Homo sapiens GN=GOLM1 PE=1 SV=1	Q8NBJ4	7.2394	11.3809	1.255	0.771246	0	15.2148	6.40119	9.31015	1.60753	0.123546	0.991145	-4.32726	5	8
P01704	P01704	Immunoglobulin lambda variable 2-14 (Ig lambda chain V-II region NIG-84) (Ig lambda chain V-II region TOG) (Ig lambda chain V-II region VIL)	IGLV2-14	>sp|P04209|LV211_HUMAN Ig lambda chain V-II region NIG-84 OS=Homo sapiens PE=1 SV=1	P04209	6.35812	13.0523	1.51289	0.884746	0	21.1551	7.46667	9.70522	1.6029	0.124568	0.991145	-4.33204	4	7
Q9UHN6	Q9UHN6	Transmembrane protein 2	TMEM2	>sp|Q9UHN6|TMEM2_HUMAN Transmembrane protein 2 OS=Homo sapiens GN=TMEM2 PE=1 SV=1	Q9UHN6	1.75929	4.03894	2.4189	1.87651	0	0	4.61464	2.89912	1.60086	0.125021	0.991145	-4.33415	2	3
P12829	P12829	Myosin light chain 4	MYL4	>sp|P12829|MYL4_HUMAN Myosin light chain 4 OS=Homo sapiens GN=MYL4 PE=1 SV=3	P12829	3.30254	10.9278	1.93329	0.918654	0	14.1664	5.72352	7.11517	1.59838	0.125573	0.991145	-4.33671	3	7
P01036	P01036	Cystatin-S	CST4	>sp|P01036|CYTS_HUMAN Cystatin-S OS=Homo sapiens GN=CST4 PE=1 SV=3	P01036	7.12007	2.38114	1.34728	2.4241	0	0	-4.93078	4.75061	-1.59491	0.126348	0.991145	-4.34027	5	2
P17213	P17213	Bactericidal permeability-increasing protein	BPI	>sp|P17213|BPI_HUMAN Bactericidal permeability-increasing protein OS=Homo sapiens GN=BPI PE=1 SV=4	P17213	21.6731	20.3365	0.156027	0.194216	22.2404	21.291	-2.84907	21.0048	-1.59254	0.126881	0.991145	-4.34271	12	12
P42224	P42224	Signal transducer and activator of transcription 1-alpha/beta	STAT1	>sp|P42224|STAT1_HUMAN Signal transducer and activator of transcription 1-alpha/beta OS=Homo sapiens GN=STAT1 PE=1 SV=2	P42224	17.1998	12.6797	0.346008	0.751218	19.6343	17.802	-6.02083	14.9398	-1.59219	0.126959	0.991145	-4.34307	11	8
Q07065;Q96K21	Q07065	Cytoskeleton-associated protein 4	CKAP4	>sp|Q07065|CKAP4_HUMAN Cytoskeleton-associated protein 4 OS=Homo sapiens GN=CKAP4 PE=1 SV=2	Q07065;Q96K21	6.23272	9.24748	1.3084	0.909466	0	12.4705	5.75091	7.7401	1.58915	0.127644	0.991145	-4.34619	5	7
Q9NUQ9;Q9H0Q0	Q9NUQ9	Protein FAM49B	FAM49B	>sp|Q9NUQ9|FA49B_HUMAN Protein FAM49B OS=Homo sapiens GN=FAM49B PE=1 SV=1	Q9NUQ9;Q9H0Q0	14.6379	9.54956	0.528755	0.913299	18.4469	12.5805	-5.94663	12.0937	-1.58866	0.127757	0.991145	-4.3467	10	7
Q86UF1	Q86UF1	Tetraspanin-33	TSPAN33	>sp|Q86UF1|TSN33_HUMAN Tetraspanin-33 OS=Homo sapiens GN=TSPAN33 PE=2 SV=1	Q86UF1	1.75929	4.12052	2.4189	1.88547	0	0	4.59095	2.9399	1.58685	0.128167	0.991145	-4.34855	2	3
O75131;Q96A23;O95741;Q9UBL6	O75131	Copine-3	CPNE3	>sp|O75131|CPNE3_HUMAN Copine-3 OS=Homo sapiens GN=CPNE3 PE=1 SV=1	O75131;Q96A23;O95741;Q9UBL6	21.0704	20.0173	0.126624	0.318496	22.0837	21.8382	-3.4527	20.5439	-1.58347	0.128935	0.991145	-4.35201	12	11
P54727	P54727	UV excision repair protein RAD23 homolog B	RAD23B	>sp|P54727|RD23B_HUMAN UV excision repair protein RAD23 homolog B OS=Homo sapiens GN=RAD23B PE=1 SV=1	P54727	3.23839	9.80533	1.92062	0.927101	0	11.9007	5.06318	6.52186	1.58241	0.129176	0.991145	-4.35309	3	7
P00747;CON__P06868;Q02325;Q15195	P00747	Plasminogen;Plasmin heavy chain A;Activation peptide;Angiostatin;Plasmin heavy chain A, short form;Plasmin light chain B	PLG	>sp|P00747|PLMN_HUMAN Plasminogen OS=Homo sapiens GN=PLG PE=1 SV=2	P00747;CON__P06868;Q02325;Q15195	21.4638	22.4402	0.048172	0.0385308	21.4664	22.1649	1.54054	21.952	1.58241	0.129177	0.991145	-4.3531	12	12
P02763	P02763	Alpha-1-acid glycoprotein 1	ORM1	>sp|P02763|A1AG1_HUMAN Alpha-1-acid glycoprotein 1 OS=Homo sapiens GN=ORM1 PE=1 SV=1	P02763	15.6308	17.7719	0.53862	0.482384	20.2707	21.4514	5.5004	16.7014	1.58149	0.129386	0.991145	-4.35403	10	10
O14791	O14791	Apolipoprotein L1	APOL1	>sp|O14791|APOL1_HUMAN Apolipoprotein L1 OS=Homo sapiens GN=APOL1 PE=1 SV=5	O14791	22.452	23.4492	0.0891713	0.0625457	22.328	23.3801	1.72534	22.9506	1.58095	0.129509	0.991145	-4.35458	12	12
Q13813	Q13813	Spectrin alpha chain, non-erythrocytic 1	SPTAN1	>sp|Q13813|SPTN1_HUMAN Spectrin alpha chain, non-erythrocytic 1 OS=Homo sapiens GN=SPTAN1 PE=1 SV=3	Q13813	18.3633	14.0443	0.0940232	0.496463	18.4001	17.6174	-4.02559	16.2038	-1.58069	0.12957	0.991145	-4.35485	12	10
P05091	P05091	Aldehyde dehydrogenase, mitochondrial	ALDH2	>sp|P05091|ALDH2_HUMAN Aldehyde dehydrogenase, mitochondrial OS=Homo sapiens GN=ALDH2 PE=1 SV=2	P05091	7.89051	3.65817	1.12133	1.85382	3.97884	0	-5.10505	5.77434	-1.58066	0.129577	0.991145	-4.35488	6	3
P60468	P60468	Protein transport protein Sec61 subunit beta	SEC61B	>sp|P60468|SC61B_HUMAN Protein transport protein Sec61 subunit beta OS=Homo sapiens GN=SEC61B PE=1 SV=2	P60468	6.90889	8.96672	1.33561	1.08346	0	5.33017	4.81762	7.93781	1.57826	0.130128	0.991145	-4.35734	5	6
P09758	P09758	Tumor-associated calcium signal transducer 2	TACSTD2	>sp|P09758|TACD2_HUMAN Tumor-associated calcium signal transducer 2 OS=Homo sapiens GN=TACSTD2 PE=1 SV=3	P09758	19.823	22.2921	0.235139	0.0753698	21.4035	22.3819	2.87467	21.0576	1.57792	0.130205	0.991145	-4.35768	12	12
Q16543	Q16543	Hsp90 co-chaperone Cdc37;Hsp90 co-chaperone Cdc37, N-terminally processed	CDC37	>sp|Q16543|CDC37_HUMAN Hsp90 co-chaperone Cdc37 OS=Homo sapiens GN=CDC37 PE=1 SV=1	Q16543	8.03448	11.5779	1.11353	0.76296	3.97884	17.6035	6.18588	9.80619	1.57726	0.130357	0.991145	-4.35835	6	8
Q9UBQ0	Q9UBQ0	Vacuolar protein sorting-associated protein 29	VPS29	>sp|Q9UBQ0|VPS29_HUMAN Vacuolar protein sorting-associated protein 29 OS=Homo sapiens GN=VPS29 PE=1 SV=1	Q9UBQ0	10.8204	8.45101	0.898445	1.07505	15.7415	5.33017	-5.97965	9.63573	-1.57676	0.130471	0.991145	-4.35886	7	6
P32969	P32969	60S ribosomal protein L9	RPL9	>sp|P32969|RL9_HUMAN 60S ribosomal protein L9 OS=Homo sapiens GN=RPL9 PE=1 SV=1	P32969	13.7769	7.41486	0.61761	1.28079	18.5412	0	-6.22053	10.5959	-1.57552	0.130759	0.991145	-4.36013	9	5
Q96NG3	Q96NG3	Tetratricopeptide repeat protein 25	TTC25	>sp|Q96NG3|TTC25_HUMAN Tetratricopeptide repeat protein 25 OS=Homo sapiens GN=TTC25 PE=1 SV=2	Q96NG3	4.49039	0.888361	1.54829	3.4641	0	0	-3.90627	2.68937	-1.57505	0.130867	0.991145	-4.36061	4	1
O94855	O94855	Protein transport protein Sec24D	SEC24D	>sp|O94855|SC24D_HUMAN Protein transport protein Sec24D OS=Homo sapiens GN=SEC24D PE=1 SV=2	O94855	1.75929	5.99351	2.4189	1.2588	0	0	4.81619	3.8764	1.57445	0.131005	0.991145	-4.36122	2	5
P02545	P02545	Prelamin-A/C;Lamin-A/C	LMNA	>sp|P02545|LMNA_HUMAN Prelamin-A/C OS=Homo sapiens GN=LMNA PE=1 SV=1	P02545	1.75929	6.41008	2.4189	1.28364	0	0	5.14062	4.08469	1.57301	0.131337	0.991145	-4.36268	2	5
A5D8V6	A5D8V6	Vacuolar protein sorting-associated protein 37C	VPS37C	>sp|A5D8V6|VP37C_HUMAN Vacuolar protein sorting-associated protein 37C OS=Homo sapiens GN=VPS37C PE=1 SV=2	A5D8V6	3.39905	7.37534	1.9533	1.27849	0	0	5.71117	5.38719	1.57298	0.131345	0.991145	-4.36272	3	5
P46734;P52564	P46734	Dual specificity mitogen-activated protein kinase kinase 3	MAP2K3	>sp|P46734|MP2K3_HUMAN Dual specificity mitogen-activated protein kinase kinase 3 OS=Homo sapiens GN=MAP2K3 PE=1 SV=2	P46734;P52564	10.7564	13.8113	0.797978	0.507594	14.4936	17.1023	5.06264	12.2838	1.5715	0.131688	0.991145	-4.36422	8	10
P02749;CON__P17690	P02749	Beta-2-glycoprotein 1	APOH	>sp|P02749|APOH_HUMAN Beta-2-glycoprotein 1 OS=Homo sapiens GN=APOH PE=1 SV=3	P02749;CON__P17690	21.2207	22.6299	0.322912	0.0634086	22.9938	22.8352	3.71903	21.9253	1.56969	0.132109	0.991145	-4.36606	11	12
Q9H0U4;Q92928	Q9H0U4	Ras-related protein Rab-1B	RAB1B	>sp|Q9H0U4|RAB1B_HUMAN Ras-related protein Rab-1B OS=Homo sapiens GN=RAB1B PE=1 SV=1	Q9H0U4;Q92928	19.7092	18.7812	0.114827	0.316678	20.3468	20.2361	-3.13569	19.2452	-1.56759	0.132597	0.991145	-4.3682	12	11
P04003;CON__Q28065	P04003	C4b-binding protein alpha chain	C4BPA	>sp|P04003|C4BPA_HUMAN C4b-binding protein alpha chain OS=Homo sapiens GN=C4BPA PE=1 SV=2	P04003;CON__Q28065	26.2358	27.078	0.0392219	0.052998	26.3572	27.2463	1.57916	26.6569	1.56285	0.133709	0.991145	-4.37301	12	12
P07737;CON__P02584	P07737	Profilin-1	PFN1	>sp|P07737|PROF1_HUMAN Profilin-1 OS=Homo sapiens GN=PFN1 PE=1 SV=2	P07737;CON__P02584	19.3748	22.4567	0.343598	0.0613701	21.9359	22.332	3.60857	20.9158	1.56082	0.134186	0.991145	-4.37507	11	12
P01891	P01891	HLA class I histocompatibility antigen, A-68 alpha chain	HLA-A	>sp|P01891|1A68_HUMAN HLA class I histocompatibility antigen, A-68 alpha chain OS=Homo sapiens GN=HLA-A PE=1 SV=4	P01891	1.75929	2.55479	2.4189	2.46204	0	0	3.64176	2.15704	1.55923	0.134561	0.991145	-4.37668	2	2
P20339	P20339	Ras-related protein Rab-5A	RAB5A	>sp|P20339|RAB5A_HUMAN Ras-related protein Rab-5A OS=Homo sapiens GN=RAB5A PE=1 SV=2	P20339	3.59845	11.6235	1.997	0.774977	0	16.6094	5.83635	7.61096	1.55779	0.134902	0.991145	-4.37813	3	8
P18428	P18428	Lipopolysaccharide-binding protein	LBP	>sp|P18428|LBP_HUMAN Lipopolysaccharide-binding protein OS=Homo sapiens GN=LBP PE=1 SV=3	P18428	20.381	22.3641	0.324759	0.125789	21.5806	23.5577	3.74931	21.3726	1.55506	0.135549	0.991145	-4.38089	11	12
Q9BZV1	Q9BZV1	UBX domain-containing protein 6	UBXN6	>sp|Q9BZV1|UBXN6_HUMAN UBX domain-containing protein 6 OS=Homo sapiens GN=UBXN6 PE=1 SV=1	Q9BZV1	1.75929	5.89917	2.4189	1.25598	0	0	4.67817	3.82923	1.55228	0.136212	0.991145	-4.3837	2	5
Q93008;O00507	Q93008	Probable ubiquitin carboxyl-terminal hydrolase FAF-X	USP9X	>sp|Q93008|USP9X_HUMAN Probable ubiquitin carboxyl-terminal hydrolase FAF-X OS=Homo sapiens GN=USP9X PE=1 SV=3	Q93008;O00507	17.5324	19.7244	0.381217	0.0742923	19.5198	19.4111	3.37165	18.6284	1.55184	0.136317	0.991145	-4.38414	11	12
P14625;Q58FF3	P14625	Endoplasmin	HSP90B1	>sp|P14625|ENPL_HUMAN Endoplasmin OS=Homo sapiens GN=HSP90B1 PE=1 SV=1	P14625;Q58FF3	17.6527	19.4499	0.338208	0.0530514	19.5095	19.3986	3.29171	18.5513	1.55105	0.136506	0.991145	-4.38494	11	12
P04275	P04275	von Willebrand factor;von Willebrand antigen 2	VWF	>sp|P04275|VWF_HUMAN von Willebrand factor OS=Homo sapiens GN=VWF PE=1 SV=4	P04275	21.5247	22.1745	0.0722075	0.12599	21.8382	23.0296	1.87361	21.8496	1.54958	0.136856	0.991145	-4.38641	12	12
Q14C86	Q14C86	GTPase-activating protein and VPS9 domain-containing protein 1	GAPVD1	>sp|Q14C86|GAPD1_HUMAN GTPase-activating protein and VPS9 domain-containing protein 1 OS=Homo sapiens GN=GAPVD1 PE=1 SV=2	Q14C86	16.9607	19.4337	0.380518	0.0973736	18.9761	19.2728	3.41072	18.1972	1.54886	0.13703	0.991145	-4.38715	11	12
Q9NUP9	Q9NUP9	Protein lin-7 homolog C	LIN7C	>sp|Q9NUP9|LIN7C_HUMAN Protein lin-7 homolog C OS=Homo sapiens GN=LIN7C PE=1 SV=1	Q9NUP9	11.3951	14.3213	0.800706	0.615127	15.2698	17.9327	5.33678	12.8582	1.5482	0.137188	0.991145	-4.38781	8	9
P40429;Q6NVV1	P40429;Q6NVV1	60S ribosomal protein L13a;Putative 60S ribosomal protein L13a protein RPL13AP3	RPL13A;RPL13AP3	>sp|P40429|RL13A_HUMAN 60S ribosomal protein L13a OS=Homo sapiens GN=RPL13A PE=1 SV=2;>sp|Q6NVV1|R13P3_HUMAN Putative 60S ribosomal protein L13a protein RPL13AP3 OS=Homo sapiens GN=RPL13AP3 PE=5 SV=1	P40429;Q6NVV1	16.269	20.2546	0.38697	0.0843512	18.8809	20.3705	3.55233	18.2618	1.54672	0.137544	0.991145	-4.3893	11	12
P01719;P01720	P01719;P01720	Ig lambda chain V-V region DEL;Ig lambda chain V-VII region MOT	NA	>sp|P01719|LV501_HUMAN Ig lambda chain V-V region DEL OS=Homo sapiens PE=1 SV=1;>sp|P01720|LV701_HUMAN Ig lambda chain V-VII region MOT OS=Homo sapiens PE=1 SV=1	P01719;P01720	9.49595	12.458	1.06872	0.778962	6.5769	17.106	6.41729	10.977	1.54507	0.13794	0.991145	-4.39095	6	8
P13671	P13671	Complement component C6	C6	>sp|P13671|CO6_HUMAN Complement component C6 OS=Homo sapiens GN=C6 PE=1 SV=3	P13671	22.0295	22.4344	0.0564553	0.0652067	22.3294	22.1149	1.51355	22.232	1.54014	0.139135	0.991145	-4.39591	12	12
P04156	P04156	Major prion protein	PRNP	>sp|P04156|PRIO_HUMAN Major prion protein OS=Homo sapiens GN=PRNP PE=1 SV=1	P04156	12.7532	9.30489	0.657744	1.04838	17.9813	8.593	-5.97142	11.0291	-1.53593	0.140159	0.991145	-4.40012	9	6
P35573	P35573	Glycogen debranching enzyme;4-alpha-glucanotransferase;Amylo-alpha-1,6-glucosidase	AGL	>sp|P35573|GDE_HUMAN Glycogen debranching enzyme OS=Homo sapiens GN=AGL PE=1 SV=3	P35573	8.74806	5.38872	1.06137	1.28095	6.5769	0	-5.50521	7.06839	-1.535	0.140387	0.991145	-4.40106	6	5
Q9ULC3	Q9ULC3	Ras-related protein Rab-23	RAB23	>sp|Q9ULC3|RAB23_HUMAN Ras-related protein Rab-23 OS=Homo sapiens GN=RAB23 PE=1 SV=1	Q9ULC3	4.78859	3.68276	1.57024	1.85976	0	0	-4.53768	4.23568	-1.53281	0.140925	0.991145	-4.40325	4	3
Q4V328	Q4V328	GRIP1-associated protein 1	GRIPAP1	>sp|Q4V328|GRAP1_HUMAN GRIP1-associated protein 1 OS=Homo sapiens GN=GRIPAP1 PE=1 SV=1	Q4V328	13.3026	5.9986	0.664546	1.54099	18.6232	0	-5.94111	9.65062	-1.53174	0.141186	0.991145	-4.40431	9	4
P53801	P53801	Pituitary tumor-transforming gene 1 protein-interacting protein	PTTG1IP	>sp|P53801|PTTG_HUMAN Pituitary tumor-transforming gene 1 protein-interacting protein OS=Homo sapiens GN=PTTG1IP PE=1 SV=1	P53801	20.3374	19.251	0.115873	0.320911	20.992	21.288	-3.13807	19.7942	-1.52786	0.142144	0.991145	-4.40819	12	11
Q13619	Q13619	Cullin-4A	CUL4A	>sp|Q13619|CUL4A_HUMAN Cullin-4A OS=Homo sapiens GN=CUL4A PE=1 SV=3	Q13619	10.4072	14.6882	0.78601	0.357417	14.6698	15.9758	4.1075	12.5477	1.52774	0.142175	0.991145	-4.40831	8	11
Q9NRY5	Q9NRY5	Protein FAM114A2	FAM114A2	>sp|Q9NRY5|F1142_HUMAN Protein FAM114A2 OS=Homo sapiens GN=FAM114A2 PE=1 SV=4	Q9NRY5	3.24202	10.3052	1.92132	0.920789	0	13.1833	5.18618	6.77363	1.52706	0.142342	0.991145	-4.40899	3	7
Q9UKK3	Q9UKK3	Poly [ADP-ribose] polymerase 4	PARP4	>sp|Q9UKK3|PARP4_HUMAN Poly [ADP-ribose] polymerase 4 OS=Homo sapiens GN=PARP4 PE=1 SV=3	Q9UKK3	16.6917	19.8905	0.394644	0.0829495	19.3194	20.4079	3.40841	18.2911	1.52683	0.142398	0.991145	-4.40921	11	12
P21589	P21589	5-nucleotidase	NT5E	>sp|P21589|5NTD_HUMAN 5-nucleotidase OS=Homo sapiens GN=NT5E PE=1 SV=1	P21589	15.0774	19.751	0.53677	0.0863808	18.6062	19.6488	2.87375	17.4142	1.52639	0.142508	0.991145	-4.40966	10	12
A8MQ03	A8MQ03	Cysteine-rich tail protein 1	CYSRT1	>sp|A8MQ03|CRTP1_HUMAN Cysteine-rich tail protein 1 OS=Homo sapiens GN=CYSRT1 PE=1 SV=1	A8MQ03	1.75929	5.57908	2.4189	1.52869	0	0	5.08274	3.66919	1.52533	0.142771	0.991145	-4.41071	2	4
P00734;CON__P00735	P00734	Prothrombin;Activation peptide fragment 1;Activation peptide fragment 2;Thrombin light chain;Thrombin heavy chain	F2	>sp|P00734|THRB_HUMAN Prothrombin OS=Homo sapiens GN=F2 PE=1 SV=2	P00734;CON__P00735	24.0307	24.761	0.0733617	0.0689705	24.6103	25.5878	1.73055	24.3958	1.52244	0.14349	0.991145	-4.41359	12	12
P61077;P62837	P61077;P62837	Ubiquitin-conjugating enzyme E2 D3;Ubiquitin-conjugating enzyme E2 D2	UBE2D3;UBE2D2	>sp|P61077|UB2D3_HUMAN Ubiquitin-conjugating enzyme E2 D3 OS=Homo sapiens GN=UBE2D3 PE=1 SV=1;>sp|P62837|UB2D2_HUMAN Ubiquitin-conjugating enzyme E2 D2 OS=Homo sapiens GN=UBE2D2 PE=1 SV=1	P61077;P62837	12.7218	7.97233	0.81652	1.28688	16.4099	0	-7.23013	10.347	-1.52072	0.143918	0.991145	-4.4153	8	5
Q9H3G5	Q9H3G5	Probable serine carboxypeptidase CPVL	CPVL	>sp|Q9H3G5|CPVL_HUMAN Probable serine carboxypeptidase CPVL OS=Homo sapiens GN=CPVL PE=1 SV=2	Q9H3G5	8.22006	2.08874	1.12943	2.36656	3.97884	0	-4.72269	5.1544	-1.51486	0.145388	0.991145	-4.42111	6	2
Q9Y2Y8	Q9Y2Y8	Proteoglycan 3	PRG3	>sp|Q9Y2Y8|PRG3_HUMAN Proteoglycan 3 OS=Homo sapiens GN=PRG3 PE=1 SV=2	Q9Y2Y8	17.1808	12.2012	0.398309	0.894812	19.6239	18.2488	-4.6916	14.691	-1.51125	0.146298	0.991145	-4.42468	11	7
Q9HB71	Q9HB71	Calcyclin-binding protein	CACYBP	>sp|Q9HB71|CYBP_HUMAN Calcyclin-binding protein OS=Homo sapiens GN=CACYBP PE=1 SV=2	Q9HB71	1.75929	5.56782	2.4189	1.52564	0	0	4.99653	3.66355	1.50788	0.147154	0.991145	-4.42801	2	4
Q5T0Z8	Q5T0Z8	Uncharacterized protein C6orf132	C6orf132	>sp|Q5T0Z8|CF132_HUMAN Uncharacterized protein C6orf132 OS=Homo sapiens GN=C6orf132 PE=1 SV=4	Q5T0Z8	3.25152	10.2607	1.92317	0.893504	0	15.2162	5.77341	6.75611	1.50586	0.14767	0.991145	-4.43001	3	7
Q13113	Q13113	PDZK1-interacting protein 1	PDZK1IP1	>sp|Q13113|PDZ1I_HUMAN PDZK1-interacting protein 1 OS=Homo sapiens GN=PDZK1IP1 PE=1 SV=1	Q13113	7.32651	2.48588	1.35492	2.44688	0	0	-5.8914	4.90619	-1.50428	0.148074	0.991145	-4.43157	5	2
P01620	P01620	Ig kappa chain V-III region SIE	NA	>sp|P01620|KV302_HUMAN Ig kappa chain V-III region SIE OS=Homo sapiens PE=1 SV=1	P01620	23.3879	26.5797	0.263663	0.0365535	25.8904	26.5847	3.39764	24.9838	1.50283	0.148444	0.991145	-4.433	12	12
P43307	P43307	Translocon-associated protein subunit alpha	SSR1	>sp|P43307|SSRA_HUMAN Translocon-associated protein subunit alpha OS=Homo sapiens GN=SSR1 PE=1 SV=3	P43307	5.06741	5.31937	1.59631	1.52442	0	0	4.51575	5.19339	1.50164	0.148749	0.991145	-4.43417	4	4
P01767	P01767	Ig heavy chain V-III region BUT	NA	>sp|P01767|HV306_HUMAN Ig heavy chain V-III region BUT OS=Homo sapiens PE=1 SV=1	P01767	15.3271	18.037	0.538351	0.473277	19.1374	21.1633	5.11751	16.6821	1.50159	0.148763	0.991145	-4.43422	10	10
P52272	P52272	Heterogeneous nuclear ribonucleoprotein M	HNRNPM	>sp|P52272|HNRPM_HUMAN Heterogeneous nuclear ribonucleoprotein M OS=Homo sapiens GN=HNRNPM PE=1 SV=3	P52272	13.3482	14.6785	0.6168	0.479347	17.7444	17.1584	4.23693	14.0134	1.49991	0.149194	0.991145	-4.43587	9	10
Q9NZN3	Q9NZN3	EH domain-containing protein 3	EHD3	>sp|Q9NZN3|EHD3_HUMAN EH domain-containing protein 3 OS=Homo sapiens GN=EHD3 PE=1 SV=2	Q9NZN3	3.21749	7.36017	1.91663	1.08386	0	5.33017	5.1045	5.28883	1.49878	0.149486	0.991145	-4.43699	3	6
P51884;CON__Q05443	P51884	Lumican	LUM	>sp|P51884|LUM_HUMAN Lumican OS=Homo sapiens GN=LUM PE=1 SV=2	P51884;CON__Q05443	8.8232	13.377	1.06479	0.63887	6.5769	17.9806	5.86695	11.1001	1.49681	0.149994	0.991145	-4.43892	6	9
O00471	O00471	Exocyst complex component 5	EXOC5	>sp|O00471|EXOC5_HUMAN Exocyst complex component 5 OS=Homo sapiens GN=EXOC5 PE=1 SV=1	O00471	3.24537	5.84115	1.92197	1.25692	0	0	4.90949	4.54326	1.4962	0.150151	0.991145	-4.43952	3	5
Q14155	Q14155	Rho guanine nucleotide exchange factor 7	ARHGEF7	>sp|Q14155|ARHG7_HUMAN Rho guanine nucleotide exchange factor 7 OS=Homo sapiens GN=ARHGEF7 PE=1 SV=2	Q14155	1.75929	5.43656	2.4189	1.25028	0	0	4.25005	3.59792	1.49481	0.15051	0.991145	-4.44088	2	5
O14964	O14964	Hepatocyte growth factor-regulated tyrosine kinase substrate	HGS	>sp|O14964|HGS_HUMAN Hepatocyte growth factor-regulated tyrosine kinase substrate OS=Homo sapiens GN=HGS PE=1 SV=1	O14964	6.25322	13.707	1.31006	0.643652	0	18.2053	5.22233	9.98009	1.49467	0.150547	0.991145	-4.44102	5	9
Q6UXB3	Q6UXB3	Ly6/PLAUR domain-containing protein 2	LYPD2	>sp|Q6UXB3|LYPD2_HUMAN Ly6/PLAUR domain-containing protein 2 OS=Homo sapiens GN=LYPD2 PE=2 SV=1	Q6UXB3	18.13	13.8612	0.556829	0.886174	24.0015	22.134	-5.93244	15.9956	-1.49373	0.150791	0.991145	-4.44194	10	7
P78509	P78509	Reelin	RELN	>sp|P78509|RELN_HUMAN Reelin OS=Homo sapiens GN=RELN PE=1 SV=3	P78509	1.75929	2.43118	2.4189	2.43492	0	0	3.37928	2.09523	1.49206	0.151225	0.991145	-4.44358	2	2
Q96EC8	Q96EC8	Protein YIPF6	YIPF6	>sp|Q96EC8|YIPF6_HUMAN Protein YIPF6 OS=Homo sapiens GN=YIPF6 PE=1 SV=2	Q96EC8	1.75929	6.68683	2.4189	1.27363	0	0	4.6328	4.22306	1.49114	0.151465	0.991145	-4.44448	2	5
P36957	P36957	Dihydrolipoyllysine-residue succinyltransferase component of 2-oxoglutarate dehydrogenase complex, mitochondrial	DLST	>sp|P36957|ODO2_HUMAN Dihydrolipoyllysine-residue succinyltransferase component of 2-oxoglutarate dehydrogenase complex, mitochondrial OS=Homo sapiens GN=DLST PE=1 SV=4	P36957	1.75929	5.90153	2.4189	1.27348	0	0	4.54012	3.83041	1.49054	0.151621	0.991145	-4.44507	2	5
Q9H8H3	Q9H8H3	Methyltransferase-like protein 7A	METTL7A	>sp|Q9H8H3|MET7A_HUMAN Methyltransferase-like protein 7A OS=Homo sapiens GN=METTL7A PE=1 SV=1	Q9H8H3	19.0403	20.8876	0.230861	0.0470553	20.4012	20.8388	2.58849	19.9639	1.48867	0.152109	0.991145	-4.4469	12	12
P35612	P35612	Beta-adducin	ADD2	>sp|P35612|ADDB_HUMAN Beta-adducin OS=Homo sapiens GN=ADD2 PE=1 SV=3	P35612	12.9179	11.0773	0.662325	0.926164	17.7582	13.847	-5.71816	11.9976	-1.48836	0.152189	0.991145	-4.4472	9	7
P51809	P51809	Vesicle-associated membrane protein 7	VAMP7	>sp|P51809|VAMP7_HUMAN Vesicle-associated membrane protein 7 OS=Homo sapiens GN=VAMP7 PE=1 SV=3	P51809	1.75929	5.25636	2.4189	1.52095	0	0	4.73259	3.50783	1.48584	0.152849	0.991145	-4.44966	2	4
Q6P5S2	Q6P5S2	UPF0762 protein C6orf58	C6orf58	>sp|Q6P5S2|LEG1H_HUMAN Protein LEG1 homolog OS=Homo sapiens GN=LEG1 PE=1 SV=2	Q6P5S2	13.61	9.61599	0.760148	1.08641	20.4331	5.33017	-6.55395	11.613	-1.48529	0.152996	0.991145	-4.45021	8	6
P01621	P01621	Ig kappa chain V-III region NG9	NA	>sp|P01621|KV303_HUMAN Ig kappa chain V-III region NG9 (Fragment) OS=Homo sapiens PE=2 SV=1	P01621	11.215	18.4056	1.08402	0.60955	6.5769	24.3386	7.74052	14.8103	1.48486	0.153108	0.991145	-4.45063	6	9
Q9UHD1	Q9UHD1	Cysteine and histidine-rich domain-containing protein 1	CHORDC1	>sp|Q9UHD1|CHRD1_HUMAN Cysteine and histidine-rich domain-containing protein 1 OS=Homo sapiens GN=CHORDC1 PE=1 SV=2	Q9UHD1	5.90546	0.888361	1.29551	3.4641	0	0	-3.06288	3.39691	-1.4834	0.153493	0.991145	-4.45206	5	1
Q9Y3E0	Q9Y3E0	Vesicle transport protein GOT1B	GOLT1B	>sp|Q9Y3E0|GOT1B_HUMAN Vesicle transport protein GOT1B OS=Homo sapiens GN=GOLT1B PE=1 SV=1	Q9Y3E0	1.75929	5.59318	2.4189	1.5346	0	0	4.98786	3.67623	1.48284	0.153639	0.991145	-4.4526	2	4
Q96T51	Q96T51	RUN and FYVE domain-containing protein 1	RUFY1	>sp|Q96T51|RUFY1_HUMAN RUN and FYVE domain-containing protein 1 OS=Homo sapiens GN=RUFY1 PE=1 SV=2	Q96T51	3.13495	5.61087	1.9016	1.26799	0	0	4.43098	4.37291	1.48149	0.153996	0.991145	-4.45391	3	5
P47897	P47897	Glutamine--tRNA ligase	QARS	>sp|P47897|SYQ_HUMAN Glutamine--tRNA ligase OS=Homo sapiens GN=QARS PE=1 SV=1	P47897	14.9002	11.3829	0.479915	0.767948	18.0644	16.1472	-5.39689	13.1416	-1.47475	0.155783	0.991145	-4.46047	10	8
Q9NUM4	Q9NUM4	Transmembrane protein 106B	TMEM106B	>sp|Q9NUM4|T106B_HUMAN Transmembrane protein 106B OS=Homo sapiens GN=TMEM106B PE=1 SV=2	Q9NUM4	1.75929	3.50884	2.4189	1.87519	0	0	3.55401	2.63407	1.47344	0.156133	0.991145	-4.46174	2	3
Q969X5	Q969X5	Endoplasmic reticulum-Golgi intermediate compartment protein 1	ERGIC1	>sp|Q969X5|ERGI1_HUMAN Endoplasmic reticulum-Golgi intermediate compartment protein 1 OS=Homo sapiens GN=ERGIC1 PE=1 SV=1	Q969X5	6.43686	10.6808	1.32242	0.919161	0	14.1494	5.86377	8.55882	1.47291	0.156276	0.991145	-4.46226	5	7
O15143	O15143	Actin-related protein 2/3 complex subunit 1B	ARPC1B	>sp|O15143|ARC1B_HUMAN Actin-related protein 2/3 complex subunit 1B OS=Homo sapiens GN=ARPC1B PE=1 SV=3	O15143	22.3266	18.5488	0.0693416	0.319323	22.5269	20.6699	-3.22876	20.4377	-1.47082	0.156833	0.991145	-4.46428	12	11
Q14204	Q14204	Cytoplasmic dynein 1 heavy chain 1	DYNC1H1	>sp|Q14204|DYHC1_HUMAN Cytoplasmic dynein 1 heavy chain 1 OS=Homo sapiens GN=DYNC1H1 PE=1 SV=5	Q14204	19.1594	21.2314	0.321294	0.0616289	21.2322	21.1772	3.12489	20.1954	1.47015	0.157015	0.991145	-4.46494	11	12
Q99798	Q99798	Aconitate hydratase, mitochondrial	ACO2	>sp|Q99798|ACON_HUMAN Aconitate hydratase, mitochondrial OS=Homo sapiens GN=ACO2 PE=1 SV=2	Q99798	4.25063	0.888361	1.84116	3.4641	0	0	-4.35211	2.56949	-1.46914	0.157286	0.991145	-4.46592	3	1
P38919	P38919	Eukaryotic initiation factor 4A-III;Eukaryotic initiation factor 4A-III, N-terminally processed	EIF4A3	>sp|P38919|IF4A3_HUMAN Eukaryotic initiation factor 4A-III OS=Homo sapiens GN=EIF4A3 PE=1 SV=4	P38919	6.13176	6.78678	1.30524	1.27527	0	0	5.03334	6.45927	1.46726	0.157792	0.991145	-4.46774	5	5
Q9Y4D8	Q9Y4D8	Probable E3 ubiquitin-protein ligase HECTD4	HECTD4	>sp|Q9Y4D8|HECD4_HUMAN Probable E3 ubiquitin-protein ligase HECTD4 OS=Homo sapiens GN=HECTD4 PE=1 SV=5	Q9Y4D8	1.75929	7.18246	2.4189	1.09372	0	4.78192	4.31977	4.47088	1.46661	0.157966	0.991145	-4.46836	2	6
P37235;P84074	P37235;P84074	Hippocalcin-like protein 1;Neuron-specific calcium-binding protein hippocalcin	HPCAL1;HPCA	>sp|P37235|HPCL1_HUMAN Hippocalcin-like protein 1 OS=Homo sapiens GN=HPCAL1 PE=1 SV=3;>sp|P84074|HPCA_HUMAN Neuron-specific calcium-binding protein hippocalcin OS=Homo sapiens GN=HPCA PE=2 SV=2	P37235;P84074	12.5169	11.2219	0.65655	0.766083	17.7077	15.8153	-4.60258	11.8694	-1.46609	0.158106	0.991145	-4.46887	9	8
P47929	P47929	Galectin-7	LGALS7	>sp|P47929|LEG7_HUMAN Galectin-7 OS=Homo sapiens GN=LGALS7 PE=1 SV=2	P47929	1.75929	5.3284	2.4189	1.56786	0	0	4.83381	3.54385	1.46423	0.158609	0.991145	-4.47067	2	4
P05362	P05362	Intercellular adhesion molecule 1	ICAM1	>sp|P05362|ICAM1_HUMAN Intercellular adhesion molecule 1 OS=Homo sapiens GN=ICAM1 PE=1 SV=2	P05362	12.4933	16.5011	0.656974	0.363587	17.2595	18.5937	4.91735	14.4972	1.46404	0.158659	0.991145	-4.47085	9	11
P15531	P15531	Nucleoside diphosphate kinase A	NME1	>sp|P15531|NDKA_HUMAN Nucleoside diphosphate kinase A OS=Homo sapiens GN=NME1 PE=1 SV=1	P15531	6.43375	13.591	1.51423	0.633354	0	17.8896	5.86672	10.0124	1.46099	0.159486	0.991145	-4.47379	4	9
P01780	P01780	Ig heavy chain V-III region JON	NA	>sp|P01780|HV319_HUMAN Ig heavy chain V-III region JON OS=Homo sapiens PE=1 SV=1	P01780	6.1243	9.49001	1.50779	1.08591	0	5.33017	5.98288	7.80716	1.46029	0.159678	0.991145	-4.47447	4	6
Q7L5N1	Q7L5N1	COP9 signalosome complex subunit 6	COPS6	>sp|Q7L5N1|CSN6_HUMAN COP9 signalosome complex subunit 6 OS=Homo sapiens GN=COPS6 PE=1 SV=1	Q7L5N1	8.66227	13.9978	1.12878	0.634718	3.97884	18.7855	5.93795	11.33	1.45854	0.160153	0.991145	-4.47616	6	9
Q14210	Q14210	Lymphocyte antigen 6D	LY6D	>sp|Q14210|LY6D_HUMAN Lymphocyte antigen 6D OS=Homo sapiens GN=LY6D PE=1 SV=1	Q14210	3.05709	7.07323	2.44506	1.28156	0	0	5.66794	5.06516	1.45801	0.160298	0.991145	-4.47666	2	5
P36871	P36871	Phosphoglucomutase-1	PGM1	>sp|P36871|PGM1_HUMAN Phosphoglucomutase-1 OS=Homo sapiens GN=PGM1 PE=1 SV=3	P36871	10.236	7.69253	0.900426	1.07304	14.6172	5.33017	-5.7661	8.96425	-1.45293	0.161688	0.991145	-4.48155	7	6
O15260	O15260	Surfeit locus protein 4	SURF4	>sp|O15260|SURF4_HUMAN Surfeit locus protein 4 OS=Homo sapiens GN=SURF4 PE=1 SV=3	O15260	1.75929	5.41276	2.4189	1.52893	0	0	4.74931	3.58602	1.4518	0.161999	0.991145	-4.48264	2	4
P04792	P04792	Heat shock protein beta-1	HSPB1	>sp|P04792|HSPB1_HUMAN Heat shock protein beta-1 OS=Homo sapiens GN=HSPB1 PE=1 SV=2	P04792	17.6089	21.5898	0.398731	0.058374	20.685	21.4322	3.49799	19.5994	1.45176	0.162011	0.991145	-4.48268	11	12
Q06033;CON__Q0V8M9	Q06033	Inter-alpha-trypsin inhibitor heavy chain H3	ITIH3	>sp|Q06033|ITIH3_HUMAN Inter-alpha-trypsin inhibitor heavy chain H3 OS=Homo sapiens GN=ITIH3 PE=1 SV=2	Q06033;CON__Q0V8M9	15.638	18.1268	0.488158	0.345533	18.8345	19.4927	4.74308	16.8824	1.45104	0.162209	0.991145	-4.48337	10	11
Q9H074	Q9H074	Polyadenylate-binding protein-interacting protein 1	PAIP1	>sp|Q9H074|PAIP1_HUMAN Polyadenylate-binding protein-interacting protein 1 OS=Homo sapiens GN=PAIP1 PE=1 SV=1	Q9H074	3.07892	9.35846	1.8922	0.91275	0	12.1018	4.82185	6.21869	1.44767	0.163141	0.991145	-4.48661	3	7
P02753	P02753	Retinol-binding protein 4;Plasma retinol-binding protein(1-182);Plasma retinol-binding protein(1-181);Plasma retinol-binding protein(1-179);Plasma retinol-binding protein(1-176)	RBP4	>sp|P02753|RET4_HUMAN Retinol-binding protein 4 OS=Homo sapiens GN=RBP4 PE=1 SV=3	P02753	2.75656	4.32006	2.39349	1.89551	0	0	4.66844	3.53831	1.44397	0.164165	0.991145	-4.49014	2	3
Q9TQE0	Q9TQE0	HLA class II histocompatibility antigen, DRB1-9 beta chain	HLA-DRB1	>sp|Q9TQE0|2B19_HUMAN HLA class II histocompatibility antigen, DRB1-9 beta chain OS=Homo sapiens GN=HLA-DRB1 PE=1 SV=1	Q9TQE0	6.83447	6.95121	1.34296	1.48061	0	0	4.92546	6.89284	1.44314	0.164399	0.991145	-4.49094	5	4
Q5TD94	Q5TD94	Radial spoke head protein 4 homolog A	RSPH4A	>sp|Q5TD94|RSH4A_HUMAN Radial spoke head protein 4 homolog A OS=Homo sapiens GN=RSPH4A PE=1 SV=1	Q5TD94	7.29513	1.79919	1.09737	2.33571	3.97884	0	-4.37482	4.54716	-1.44162	0.164822	0.991145	-4.49239	6	2
P27918	P27918	Properdin	CFP	>sp|P27918|PROP_HUMAN Properdin OS=Homo sapiens GN=CFP PE=1 SV=2	P27918	3.24049	5.91348	1.92103	1.53542	0	0	4.8881	4.57698	1.44028	0.165196	0.991145	-4.49367	3	4
Q16378	Q16378	Proline-rich protein 4	PRR4	>sp|Q16378|PROL4_HUMAN Proline-rich protein 4 OS=Homo sapiens GN=PRR4 PE=1 SV=3	Q16378	10.3818	8.20263	1.07515	1.29252	6.5769	0	-6.49415	9.29223	-1.43901	0.16555	0.991145	-4.49488	6	5
P00738	P00738	Haptoglobin;Haptoglobin alpha chain;Haptoglobin beta chain	HP	>sp|P00738|HPT_HUMAN Haptoglobin OS=Homo sapiens GN=HP PE=1 SV=1	P00738	30.2501	30.9382	0.0647889	0.0635248	30.2818	31.4472	1.62478	30.5941	1.43392	0.166982	0.991145	-4.49973	12	12
O95049	O95049	Tight junction protein ZO-3	TJP3	>sp|O95049|ZO3_HUMAN Tight junction protein ZO-3 OS=Homo sapiens GN=TJP3 PE=1 SV=3	O95049	1.75929	5.47554	2.4189	1.2745	0	0	4.18229	3.61742	1.43327	0.167164	0.991145	-4.50034	2	5
P02042	P02042	Hemoglobin subunit delta	HBD	>sp|P02042|HBD_HUMAN Hemoglobin subunit delta OS=Homo sapiens GN=HBD PE=1 SV=2	P02042	25.2934	27.4774	0.153202	0.0535416	26.2475	27.6247	2.327	26.3854	1.43211	0.167492	0.991145	-4.50145	12	12
Q99426	Q99426	Tubulin-folding cofactor B	TBCB	>sp|Q99426|TBCB_HUMAN Tubulin-folding cofactor B OS=Homo sapiens GN=TBCB PE=1 SV=2	Q99426	1.75929	6.40241	2.4189	1.26359	0	0	4.3035	4.08085	1.42948	0.168239	0.991145	-4.50395	2	5
P32119	P32119	Peroxiredoxin-2	PRDX2	>sp|P32119|PRDX2_HUMAN Peroxiredoxin-2 OS=Homo sapiens GN=PRDX2 PE=1 SV=5	P32119	23.2666	25.6242	0.318274	0.0564612	25.3284	25.8508	3.55154	24.4454	1.4287	0.168458	0.991145	-4.50469	11	12
P20020;Q01814	P20020	Plasma membrane calcium-transporting ATPase 1	ATP2B1	>sp|P20020|AT2B1_HUMAN Plasma membrane calcium-transporting ATPase 1 OS=Homo sapiens GN=ATP2B1 PE=1 SV=3	P20020;Q01814	4.61696	7.43523	1.55714	1.07614	0	5.33017	4.50584	6.02609	1.42593	0.169249	0.991145	-4.50732	4	6
O43598	O43598	2-deoxynucleoside 5-phosphate N-hydrolase 1	DNPH1	>sp|O43598|DNPH1_HUMAN 2-deoxynucleoside 5-phosphate N-hydrolase 1 OS=Homo sapiens GN=DNPH1 PE=1 SV=1	O43598	4.97018	0.888361	1.58582	3.4641	0	0	-4.18243	2.92927	-1.42587	0.169265	0.991145	-4.50737	4	1
Q14108	Q14108	Lysosome membrane protein 2	SCARB2	>sp|Q14108|SCRB2_HUMAN Lysosome membrane protein 2 OS=Homo sapiens GN=SCARB2 PE=1 SV=2	Q14108	15.8453	10.2138	0.383469	0.91238	18.3036	14.095	-4.99092	13.0295	-1.42541	0.169396	0.991145	-4.50781	11	7
Q9GZT8	Q9GZT8	Putative GTP cyclohydrolase 1 type 2 NIF3L1	NIF3L1	>sp|Q9GZT8|NIF3L_HUMAN NIF3-like protein 1 OS=Homo sapiens GN=NIF3L1 PE=1 SV=2	Q9GZT8	4.4346	11.4263	1.54417	0.770469	0	15.5227	4.49351	7.93047	1.42267	0.170178	0.991145	-4.5104	4	8
P02452	P02452	Collagen alpha-1(I) chain	COL1A1	>sp|P02452|CO1A1_HUMAN Collagen alpha-1(I) chain OS=Homo sapiens GN=COL1A1 PE=1 SV=5	P02452	1.75929	5.55092	2.4189	1.28012	0	0	4.1974	3.65511	1.42259	0.170201	0.991145	-4.51047	2	5
P49908	P49908	Selenoprotein P	SEPP1	>sp|P49908|SEPP1_HUMAN Selenoprotein P OS=Homo sapiens GN=SEPP1 PE=1 SV=3	P49908	12.2044	15.6112	0.752237	0.477435	18.1191	18.4288	5.00673	13.9078	1.42077	0.170724	0.991145	-4.5122	8	10
P40939	P40939	Trifunctional enzyme subunit alpha, mitochondrial;Long-chain enoyl-CoA hydratase;Long chain 3-hydroxyacyl-CoA dehydrogenase	HADHA	>sp|P40939|ECHA_HUMAN Trifunctional enzyme subunit alpha, mitochondrial OS=Homo sapiens GN=HADHA PE=1 SV=2	P40939	14.4803	8.28085	0.536274	1.07509	17.353	5.33017	-5.34142	11.3806	-1.42058	0.170779	0.991145	-4.51238	10	6
P08237	P08237	ATP-dependent 6-phosphofructokinase, muscle type	PFKM	>sp|P08237|PFKAM_HUMAN ATP-dependent 6-phosphofructokinase, muscle type OS=Homo sapiens GN=PFKM PE=1 SV=2	P08237	10.4586	15.739	0.96399	0.506679	10.5557	18.9171	4.51727	13.0988	1.42046	0.170812	0.991145	-4.51249	7	10
P06310	P06310	Ig kappa chain V-II region RPMI 6410	NA	>sp|P06310|KV206_HUMAN Ig kappa chain V-II region RPMI 6410 OS=Homo sapiens PE=4 SV=1	P06310	24.3234	26.9814	0.320536	0.0430733	26.2826	27.0951	3.79967	25.6524	1.41946	0.1711	0.991145	-4.51343	11	12
P78559;P46821	P78559;P46821	Microtubule-associated protein 1A;MAP1A heavy chain;MAP1 light chain LC2;Microtubule-associated protein 1B;MAP1B heavy chain;MAP1 light chain LC1	MAP1A;MAP1B	>sp|P78559|MAP1A_HUMAN Microtubule-associated protein 1A OS=Homo sapiens GN=MAP1A PE=1 SV=6;>sp|P46821|MAP1B_HUMAN Microtubule-associated protein 1B OS=Homo sapiens GN=MAP1B PE=1 SV=2	P78559;P46821	1.75929	3.36704	2.4189	1.88164	0	0	3.36728	2.56317	1.41926	0.171158	0.991145	-4.51362	2	3
Q92598	Q92598	Heat shock protein 105 kDa	HSPH1	>sp|Q92598|HS105_HUMAN Heat shock protein 105 kDa OS=Homo sapiens GN=HSPH1 PE=1 SV=1	Q92598	18.4385	15.1402	0.125977	0.475621	18.5093	17.8515	-3.82464	16.7894	-1.41673	0.171886	0.991145	-4.516	12	10
Q13510	Q13510	Acid ceramidase;Acid ceramidase subunit alpha;Acid ceramidase subunit beta	ASAH1	>sp|Q13510|ASAH1_HUMAN Acid ceramidase OS=Homo sapiens GN=ASAH1 PE=1 SV=5	Q13510	14.017	8.85348	0.633275	1.09489	17.6373	5.33017	-4.88206	11.4353	-1.41617	0.172047	0.991145	-4.51653	9	6
P16885	P16885	1-phosphatidylinositol 4,5-bisphosphate phosphodiesterase gamma-2	PLCG2	>sp|P16885|PLCG2_HUMAN 1-phosphatidylinositol 4,5-bisphosphate phosphodiesterase gamma-2 OS=Homo sapiens GN=PLCG2 PE=1 SV=4	P16885	4.84226	0.888361	1.57591	3.4641	0	0	-4.17774	2.86531	-1.41603	0.17209	0.991145	-4.51667	4	1
P30626	P30626	Sorcin	SRI	>sp|P30626|SORCN_HUMAN Sorcin OS=Homo sapiens GN=SRI PE=1 SV=1	P30626	24.473	25.452	0.0627065	0.025848	24.5649	25.484	1.40281	24.9625	1.4156	0.172213	0.991145	-4.51707	12	12
A0FGR8	A0FGR8	Extended synaptotagmin-2	ESYT2	>sp|A0FGR8|ESYT2_HUMAN Extended synaptotagmin-2 OS=Homo sapiens GN=ESYT2 PE=1 SV=1	A0FGR8	3.17778	6.3967	1.90924	1.28143	0	0	4.8456	4.78724	1.41505	0.172372	0.991145	-4.51759	3	5
P16152	P16152	Carbonyl reductase [NADPH] 1	CBR1	>sp|P16152|CBR1_HUMAN Carbonyl reductase [NADPH] 1 OS=Homo sapiens GN=CBR1 PE=1 SV=3	P16152	19.3201	16.0695	0.332545	0.610287	21.1835	20.7919	-5.02849	17.6948	-1.41427	0.172598	0.991145	-4.51832	11	9
Q9UK55;CON__ENSEMBL:ENSBTAP00000013050	Q9UK55	Protein Z-dependent protease inhibitor	SERPINA10	>sp|Q9UK55|ZPI_HUMAN Protein Z-dependent protease inhibitor OS=Homo sapiens GN=SERPINA10 PE=1 SV=1	Q9UK55;CON__ENSEMBL:ENSBTAP00000013050	10.9104	12.0077	0.791958	0.776473	15.0683	16.4076	5.61002	11.4591	1.41263	0.173073	0.991145	-4.51986	8	8
P31930	P31930	Cytochrome b-c1 complex subunit 1, mitochondrial	UQCRC1	>sp|P31930|QCR1_HUMAN Cytochrome b-c1 complex subunit 1, mitochondrial OS=Homo sapiens GN=UQCRC1 PE=1 SV=3	P31930	6.06899	0.888361	1.30206	3.4641	0	0	-3.8969	3.47867	-1.41255	0.173096	0.991145	-4.51994	5	1
P07738	P07738	Bisphosphoglycerate mutase	BPGM	>sp|P07738|PMGE_HUMAN Bisphosphoglycerate mutase OS=Homo sapiens GN=BPGM PE=1 SV=2	P07738	6.16426	11.5135	1.30516	0.78602	0	14.0965	5.574	8.83889	1.41174	0.173332	0.991145	-4.5207	5	8
P30740	P30740	Leukocyte elastase inhibitor	SERPINB1	>sp|P30740|ILEU_HUMAN Leukocyte elastase inhibitor OS=Homo sapiens GN=SERPINB1 PE=1 SV=1	P30740	21.6485	19.6809	0.132042	0.322277	22.3238	21.473	-3.42339	20.6647	-1.40743	0.174589	0.991145	-4.52475	12	11
O75663	O75663	TIP41-like protein	TIPRL	>sp|O75663|TIPRL_HUMAN TIP41-like protein OS=Homo sapiens GN=TIPRL PE=1 SV=2	O75663	1.75929	5.08099	2.4189	1.54369	0	0	4.44116	3.42014	1.40364	0.175699	0.991145	-4.5283	2	4
Q8WXI7	Q8WXI7	Mucin-16	MUC16	>sp|Q8WXI7|MUC16_HUMAN Mucin-16 OS=Homo sapiens GN=MUC16 PE=1 SV=2	Q8WXI7	20.8007	19.5161	0.0701695	0.130417	20.2593	20.2773	-1.7081	20.1584	-1.40364	0.175699	0.991145	-4.5283	12	12
Q13459;B2RTY4	Q13459	Unconventional myosin-IXb	MYO9B	>sp|Q13459|MYO9B_HUMAN Unconventional myosin-IXb OS=Homo sapiens GN=MYO9B PE=1 SV=3	Q13459;B2RTY4	7.27992	2.05359	1.09631	2.36083	3.97884	0	-4.08039	4.66676	-1.4025	0.176033	0.991145	-4.52936	6	2
P40121	P40121	Macrophage-capping protein	CAPG	>sp|P40121|CAPG_HUMAN Macrophage-capping protein OS=Homo sapiens GN=CAPG PE=1 SV=2	P40121	18.0313	15.6572	0.209102	0.503554	18.9396	19.4282	-4.12849	16.8443	-1.39731	0.177567	0.991145	-4.53421	12	10
P52943	P52943	Cysteine-rich protein 2	CRIP2	>sp|P52943|CRIP2_HUMAN Cysteine-rich protein 2 OS=Homo sapiens GN=CRIP2 PE=1 SV=1	P52943	13.2898	18.8839	0.666553	0.319705	18.2767	20.2208	5.08038	16.0868	1.39641	0.177834	0.991145	-4.53505	9	11
Q8IZ83	Q8IZ83	Aldehyde dehydrogenase family 16 member A1	ALDH16A1	>sp|Q8IZ83|A16A1_HUMAN Aldehyde dehydrogenase family 16 member A1 OS=Homo sapiens GN=ALDH16A1 PE=1 SV=2	Q8IZ83	22.0104	18.7026	0.0809703	0.368871	21.3297	20.6382	-2.19418	20.3565	-1.39611	0.177922	0.991145	-4.53533	12	11
Q04609;Q9HBA9	Q04609	Glutamate carboxypeptidase 2	FOLH1	>sp|Q04609|FOLH1_HUMAN Glutamate carboxypeptidase 2 OS=Homo sapiens GN=FOLH1 PE=1 SV=1	Q04609;Q9HBA9	10.775	8.23456	0.795112	1.0789	14.4046	5.33017	-5.22423	9.50478	-1.39481	0.17831	0.991145	-4.53655	8	6
P53004	P53004	Biliverdin reductase A	BLVRA	>sp|P53004|BIEA_HUMAN Biliverdin reductase A OS=Homo sapiens GN=BLVRA PE=1 SV=2	P53004	16.4268	20.1256	0.387314	0.0305481	19.2312	20.0586	3.17392	18.2762	1.39361	0.178667	0.991145	-4.53766	11	12
P23634;Q16720	P23634	Plasma membrane calcium-transporting ATPase 4	ATP2B4	>sp|P23634|AT2B4_HUMAN Plasma membrane calcium-transporting ATPase 4 OS=Homo sapiens GN=ATP2B4 PE=1 SV=2	P23634;Q16720	16.4853	17.5962	0.394531	0.325854	19.7326	19.1935	3.85397	17.0408	1.39151	0.179292	0.991145	-4.53961	11	11
Q14764	Q14764	Major vault protein	MVP	>sp|Q14764|MVP_HUMAN Major vault protein OS=Homo sapiens GN=MVP PE=1 SV=4	Q14764	23.4607	24.3515	0.0664634	0.0563901	24.1782	24.377	1.53665	23.9061	1.39038	0.17963	0.991145	-4.54067	12	12
P08514	P08514	Integrin alpha-IIb;Integrin alpha-IIb heavy chain;Integrin alpha-IIb light chain, form 1;Integrin alpha-IIb light chain, form 2	ITGA2B	>sp|P08514|ITA2B_HUMAN Integrin alpha-IIb OS=Homo sapiens GN=ITGA2B PE=1 SV=3	P08514	18.9415	18.0181	0.33077	0.486608	20.6446	22.0531	3.94738	18.4798	1.39012	0.179709	0.991145	-4.54091	11	10
P02745	P02745	Complement C1q subcomponent subunit A	C1QA	>sp|P02745|C1QA_HUMAN Complement C1q subcomponent subunit A OS=Homo sapiens GN=C1QA PE=1 SV=2	P02745	16.8673	19.3213	0.61044	0.472005	20.7395	23.2021	5.79579	18.0943	1.39004	0.179732	0.991145	-4.54098	9	10
Q9NZN4	Q9NZN4	EH domain-containing protein 2	EHD2	>sp|Q9NZN4|EHD2_HUMAN EH domain-containing protein 2 OS=Homo sapiens GN=EHD2 PE=1 SV=2	Q9NZN4	1.75929	4.64275	2.4189	1.49948	0	0	4.02877	3.20102	1.38989	0.179776	0.991145	-4.54112	2	4
O43520;Q8TF62;O60312	O43520	Phospholipid-transporting ATPase IC	ATP8B1	>sp|O43520|AT8B1_HUMAN Phospholipid-transporting ATPase IC OS=Homo sapiens GN=ATP8B1 PE=1 SV=3	O43520;Q8TF62;O60312	9.16532	7.23277	0.940316	1.28034	10.5557	0	-5.60568	8.19905	-1.38988	0.179781	0.991145	-4.54113	7	5
O15144	O15144	Actin-related protein 2/3 complex subunit 2	ARPC2	>sp|O15144|ARPC2_HUMAN Actin-related protein 2/3 complex subunit 2 OS=Homo sapiens GN=ARPC2 PE=1 SV=1	O15144	18.2053	18.1841	0.341005	0.323359	20.2328	20.1014	-3.06464	18.1947	-1.38848	0.180198	0.991145	-4.54243	11	11
O00160	O00160	Unconventional myosin-If	MYO1F	>sp|O00160|MYO1F_HUMAN Unconventional myosin-If OS=Homo sapiens GN=MYO1F PE=1 SV=3	O00160	18.1509	15.8646	0.222876	0.367512	19.0503	18.3107	-3.18012	17.0078	-1.3882	0.180284	0.991145	-4.54269	12	11
Q9Y6W3	Q9Y6W3	Calpain-7	CAPN7	>sp|Q9Y6W3|CAN7_HUMAN Calpain-7 OS=Homo sapiens GN=CAPN7 PE=1 SV=1	Q9Y6W3	7.34101	4.58389	1.0957	1.49569	3.97884	0	-4.29034	5.96245	-1.38643	0.180815	0.991145	-4.54433	6	4
Q9BZZ5	Q9BZZ5	Apoptosis inhibitor 5	API5	>sp|Q9BZZ5|API5_HUMAN Apoptosis inhibitor 5 OS=Homo sapiens GN=API5 PE=1 SV=3	Q9BZZ5	1.75929	4.62313	2.4189	1.4989	0	0	3.9907	3.19121	1.38468	0.181341	0.991145	-4.54595	2	4
Q9HCN3	Q9HCN3	Transmembrane protein 8A	TMEM8A	>sp|Q9HCN3|TMM8A_HUMAN Transmembrane protein 8A OS=Homo sapiens GN=TMEM8A PE=1 SV=3	Q9HCN3	1.75929	4.749	2.4189	1.50866	0	0	4.0727	3.25415	1.3837	0.181639	0.991145	-4.54687	2	4
P01743	P01743	Ig heavy chain V-I region HG3	NA	>sp|P01743|HV102_HUMAN Ig heavy chain V-I region HG3 OS=Homo sapiens PE=3 SV=1	P01743	21.9601	22.0647	0.320717	0.319112	23.6783	23.9934	3.2985	22.0124	1.38335	0.181743	0.991145	-4.54719	11	11
Q9BVM2	Q9BVM2	Protein DPCD	DPCD	>sp|Q9BVM2|DPCD_HUMAN Protein DPCD OS=Homo sapiens GN=DPCD PE=1 SV=2	Q9BVM2	4.79264	0.888361	1.57092	3.4641	0	0	-3.90568	2.8405	-1.38007	0.182736	0.991145	-4.55022	4	1
O00425	O00425	Insulin-like growth factor 2 mRNA-binding protein 3	IGF2BP3	>sp|O00425|IF2B3_HUMAN Insulin-like growth factor 2 mRNA-binding protein 3 OS=Homo sapiens GN=IGF2BP3 PE=1 SV=2	O00425	1.75929	4.74096	2.4189	1.51744	0	0	4.05232	3.25013	1.37946	0.182921	0.991145	-4.55078	2	4
P01717	P01717	Ig lambda chain V-IV region Hil	NA	>sp|P01717|LV403_HUMAN Ig lambda chain V-IV region Hil OS=Homo sapiens PE=1 SV=1	P01717	22.4267	24.401	0.145729	0.049829	23.1028	23.9292	2.02031	23.4139	1.37882	0.183115	0.991145	-4.55138	12	12
Q13162	Q13162	Peroxiredoxin-4	PRDX4	>sp|Q13162|PRDX4_HUMAN Peroxiredoxin-4 OS=Homo sapiens GN=PRDX4 PE=1 SV=1	Q13162	4.96942	8.43025	1.58764	1.07852	0	5.33017	5.62123	6.69984	1.37807	0.183341	0.991145	-4.55206	4	6
Q6P9B6	Q6P9B6	TLD domain-containing protein 1	TLDC1	>sp|Q6P9B6|TLDC1_HUMAN TLD domain-containing protein 1 OS=Homo sapiens GN=TLDC1 PE=1 SV=2	Q6P9B6	1.75929	6.15902	2.4189	1.2695	0	0	4.00097	3.95915	1.37472	0.184364	0.991145	-4.55516	2	5
P01625	P01625	Ig kappa chain V-IV region Len	NA	>sp|P01625|KV402_HUMAN Ig kappa chain V-IV region Len OS=Homo sapiens PE=1 SV=2	P01625	24.7161	25.5756	0.0405665	0.0555068	24.777	25.1659	1.43943	25.1458	1.37364	0.184692	0.991145	-4.55614	12	12
Q6RW13	Q6RW13	Type-1 angiotensin II receptor-associated protein	AGTRAP	>sp|Q6RW13|ATRAP_HUMAN Type-1 angiotensin II receptor-associated protein OS=Homo sapiens GN=AGTRAP PE=1 SV=1	Q6RW13	10.3506	13.4815	0.956649	0.63453	10.5557	17.5047	5.52081	11.916	1.37074	0.185582	0.991145	-4.55882	7	9
P14324	P14324	Farnesyl pyrophosphate synthase	FDPS	>sp|P14324|FPPS_HUMAN Farnesyl pyrophosphate synthase OS=Homo sapiens GN=FDPS PE=1 SV=4	P14324	7.8801	6.88369	1.11043	1.278	3.97884	0	-5.19973	7.38189	-1.37053	0.185645	0.991145	-4.559	6	5
Q13418	Q13418	Integrin-linked protein kinase	ILK	>sp|Q13418|ILK_HUMAN Integrin-linked protein kinase OS=Homo sapiens GN=ILK PE=1 SV=2	Q13418	14.113	15.6621	0.622481	0.470979	18.4594	18.5959	4.22656	14.8876	1.36998	0.185816	0.991145	-4.55952	9	10
P51808	P51808	Dynein light chain Tctex-type 3	DYNLT3	>sp|P51808|DYLT3_HUMAN Dynein light chain Tctex-type 3 OS=Homo sapiens GN=DYNLT3 PE=1 SV=1	P51808	1.75929	3.82431	2.4189	1.86689	0	0	3.90565	2.7918	1.3693	0.186025	0.991145	-4.56014	2	3
P11215	P11215	Integrin alpha-M	ITGAM	>sp|P11215|ITAM_HUMAN Integrin alpha-M OS=Homo sapiens GN=ITGAM PE=1 SV=2	P11215	18.8451	15.311	0.22941	0.5179	20.4319	19.3427	-4.17442	17.0781	-1.3692	0.186056	0.991145	-4.56023	12	10
Q9NRQ2	Q9NRQ2	Phospholipid scramblase 4	PLSCR4	>sp|Q9NRQ2|PLS4_HUMAN Phospholipid scramblase 4 OS=Homo sapiens GN=PLSCR4 PE=1 SV=2	Q9NRQ2	14.1831	10.2087	0.524364	0.914506	18.0887	13.8216	-5.20289	12.1959	-1.36801	0.186421	0.991145	-4.56132	10	7
P05106	P05106	Integrin beta-3	ITGB3	>sp|P05106|ITB3_HUMAN Integrin beta-3 OS=Homo sapiens GN=ITGB3 PE=1 SV=2	P05106	18.2365	17.9263	0.346789	0.48513	20.2884	21.8093	3.98045	18.0814	1.36782	0.186481	0.991145	-4.5615	11	10
P15515	P15515	Histatin-1;His1-(31-57)-peptide	HTN1	>sp|P15515|HIS1_HUMAN Histatin-1 OS=Homo sapiens GN=HTN1 PE=1 SV=2	P15515	3.6595	0.888361	2.01075	3.4641	0	0	-3.84582	2.27393	-1.36618	0.186986	0.991145	-4.563	3	1
Q9Y2T2;P53677	Q9Y2T2	AP-3 complex subunit mu-1	AP3M1	>sp|Q9Y2T2|AP3M1_HUMAN AP-3 complex subunit mu-1 OS=Homo sapiens GN=AP3M1 PE=1 SV=1	Q9Y2T2;P53677	1.75929	4.79276	2.4189	1.51847	0	0	4.08991	3.27602	1.36295	0.187984	0.991145	-4.56595	2	4
P02686	P02686	Myelin basic protein	MBP	>sp|P02686|MBP_HUMAN Myelin basic protein OS=Homo sapiens GN=MBP PE=1 SV=3	P02686	4.81699	0.888361	1.57245	3.4641	0	0	-3.86993	2.85268	-1.36258	0.188098	0.991145	-4.56629	4	1
P04229	P04229	HLA class II histocompatibility antigen, DRB1-1 beta chain	HLA-DRB1	>sp|P04229|2B11_HUMAN HLA class II histocompatibility antigen, DRB1-1 beta chain OS=Homo sapiens GN=HLA-DRB1 PE=1 SV=2	P04229	18.5059	12.2881	0.385576	0.885896	20.8108	19.725	-5.65772	15.397	-1.36037	0.188787	0.991145	-4.56832	11	7
O60234;P60983	O60234	Glia maturation factor gamma	GMFG	>sp|O60234|GMFG_HUMAN Glia maturation factor gamma OS=Homo sapiens GN=GMFG PE=1 SV=1	O60234;P60983	10.3039	7.18405	0.957067	1.27664	10.5557	0	-5.64761	8.74397	-1.35993	0.188925	0.991145	-4.56872	7	5
Q5ZPR3	Q5ZPR3	CD276 antigen	CD276	>sp|Q5ZPR3|CD276_HUMAN CD276 antigen OS=Homo sapiens GN=CD276 PE=1 SV=1	Q5ZPR3	1.75929	4.55486	2.4189	1.51178	0	0	3.87641	3.15707	1.35886	0.189257	0.991145	-4.56969	2	4
Q13148	Q13148	TAR DNA-binding protein 43	TARDBP	>sp|Q13148|TADBP_HUMAN TAR DNA-binding protein 43 OS=Homo sapiens GN=TARDBP PE=1 SV=1	Q13148	13.7835	9.80656	0.52555	0.913807	16.5383	13.1334	-4.97667	11.795	-1.35624	0.190074	0.991145	-4.57208	10	7
Q9BXT2	Q9BXT2	Voltage-dependent calcium channel gamma-6 subunit	CACNG6	>sp|Q9BXT2|CCG6_HUMAN Voltage-dependent calcium channel gamma-6 subunit OS=Homo sapiens GN=CACNG6 PE=2 SV=1	Q9BXT2	5.04802	4.30565	1.5918	1.90122	0	0	-4.56303	4.67683	-1.35613	0.19011	0.991145	-4.57219	4	3
Q99459	Q99459	Cell division cycle 5-like protein	CDC5L	>sp|Q99459|CDC5L_HUMAN Cell division cycle 5-like protein OS=Homo sapiens GN=CDC5L PE=1 SV=2	Q99459	14.6419	18.59	0.626345	0.321797	19.1781	19.9173	5.00407	16.616	1.35504	0.190452	0.991145	-4.57318	9	11
P35241	P35241	Radixin	RDX	>sp|P35241|RADI_HUMAN Radixin OS=Homo sapiens GN=RDX PE=1 SV=1	P35241	8.19597	15.2465	1.1203	0.497931	3.97884	18.8022	4.67247	11.7212	1.35223	0.191332	0.991145	-4.57573	6	10
O43688	O43688	Lipid phosphate phosphohydrolase 2	PPAP2C	>sp|O43688|LPP2_HUMAN Lipid phosphate phosphohydrolase 2 OS=Homo sapiens GN=PPAP2C PE=1 SV=1	O43688	1.75929	3.73828	2.4189	1.87691	0	0	3.78954	2.74878	1.35168	0.191506	0.991145	-4.57623	2	3
Q8N3R9	Q8N3R9	MAGUK p55 subfamily member 5	MPP5	>sp|Q8N3R9|MPP5_HUMAN MAGUK p55 subfamily member 5 OS=Homo sapiens GN=MPP5 PE=1 SV=3	Q8N3R9	1.75929	5.97034	2.4189	1.26898	0	0	3.78875	3.86481	1.35102	0.191713	0.991145	-4.57683	2	5
P49841	P49841	Glycogen synthase kinase-3 beta	GSK3B	>sp|P49841|GSK3B_HUMAN Glycogen synthase kinase-3 beta OS=Homo sapiens GN=GSK3B PE=1 SV=2	P49841	1.75929	4.38424	2.4189	1.49135	0	0	3.75626	3.07176	1.35076	0.191794	0.991145	-4.57707	2	4
P30050	P30050	60S ribosomal protein L12	RPL12	>sp|P30050|RL12_HUMAN 60S ribosomal protein L12 OS=Homo sapiens GN=RPL12 PE=1 SV=1	P30050	13.1562	10.4945	0.663224	0.913946	18.5293	14.323	-5.53854	11.8253	-1.34988	0.192073	0.991145	-4.57787	9	7
Q8N122	Q8N122	Regulatory-associated protein of mTOR	RPTOR	>sp|Q8N122|RPTOR_HUMAN Regulatory-associated protein of mTOR OS=Homo sapiens GN=RPTOR PE=1 SV=1	Q8N122	6.18241	1.73735	1.31208	2.33622	0	0	-3.98421	3.95988	-1.34907	0.19233	0.991145	-4.57861	5	2
Q96JB2	Q96JB2	Conserved oligomeric Golgi complex subunit 3	COG3	>sp|Q96JB2|COG3_HUMAN Conserved oligomeric Golgi complex subunit 3 OS=Homo sapiens GN=COG3 PE=1 SV=3	Q96JB2	3.22345	4.58869	1.91776	1.51461	0	0	4.1523	3.90607	1.34889	0.192386	0.991145	-4.57877	3	4
P62495	P62495	Eukaryotic peptide chain release factor subunit 1	ETF1	>sp|P62495|ERF1_HUMAN Eukaryotic peptide chain release factor subunit 1 OS=Homo sapiens GN=ETF1 PE=1 SV=3	P62495	4.82356	9.75952	1.57301	0.912417	0	12.9937	5.20828	7.29154	1.34878	0.192419	0.991145	-4.57886	4	7
Q99460	Q99460	26S proteasome non-ATPase regulatory subunit 1	PSMD1	>sp|Q99460|PSMD1_HUMAN 26S proteasome non-ATPase regulatory subunit 1 OS=Homo sapiens GN=PSMD1 PE=1 SV=2	Q99460	14.736	19.0462	0.532429	0.157926	18.1533	19.3447	3.76797	16.8911	1.34854	0.192497	0.991145	-4.57909	10	12
O00232	O00232	26S proteasome non-ATPase regulatory subunit 12	PSMD12	>sp|O00232|PSD12_HUMAN 26S proteasome non-ATPase regulatory subunit 12 OS=Homo sapiens GN=PSMD12 PE=1 SV=3	O00232	18.3751	13.7962	0.199374	0.635946	18.9266	18.177	-4.00367	16.0857	-1.34618	0.193243	0.991145	-4.58123	12	9
P06737	P06737	Glycogen phosphorylase, liver form	PYGL	>sp|P06737|PYGL_HUMAN Glycogen phosphorylase, liver form OS=Homo sapiens GN=PYGL PE=1 SV=4	P06737	20.7378	19.7204	0.139515	0.0582071	20.9742	19.9237	-1.67913	20.2291	-1.34363	0.194052	0.991145	-4.58353	12	12
P19256	P19256	Lymphocyte function-associated antigen 3	CD58	>sp|P19256|LFA3_HUMAN Lymphocyte function-associated antigen 3 OS=Homo sapiens GN=CD58 PE=1 SV=1	P19256	9.29683	15.3299	1.12084	0.605622	3.97884	20.1095	6.03926	12.3134	1.34209	0.194542	0.991145	-4.58492	6	9
Q5SSJ5	Q5SSJ5	Heterochromatin protein 1-binding protein 3	HP1BP3	>sp|Q5SSJ5|HP1B3_HUMAN Heterochromatin protein 1-binding protein 3 OS=Homo sapiens GN=HP1BP3 PE=1 SV=1	Q5SSJ5	7.67548	2.30162	1.10441	2.40727	3.97884	0	-4.22968	4.98855	-1.34113	0.194849	0.991145	-4.58579	6	2
P33947;P24390	P33947;P24390	ER lumen protein-retaining receptor 2;ER lumen protein-retaining receptor 1	KDELR2;KDELR1	>sp|P33947|ERD22_HUMAN ER lumen protein-retaining receptor 2 OS=Homo sapiens GN=KDELR2 PE=1 SV=1;>sp|P24390|ERD21_HUMAN ER lumen protein-retaining receptor 1 OS=Homo sapiens GN=KDELR1 PE=1 SV=1	P33947;P24390	1.75929	3.73977	2.4189	1.86962	0	0	3.80565	2.74953	1.34056	0.195032	0.991145	-4.58631	2	3
P01023	P01023	Alpha-2-macroglobulin	A2M	>sp|P01023|A2MG_HUMAN Alpha-2-macroglobulin OS=Homo sapiens GN=A2M PE=1 SV=3	P01023	29.9817	30.5268	0.0385793	0.0456696	30.1818	31.1172	1.33529	30.2543	1.33824	0.195771	0.991145	-4.5884	12	12
Q13126	Q13126	S-methyl-5-thioadenosine phosphorylase	MTAP	>sp|Q13126|MTAP_HUMAN S-methyl-5-thioadenosine phosphorylase OS=Homo sapiens GN=MTAP PE=1 SV=2	Q13126	1.75929	4.76438	2.4189	1.52685	0	0	3.98807	3.26183	1.33724	0.196095	0.991145	-4.58931	2	4
Q8N6Q3	Q8N6Q3	CD177 antigen	CD177	>sp|Q8N6Q3|CD177_HUMAN CD177 antigen OS=Homo sapiens GN=CD177 PE=1 SV=2	Q8N6Q3	6.16165	4.11581	1.50812	1.90011	0	0	-5.13315	5.13873	-1.33672	0.196258	0.991145	-4.58977	4	3
P35580	P35580	Myosin-10	MYH10	>sp|P35580|MYH10_HUMAN Myosin-10 OS=Homo sapiens GN=MYH10 PE=1 SV=3	P35580	5.83354	13.0778	1.29326	0.502231	0	16.7536	4.21379	9.45567	1.3355	0.196652	0.991145	-4.59087	5	10
P35613	P35613	Basigin	BSG	>sp|P35613|BASI_HUMAN Basigin OS=Homo sapiens GN=BSG PE=1 SV=2	P35613	10.0252	16.1981	0.951521	0.502249	10.5557	20.3331	5.65287	13.1116	1.33529	0.196719	0.991145	-4.59106	7	10
P49184	P49184	Deoxyribonuclease-1-like 1	DNASE1L1	>sp|P49184|DNSL1_HUMAN Deoxyribonuclease-1-like 1 OS=Homo sapiens GN=DNASE1L1 PE=1 SV=1	P49184	4.77289	2.24641	1.57333	2.39597	0	0	-4.18038	3.50965	-1.33506	0.196792	0.991145	-4.59127	4	2
P51665	P51665	26S proteasome non-ATPase regulatory subunit 7	PSMD7	>sp|P51665|PSMD7_HUMAN 26S proteasome non-ATPase regulatory subunit 7 OS=Homo sapiens GN=PSMD7 PE=1 SV=2	P51665	9.41211	13.991	1.11663	0.640478	3.97884	18.2619	5.34643	11.7015	1.33323	0.197381	0.991145	-4.59291	6	9
P32320	P32320	Cytidine deaminase	CDA	>sp|P32320|CDD_HUMAN Cytidine deaminase OS=Homo sapiens GN=CDA PE=1 SV=2	P32320	8.40362	4.21032	1.12313	1.88858	3.97884	0	-5.65282	6.30697	-1.33298	0.197464	0.991145	-4.59314	6	3
P00505	P00505	Aspartate aminotransferase, mitochondrial	GOT2	>sp|P00505|AATM_HUMAN Aspartate aminotransferase, mitochondrial OS=Homo sapiens GN=GOT2 PE=1 SV=3	P00505	6.0651	2.35216	1.31	2.41791	0	0	-4.1068	4.20863	-1.33181	0.197841	0.991145	-4.59419	5	2
Q96S97	Q96S97	Myeloid-associated differentiation marker	MYADM	>sp|Q96S97|MYADM_HUMAN Myeloid-associated differentiation marker OS=Homo sapiens GN=MYADM PE=1 SV=2	Q96S97	15.9754	20.9623	0.538641	0.0826708	20.8174	21.1637	3.57691	18.4688	1.33172	0.19787	0.991145	-4.59427	10	12
P00326	P00326	Alcohol dehydrogenase 1C	ADH1C	>sp|P00326|ADH1G_HUMAN Alcohol dehydrogenase 1C OS=Homo sapiens GN=ADH1C PE=1 SV=2	P00326	21.4811	17.2878	0.128747	0.474111	22.0875	19.9773	-4.08751	19.3844	-1.33089	0.198139	0.991145	-4.59502	12	10
P26196	P26196	Probable ATP-dependent RNA helicase DDX6	DDX6	>sp|P26196|DDX6_HUMAN Probable ATP-dependent RNA helicase DDX6 OS=Homo sapiens GN=DDX6 PE=1 SV=2	P26196	1.75929	5.86225	2.4189	1.26427	0	0	3.74166	3.81077	1.32387	0.200417	0.991145	-4.60131	2	5
Q9Y263	Q9Y263	Phospholipase A-2-activating protein	PLAA	>sp|Q9Y263|PLAP_HUMAN Phospholipase A-2-activating protein OS=Homo sapiens GN=PLAA PE=1 SV=2	Q9Y263	1.75929	7.29366	2.4189	1.06368	0	5.33017	3.89967	4.52648	1.32337	0.200579	0.991145	-4.60175	2	6
P01769	P01769	Ig heavy chain V-III region GA	NA	>sp|P01769|HV308_HUMAN Ig heavy chain V-III region GA OS=Homo sapiens PE=1 SV=1	P01769	3.52885	0.888361	1.98149	3.4641	0	0	-3.57431	2.20861	-1.31673	0.202759	0.991145	-4.60768	3	1
P24534	P24534	Elongation factor 1-beta	EEF1B2	>sp|P24534|EF1B_HUMAN Elongation factor 1-beta OS=Homo sapiens GN=EEF1B2 PE=1 SV=3	P24534	1.75929	5.22974	2.4189	1.52422	0	0	3.59299	3.49451	1.31582	0.203057	0.991145	-4.60849	2	4
Q8N4P2;Q86WT1	Q8N4P2;Q86WT1	Tetratricopeptide repeat protein 30B;Tetratricopeptide repeat protein 30A	TTC30B;TTC30A	>sp|Q8N4P2|TT30B_HUMAN Tetratricopeptide repeat protein 30B OS=Homo sapiens GN=TTC30B PE=1 SV=2;>sp|Q86WT1|TT30A_HUMAN Tetratricopeptide repeat protein 30A OS=Homo sapiens GN=TTC30A PE=2 SV=3	Q8N4P2;Q86WT1	1.75929	5.82649	2.4189	1.26996	0	0	3.63104	3.79289	1.31423	0.203583	0.991145	-4.60991	2	5
Q13310	Q13310	Polyadenylate-binding protein 4	PABPC4	>sp|Q13310|PABP4_HUMAN Polyadenylate-binding protein 4 OS=Homo sapiens GN=PABPC4 PE=1 SV=1	Q13310	1.75929	4.34599	2.4189	1.49706	0	0	3.64822	3.05264	1.31268	0.204093	0.991145	-4.61128	2	4
O43653	O43653	Prostate stem cell antigen	PSCA	>sp|O43653|PSCA_HUMAN Prostate stem cell antigen OS=Homo sapiens GN=PSCA PE=1 SV=1	O43653	10.9586	14.4377	1.07975	0.890465	6.5769	22.5992	6.87183	12.6981	1.31216	0.204266	0.991145	-4.61174	6	7
P30520	P30520	Adenylosuccinate synthetase isozyme 2	ADSS	>sp|P30520|PURA2_HUMAN Adenylosuccinate synthetase isozyme 2 OS=Homo sapiens GN=ADSS PE=1 SV=3	P30520	9.22636	6.23631	0.937871	1.26286	10.5557	0	-4.4883	7.73134	-1.31213	0.204276	0.991145	-4.61177	7	5
P17693	P17693	HLA class I histocompatibility antigen, alpha chain G	HLA-G	>sp|P17693|HLAG_HUMAN HLA class I histocompatibility antigen, alpha chain G OS=Homo sapiens GN=HLA-G PE=1 SV=1	P17693	6.92387	0.888361	1.33623	3.4641	0	0	-4.02229	3.90611	-1.31186	0.204367	0.991145	-4.61201	5	1
O43252	O43252	Bifunctional 3-phosphoadenosine 5-phosphosulfate synthase 1;Sulfate adenylyltransferase;Adenylyl-sulfate kinase	PAPSS1	>sp|O43252|PAPS1_HUMAN Bifunctional 3-phosphoadenosine 5-phosphosulfate synthase 1 OS=Homo sapiens GN=PAPSS1 PE=1 SV=2	O43252	1.75929	3.56962	2.4189	1.84835	0	0	3.5806	2.66445	1.31175	0.204403	0.991145	-4.61211	2	3
P18827	P18827	Syndecan-1	SDC1	>sp|P18827|SDC1_HUMAN Syndecan-1 OS=Homo sapiens GN=SDC1 PE=1 SV=3	P18827	1.75929	3.55159	2.4189	1.85011	0	0	3.5521	2.65544	1.31117	0.204594	0.991145	-4.61262	2	3
P27635;Q96L21	P27635	60S ribosomal protein L10	RPL10	>sp|P27635|RL10_HUMAN 60S ribosomal protein L10 OS=Homo sapiens GN=RPL10 PE=1 SV=4	P27635;Q96L21	9.11583	11.1164	1.06363	0.926209	6.5769	13.8751	5.90654	10.1161	1.31049	0.204821	0.991145	-4.61323	6	7
Q92530	Q92530	Proteasome inhibitor PI31 subunit	PSMF1	>sp|Q92530|PSMF1_HUMAN Proteasome inhibitor PI31 subunit OS=Homo sapiens GN=PSMF1 PE=1 SV=2	Q92530	15.8719	19.1565	0.539841	0.363183	20.2144	21.7984	4.11256	17.5142	1.30994	0.205002	0.991145	-4.61371	10	11
P06312;P06313;P83593	P06312;P06313;P83593	Ig kappa chain V-IV region;Ig kappa chain V-IV region JI;Ig kappa chain V-IV region STH	IGKV4-1	>sp|P06312|KV401_HUMAN Ig kappa chain V-IV region (Fragment) OS=Homo sapiens GN=IGKV4-1 PE=4 SV=1;>sp|P06313|KV403_HUMAN Ig kappa chain V-IV region JI OS=Homo sapiens PE=4 SV=1;>sp|P83593|KV405_HUMAN Ig kappa chain V-IV region STH (Fragment) OS=Homo sapien	P06312;P06313;P83593	21.0599	22.7237	0.326002	0.0592255	22.3661	22.6106	3.08079	21.8918	1.30855	0.205463	0.991145	-4.61494	11	12
P04920	P04920	Anion exchange protein 2	SLC4A2	>sp|P04920|B3A2_HUMAN Anion exchange protein 2 OS=Homo sapiens GN=SLC4A2 PE=1 SV=4	P04920	1.75929	3.5914	2.4189	1.8633	0	0	3.61383	2.67535	1.30842	0.205508	0.991145	-4.61506	2	3
P21291	P21291	Cysteine and glycine-rich protein 1	CSRP1	>sp|P21291|CSRP1_HUMAN Cysteine and glycine-rich protein 1 OS=Homo sapiens GN=CSRP1 PE=1 SV=3	P21291	8.29093	5.45423	1.12208	1.52952	3.97884	0	-4.74446	6.87258	-1.30745	0.20583	0.991145	-4.61592	6	4
P12081;P49590	P12081	Histidine--tRNA ligase, cytoplasmic	HARS	>sp|P12081|SYHC_HUMAN Histidine--tRNA ligase, cytoplasmic OS=Homo sapiens GN=HARS PE=1 SV=2	P12081;P49590	3.06844	4.64198	1.89052	1.50645	0	0	3.83548	3.85521	1.30382	0.207043	0.991145	-4.61913	3	4
Q8N695	Q8N695	Sodium-coupled monocarboxylate transporter 1	SLC5A8	>sp|Q8N695|SC5A8_HUMAN Sodium-coupled monocarboxylate transporter 1 OS=Homo sapiens GN=SLC5A8 PE=1 SV=2	Q8N695	8.25706	5.17979	1.12602	1.5186	3.97884	0	-5.00509	6.71842	-1.3037	0.207082	0.991145	-4.61923	6	4
Q86UP2	Q86UP2	Kinectin	KTN1	>sp|Q86UP2|KTN1_HUMAN Kinectin OS=Homo sapiens GN=KTN1 PE=1 SV=1	Q86UP2	1.75929	5.02136	2.4189	1.52115	0	0	3.57716	3.39033	1.30056	0.208136	0.991145	-4.62201	2	4
P19397	P19397	Leukocyte surface antigen CD53	CD53	>sp|P19397|CD53_HUMAN Leukocyte surface antigen CD53 OS=Homo sapiens GN=CD53 PE=1 SV=1	P19397	6.85488	2.50895	1.33385	2.45195	0	0	-4.57147	4.68192	-1.30002	0.208318	0.991145	-4.62248	5	2
P02786	P02786	Transferrin receptor protein 1;Transferrin receptor protein 1, serum form	TFRC	>sp|P02786|TFR1_HUMAN Transferrin receptor protein 1 OS=Homo sapiens GN=TFRC PE=1 SV=2	P02786	9.88263	13.2735	0.893573	0.654716	14.6673	17.2294	5.16717	11.578	1.29928	0.208566	0.991145	-4.62313	7	9
P78324;Q5TFQ8;O00241	P78324;Q5TFQ8	Tyrosine-protein phosphatase non-receptor type substrate 1;Signal-regulatory protein beta-1 isoform 3	SIRPA;SIRPB1	>sp|P78324|SHPS1_HUMAN Tyrosine-protein phosphatase non-receptor type substrate 1 OS=Homo sapiens GN=SIRPA PE=1 SV=2;>sp|Q5TFQ8|SIRBL_HUMAN Signal-regulatory protein beta-1 isoform 3 OS=Homo sapiens GN=SIRPB1 PE=1 SV=1	P78324;Q5TFQ8;O00241	8.15765	12.6743	1.1291	0.887265	3.97884	20.027	6.32286	10.416	1.299	0.208661	0.991145	-4.62338	6	7
Q12906	Q12906	Interleukin enhancer-binding factor 3	ILF3	>sp|Q12906|ILF3_HUMAN Interleukin enhancer-binding factor 3 OS=Homo sapiens GN=ILF3 PE=1 SV=3	Q12906	4.61225	7.23539	1.55842	1.06905	0	5.33017	4.65538	5.92382	1.29639	0.20954	0.991145	-4.62568	4	6
P42025	P42025	Beta-centractin	ACTR1B	>sp|P42025|ACTY_HUMAN Beta-centractin OS=Homo sapiens GN=ACTR1B PE=1 SV=1	P42025	7.8358	2.45752	1.10937	2.44067	3.97884	0	-4.26084	5.14666	-1.29615	0.209622	0.991145	-4.62589	6	2
Q9HAR2	Q9HAR2	Latrophilin-3	LPHN3	>sp|Q9HAR2|LPHN3_HUMAN Latrophilin-3 OS=Homo sapiens GN=LPHN3 PE=2 SV=2	Q9HAR2	3.47807	0.888361	1.97033	3.4641	0	0	-3.46878	2.18322	-1.29603	0.209663	0.991145	-4.626	3	1
P01042	P01042	Kininogen-1;Kininogen-1 heavy chain;T-kinin;Bradykinin;Lysyl-bradykinin;Kininogen-1 light chain;Low molecular weight growth-promoting factor	KNG1	>sp|P01042|KNG1_HUMAN Kininogen-1 OS=Homo sapiens GN=KNG1 PE=1 SV=2	P01042	21.8015	22.6028	0.0761539	0.0470875	21.6726	22.7453	1.38146	22.2021	1.29311	0.210651	0.991145	-4.62856	12	12
Q99973	Q99973	Telomerase protein component 1	TEP1	>sp|Q99973|TEP1_HUMAN Telomerase protein component 1 OS=Homo sapiens GN=TEP1 PE=1 SV=2	Q99973	1.75929	5.31201	2.4189	1.32956	0	0	3.79701	3.53565	1.2913	0.211264	0.991145	-4.63014	2	5
O14920	O14920	Inhibitor of nuclear factor kappa-B kinase subunit beta	IKBKB	>sp|O14920|IKKB_HUMAN Inhibitor of nuclear factor kappa-B kinase subunit beta OS=Homo sapiens GN=IKBKB PE=1 SV=1	O14920	1.75929	4.23982	2.4189	1.50075	0	0	3.52288	2.99955	1.29018	0.211645	0.991145	-4.63113	2	4
P08397	P08397	Porphobilinogen deaminase	HMBS	>sp|P08397|HEM3_HUMAN Porphobilinogen deaminase OS=Homo sapiens GN=HMBS PE=1 SV=2	P08397	9.77599	14.023	0.951857	0.637729	10.5557	18.2075	5.52841	11.8995	1.2895	0.211876	0.991145	-4.63172	7	9
Q8NE71	Q8NE71	ATP-binding cassette sub-family F member 1	ABCF1	>sp|Q8NE71|ABCF1_HUMAN ATP-binding cassette sub-family F member 1 OS=Homo sapiens GN=ABCF1 PE=1 SV=2	Q8NE71	1.75929	4.16001	2.4189	1.49039	0	0	3.47384	2.95965	1.28936	0.211924	0.991145	-4.63184	2	4
P36873	P36873	Serine/threonine-protein phosphatase PP1-gamma catalytic subunit	PPP1CC	>sp|P36873|PP1G_HUMAN Serine/threonine-protein phosphatase PP1-gamma catalytic subunit OS=Homo sapiens GN=PPP1CC PE=1 SV=1	P36873	7.54617	2.11505	1.10227	2.37108	3.97884	0	-3.99424	4.83061	-1.28919	0.211983	0.991145	-4.63199	6	2
P00533	P00533	Epidermal growth factor receptor	EGFR	>sp|P00533|EGFR_HUMAN Epidermal growth factor receptor OS=Homo sapiens GN=EGFR PE=1 SV=2	P00533	1.75929	4.10421	2.4189	1.49914	0	0	3.4281	2.93175	1.2874	0.212593	0.991145	-4.63356	2	4
P09917	P09917	Arachidonate 5-lipoxygenase	ALOX5	>sp|P09917|LOX5_HUMAN Arachidonate 5-lipoxygenase OS=Homo sapiens GN=ALOX5 PE=1 SV=2	P09917	15.4808	10.6125	0.485035	0.780388	18.6583	13.3544	-4.61229	13.0466	-1.287	0.212731	0.991145	-4.63391	10	8
Q10567	Q10567	AP-1 complex subunit beta-1	AP1B1	>sp|Q10567|AP1B1_HUMAN AP-1 complex subunit beta-1 OS=Homo sapiens GN=AP1B1 PE=1 SV=2	Q10567	16.8105	16.0509	0.189316	0.346725	18.0916	17.5804	-2.79304	16.4307	-1.28489	0.213454	0.991145	-4.63576	12	11
O75190;Q8WWF6;Q7Z6W7	O75190;Q8WWF6	DnaJ homolog subfamily B member 6;DnaJ homolog subfamily B member 3	DNAJB6;DNAJB3	>sp|O75190|DNJB6_HUMAN DnaJ homolog subfamily B member 6 OS=Homo sapiens GN=DNAJB6 PE=1 SV=2;>sp|Q8WWF6|DNJB3_HUMAN DnaJ homolog subfamily B member 3 OS=Homo sapiens GN=DNAJB3 PE=1 SV=1	O75190;Q8WWF6;Q7Z6W7	3.251	6.51334	1.92307	1.26775	0	0	4.58201	4.88217	1.28474	0.213505	0.991145	-4.63589	3	5
P01824	P01824	Ig heavy chain V-II region WAH	NA	>sp|P01824|HV206_HUMAN Ig heavy chain V-II region WAH OS=Homo sapiens PE=1 SV=1	P01824	6.4405	10.9395	1.51541	0.919328	0	14.2071	4.72989	8.68999	1.28472	0.213511	0.991145	-4.6359	4	7
P68363	P68363	Tubulin alpha-1B chain	TUBA1B	>sp|P68363|TBA1B_HUMAN Tubulin alpha-1B chain OS=Homo sapiens GN=TUBA1B PE=1 SV=1	P68363	8.19197	12.531	1.12682	0.770859	3.97884	18.7943	5.51253	10.3615	1.28329	0.213999	0.991145	-4.63715	6	8
Q8IYT4	Q8IYT4	Katanin p60 ATPase-containing subunit A-like 2	KATNAL2	>sp|Q8IYT4|KATL2_HUMAN Katanin p60 ATPase-containing subunit A-like 2 OS=Homo sapiens GN=KATNAL2 PE=2 SV=3	Q8IYT4	13.7083	19.7325	0.668955	0.173461	19.1505	20.6176	4.0131	16.7204	1.28282	0.214164	0.991145	-4.63756	9	12
Q13444	Q13444	Disintegrin and metalloproteinase domain-containing protein 15	ADAM15	>sp|Q13444|ADA15_HUMAN Disintegrin and metalloproteinase domain-containing protein 15 OS=Homo sapiens GN=ADAM15 PE=1 SV=4	Q13444	1.75929	4.16172	2.4189	1.49434	0	0	3.45271	2.9605	1.27945	0.215323	0.991145	-4.6405	2	4
P80748	P80748	Ig lambda chain V-III region LOI	NA	>sp|P80748|LV302_HUMAN Ig lambda chain V-III region LOI OS=Homo sapiens PE=1 SV=1	P80748	22.417	24.2021	0.142381	0.0478529	23.2106	24.3792	1.82111	23.3096	1.27832	0.215714	0.991145	-4.64148	12	12
Q8TF30	Q8TF30	WASP homolog-associated protein with actin, membranes and microtubules	WHAMM	>sp|Q8TF30|WHAMM_HUMAN WASP homolog-associated protein with actin, membranes and microtubules OS=Homo sapiens GN=WHAMM PE=1 SV=2	Q8TF30	9.76885	4.89734	0.947981	1.82436	10.5557	0	-4.69341	7.3331	-1.27696	0.216185	0.991145	-4.64266	7	3
Q27J81	Q27J81	Inverted formin-2	INF2	>sp|Q27J81|INF2_HUMAN Inverted formin-2 OS=Homo sapiens GN=INF2 PE=1 SV=2	Q27J81	1.75929	4.14636	2.4189	1.4927	0	0	3.44394	2.95283	1.2764	0.216377	0.991145	-4.64315	2	4
P05546	P05546	Heparin cofactor 2	SERPIND1	>sp|P05546|HEP2_HUMAN Heparin cofactor 2 OS=Homo sapiens GN=SERPIND1 PE=1 SV=3	P05546	23.8508	24.4257	0.0356646	0.0520617	24.134	24.6244	1.25361	24.1382	1.27621	0.216442	0.991145	-4.64331	12	12
Q76M96	Q76M96	Coiled-coil domain-containing protein 80	CCDC80	>sp|Q76M96|CCD80_HUMAN Coiled-coil domain-containing protein 80 OS=Homo sapiens GN=CCDC80 PE=1 SV=1	Q76M96	1.75929	6.43411	2.4189	1.28713	0	0	4.05684	4.0967	1.27457	0.217012	0.991145	-4.64474	2	5
P01714	P01714	Ig lambda chain V-III region SH	NA	>sp|P01714|LV301_HUMAN Ig lambda chain V-III region SH OS=Homo sapiens PE=1 SV=1	P01714	21.3276	23.3328	0.325468	0.0653721	22.4296	23.3964	3.10106	22.3302	1.2743	0.217103	0.991145	-4.64497	11	12
O75015	O75015	Low affinity immunoglobulin gamma Fc region receptor III-B	FCGR3B	>sp|O75015|FCG3B_HUMAN Low affinity immunoglobulin gamma Fc region receptor III-B OS=Homo sapiens GN=FCGR3B PE=1 SV=2	O75015	4.81265	0.888361	1.57416	3.4641	0	0	-3.32395	2.85051	-1.27375	0.217296	0.991145	-4.64545	4	1
Q9H8Y8	Q9H8Y8	Golgi reassembly-stacking protein 2	GORASP2	>sp|Q9H8Y8|GORS2_HUMAN Golgi reassembly-stacking protein 2 OS=Homo sapiens GN=GORASP2 PE=1 SV=3	Q9H8Y8	1.75929	4.92802	2.4189	1.51442	0	0	3.36342	3.34365	1.27285	0.21761	0.991145	-4.64623	2	4
Q9NWB7	Q9NWB7	Intraflagellar transport protein 57 homolog	IFT57	>sp|Q9NWB7|IFT57_HUMAN Intraflagellar transport protein 57 homolog OS=Homo sapiens GN=IFT57 PE=1 SV=1	Q9NWB7	4.56222	0.888361	1.55557	3.4641	0	0	-3.43184	2.72529	-1.27183	0.217965	0.991145	-4.64711	4	1
P55210	P55210	Caspase-7;Caspase-7 subunit p20;Caspase-7 subunit p11	CASP7	>sp|P55210|CASP7_HUMAN Caspase-7 OS=Homo sapiens GN=CASP7 PE=1 SV=1	P55210	4.75328	7.49202	1.86628	1.28186	0	0	5.2631	6.12265	1.27177	0.217986	0.991145	-4.64717	3	5
P02810	P02810	Salivary acidic proline-rich phosphoprotein 1/2;Salivary acidic proline-rich phosphoprotein 1/2;Salivary acidic proline-rich phosphoprotein 3/4;Peptide P-C	PRH1	>sp|P02810|PRPC_HUMAN Salivary acidic proline-rich phosphoprotein 1/2 OS=Homo sapiens GN=PRH1 PE=1 SV=2	P02810	8.34071	2.36602	1.12123	2.42087	3.97884	0	-4.85546	5.35337	-1.27001	0.218599	0.991145	-4.64869	6	2
P54709	P54709	Sodium/potassium-transporting ATPase subunit beta-3	ATP1B3	>sp|P54709|AT1B3_HUMAN Sodium/potassium-transporting ATPase subunit beta-3 OS=Homo sapiens GN=ATP1B3 PE=1 SV=1	P54709	13.1927	16.4382	0.668895	0.472751	17.542	18.9861	4.98432	14.8154	1.26999	0.218605	0.991145	-4.6487	9	10
P01765;P01774	P01765	Ig heavy chain V-III region TIL	NA	>sp|P01765|HV304_HUMAN Ig heavy chain V-III region TIL OS=Homo sapiens PE=1 SV=1	P01765;P01774	23.8203	25.4893	0.151698	0.0763864	24.3961	26.3599	1.96327	24.6548	1.2693	0.218845	0.991145	-4.6493	12	12
O95562	O95562	Vesicle transport protein SFT2B	SFT2D2	>sp|O95562|SFT2B_HUMAN Vesicle transport protein SFT2B OS=Homo sapiens GN=SFT2D2 PE=1 SV=1	O95562	3.25538	4.65839	1.92392	1.81326	0	0	4.04227	3.95689	1.26867	0.219065	0.991145	-4.64984	3	3
O00602	O00602	Ficolin-1	FCN1	>sp|O00602|FCN1_HUMAN Ficolin-1 OS=Homo sapiens GN=FCN1 PE=1 SV=2	O00602	14.8408	18.2827	0.660931	0.333103	20.2904	19.2979	4.94019	16.5617	1.2684	0.21916	0.991145	-4.65008	9	11
P05161	P05161	Ubiquitin-like protein ISG15	ISG15	>sp|P05161|ISG15_HUMAN Ubiquitin-like protein ISG15 OS=Homo sapiens GN=ISG15 PE=1 SV=5	P05161	3.39461	8.0655	1.95236	1.25168	0	0	5.25581	5.73005	1.26654	0.219811	0.991145	-4.65168	3	5
Q9BRG1	Q9BRG1	Vacuolar protein-sorting-associated protein 25	VPS25	>sp|Q9BRG1|VPS25_HUMAN Vacuolar protein-sorting-associated protein 25 OS=Homo sapiens GN=VPS25 PE=1 SV=1	Q9BRG1	3.3788	6.27098	1.94902	1.26876	0	0	4.47541	4.82489	1.2658	0.220072	0.991145	-4.65232	3	5
Q3LXA3	Q3LXA3	Bifunctional ATP-dependent dihydroxyacetone kinase/FAD-AMP lyase (cyclizing);ATP-dependent dihydroxyacetone kinase;FAD-AMP lyase (cyclizing)	DAK	>sp|Q3LXA3|DHAK_HUMAN Bifunctional ATP-dependent dihydroxyacetone kinase/FAD-AMP lyase (cyclizing) OS=Homo sapiens GN=DAK PE=1 SV=2	Q3LXA3	14.5513	13.4425	0.480823	0.606805	17.2206	17.5882	-4.32276	13.9969	-1.26553	0.220168	0.991145	-4.65256	10	9
Q15436	Q15436	Protein transport protein Sec23A	SEC23A	>sp|Q15436|SC23A_HUMAN Protein transport protein Sec23A OS=Homo sapiens GN=SEC23A PE=1 SV=2	Q15436	12.2167	10.8466	0.654033	0.770421	16.5038	14.8949	-4.57966	11.5317	-1.26512	0.220309	0.991145	-4.6529	9	8
Q9HAB8	Q9HAB8	Phosphopantothenate--cysteine ligase	PPCS	>sp|Q9HAB8|PPCS_HUMAN Phosphopantothenate--cysteine ligase OS=Homo sapiens GN=PPCS PE=1 SV=2	Q9HAB8	1.75929	4.91294	2.4189	1.51627	0	0	3.31893	3.33611	1.26481	0.22042	0.991145	-4.65318	2	4
P80419	P80419	Ig heavy chain V-III region GAR	NA	>sp|P80419|HV322_HUMAN Ig heavy chain V-III region GAR OS=Homo sapiens PE=1 SV=1	P80419	6.77547	12.9638	1.33239	0.777288	0	18.725	5.634	9.86966	1.26444	0.22055	0.991145	-4.6535	5	8
Q8WXH0	Q8WXH0	Nesprin-2	SYNE2	>sp|Q8WXH0|SYNE2_HUMAN Nesprin-2 OS=Homo sapiens GN=SYNE2 PE=1 SV=3	Q8WXH0	5.6328	2.10932	1.28479	2.37008	0	0	-3.67965	3.87106	-1.2643	0.220597	0.991145	-4.65361	5	2
P07858	P07858	Cathepsin B;Cathepsin B light chain;Cathepsin B heavy chain	CTSB	>sp|P07858|CATB_HUMAN Cathepsin B OS=Homo sapiens GN=CTSB PE=1 SV=3	P07858	18.7654	14.9267	0.345642	0.645081	20.7974	19.1902	-4.87423	16.846	-1.26228	0.22131	0.991145	-4.65536	11	9
Q562R1	Q562R1	Beta-actin-like protein 2	ACTBL2	>sp|Q562R1|ACTBL_HUMAN Beta-actin-like protein 2 OS=Homo sapiens GN=ACTBL2 PE=1 SV=2	Q562R1	3.51634	2.88648	1.97873	2.53418	0	0	3.41333	3.20141	1.26205	0.221389	0.991145	-4.65555	3	2
Q6ZRK6	Q6ZRK6	Coiled-coil domain-containing protein 73	CCDC73	>sp|Q6ZRK6|CCD73_HUMAN Coiled-coil domain-containing protein 73 OS=Homo sapiens GN=CCDC73 PE=2 SV=2	Q6ZRK6	3.39565	0.888361	1.95258	3.4641	0	0	-3.2975	2.14201	-1.26054	0.221924	0.991145	-4.65685	3	1
O43175	O43175	D-3-phosphoglycerate dehydrogenase	PHGDH	>sp|O43175|SERA_HUMAN D-3-phosphoglycerate dehydrogenase OS=Homo sapiens GN=PHGDH PE=1 SV=4	O43175	9.62648	11.447	0.943466	0.764673	10.5557	16.6172	5.11194	10.5367	1.2604	0.221972	0.991145	-4.65697	7	8
P02741	P02741	C-reactive protein;C-reactive protein(1-205)	CRP	>sp|P02741|CRP_HUMAN C-reactive protein OS=Homo sapiens GN=CRP PE=1 SV=1	P02741	9.65081	10.93	1.06836	1.05365	6.5769	9.30665	6.13058	10.2904	1.25996	0.222128	0.991145	-4.65735	6	6
Q13283;Q9UN86	Q13283	Ras GTPase-activating protein-binding protein 1	G3BP1	>sp|Q13283|G3BP1_HUMAN Ras GTPase-activating protein-binding protein 1 OS=Homo sapiens GN=G3BP1 PE=1 SV=1	Q13283;Q9UN86	1.75929	4.45779	2.4189	1.533	0	0	3.62935	3.10854	1.25789	0.22286	0.991145	-4.65913	2	4
Q9Y259	Q9Y259	Choline/ethanolamine kinase	CHKB	>sp|Q9Y259|CHKB_HUMAN Choline/ethanolamine kinase OS=Homo sapiens GN=CHKB PE=1 SV=3	Q9Y259	4.70264	0.888361	1.57311	3.4641	0	0	-3.49064	2.7955	-1.25681	0.223244	0.991145	-4.66006	4	1
P02790	P02790	Hemopexin	HPX	>sp|P02790|HEMO_HUMAN Hemopexin OS=Homo sapiens GN=HPX PE=1 SV=2	P02790	19.7686	19.7486	0.118696	0.320296	20.542	21.6109	1.60457	19.7586	1.25664	0.223304	0.991145	-4.6602	12	11
Q969E2	Q969E2	Secretory carrier-associated membrane protein 4	SCAMP4	>sp|Q969E2|SCAM4_HUMAN Secretory carrier-associated membrane protein 4 OS=Homo sapiens GN=SCAMP4 PE=2 SV=1	Q969E2	8.4909	11.5189	1.12505	0.921744	3.97884	14.9232	5.80898	10.0049	1.25644	0.223375	0.991145	-4.66037	6	7
P01857	P01857	Ig gamma-1 chain C region	IGHG1	>sp|P01857|IGHG1_HUMAN Ig gamma-1 chain C region OS=Homo sapiens GN=IGHG1 PE=1 SV=1	P01857	28.5018	29.2926	0.0337354	0.038043	28.3774	29.8491	1.25183	28.8972	1.2563	0.223423	0.991145	-4.66049	12	12
Q96TA1	Q96TA1	Niban-like protein 1	FAM129B	>sp|Q96TA1|NIBL1_HUMAN Niban-like protein 1 OS=Homo sapiens GN=FAM129B PE=1 SV=3	Q96TA1	16.7615	20.2883	0.394292	0.058624	20.0332	19.9549	2.68352	18.5249	1.25604	0.223515	0.991145	-4.66071	11	12
P54619;Q9UGJ0	P54619;Q9UGJ0	5-AMP-activated protein kinase subunit gamma-1;5-AMP-activated protein kinase subunit gamma-2	PRKAG1;PRKAG2	>sp|P54619|AAKG1_HUMAN 5-AMP-activated protein kinase subunit gamma-1 OS=Homo sapiens GN=PRKAG1 PE=1 SV=1;>sp|Q9UGJ0|AAKG2_HUMAN 5-AMP-activated protein kinase subunit gamma-2 OS=Homo sapiens GN=PRKAG2 PE=1 SV=1	P54619;Q9UGJ0	3.25492	7.98081	1.92383	1.07068	0	5.33017	4.4357	5.61787	1.2553	0.223781	0.991145	-4.66135	3	6
Q9NV70	Q9NV70	Exocyst complex component 1	EXOC1	>sp|Q9NV70|EXOC1_HUMAN Exocyst complex component 1 OS=Homo sapiens GN=EXOC1 PE=1 SV=4	Q9NV70	3.34915	9.0813	1.94283	0.928584	0	11.3199	4.40956	6.21522	1.25187	0.224999	0.991145	-4.66428	3	7
Q9GZZ9	Q9GZZ9	Ubiquitin-like modifier-activating enzyme 5	UBA5	>sp|Q9GZZ9|UBA5_HUMAN Ubiquitin-like modifier-activating enzyme 5 OS=Homo sapiens GN=UBA5 PE=1 SV=1	Q9GZZ9	3.1841	7.87274	1.9104	1.07827	0	5.33017	4.29254	5.52842	1.25177	0.225037	0.991145	-4.66437	3	6
P09105	P09105	Hemoglobin subunit theta-1	HBQ1	>sp|P09105|HBAT_HUMAN Hemoglobin subunit theta-1 OS=Homo sapiens GN=HBQ1 PE=1 SV=2	P09105	6.43486	11.793	1.31688	0.766019	0	17.4461	4.44731	9.11393	1.25175	0.225046	0.991145	-4.66439	5	8
P06576	P06576	ATP synthase subunit beta, mitochondrial	ATP5B	>sp|P06576|ATPB_HUMAN ATP synthase subunit beta, mitochondrial OS=Homo sapiens GN=ATP5B PE=1 SV=3	P06576	9.48732	4.90339	0.941718	1.50739	10.5557	0	-4.33447	7.19536	-1.25172	0.225056	0.991145	-4.66442	7	4
Q99829	Q99829	Copine-1	CPNE1	>sp|Q99829|CPNE1_HUMAN Copine-1 OS=Homo sapiens GN=CPNE1 PE=1 SV=1	Q99829	17.4146	18.8065	0.209723	0.076221	17.9983	19.1897	1.91861	18.1105	1.25124	0.225227	0.991145	-4.66483	12	12
Q9Y3B3	Q9Y3B3	Transmembrane emp24 domain-containing protein 7	TMED7	>sp|Q9Y3B3|TMED7_HUMAN Transmembrane emp24 domain-containing protein 7 OS=Homo sapiens GN=TMED7 PE=1 SV=2	Q9Y3B3	9.5244	11.3594	0.946315	0.886053	10.5557	17.831	5.25764	10.4419	1.25068	0.225425	0.991145	-4.6653	7	7
P62937;Q9Y536;F5H284;A2BFH1	P62937	Peptidyl-prolyl cis-trans isomerase A;Peptidyl-prolyl cis-trans isomerase A, N-terminally processed	PPIA	>sp|P62937|PPIA_HUMAN Peptidyl-prolyl cis-trans isomerase A OS=Homo sapiens GN=PPIA PE=1 SV=2	P62937;Q9Y536;F5H284;A2BFH1	18.9498	23.3762	0.408987	0.0417081	22.6201	23.541	3.31787	21.163	1.24896	0.22604	0.991145	-4.66677	11	12
Q9Y3I1	Q9Y3I1	F-box only protein 7	FBXO7	>sp|Q9Y3I1|FBX7_HUMAN F-box only protein 7 OS=Homo sapiens GN=FBXO7 PE=1 SV=1	Q9Y3I1	15.7258	19.7389	0.538911	0.195182	20.0535	20.6461	4.0807	17.7324	1.24877	0.22611	0.991145	-4.66693	10	12
P08519;Q16609	P08519	Apolipoprotein(a)	LPA	>sp|P08519|APOA_HUMAN Apolipoprotein(a) OS=Homo sapiens GN=LPA PE=1 SV=1	P08519;Q16609	19.5152	21.2351	0.230415	0.148083	19.3714	21.7183	2.5537	20.3752	1.24751	0.22656	0.991145	-4.66801	12	12
Q9UBF2	Q9UBF2	Coatomer subunit gamma-2	COPG2	>sp|Q9UBF2|COPG2_HUMAN Coatomer subunit gamma-2 OS=Homo sapiens GN=COPG2 PE=1 SV=1	Q9UBF2	4.69591	8.8912	1.56341	0.910787	0	11.5173	4.60791	6.79356	1.24723	0.226661	0.991145	-4.66824	4	7
P51571	P51571	Translocon-associated protein subunit delta	SSR4	>sp|P51571|SSRD_HUMAN Translocon-associated protein subunit delta OS=Homo sapiens GN=SSR4 PE=1 SV=1	P51571	3.47327	6.81377	1.96928	1.27426	0	0	4.6756	5.14352	1.24543	0.227307	0.991145	-4.66978	3	5
Q14697	Q14697	Neutral alpha-glucosidase AB	GANAB	>sp|Q14697|GANAB_HUMAN Neutral alpha-glucosidase AB OS=Homo sapiens GN=GANAB PE=1 SV=3	Q14697	18.5533	14.5917	0.105357	0.505343	18.581	17.4563	-3.15791	16.5725	-1.24444	0.227666	0.991145	-4.67063	12	10
Q04206	Q04206	Transcription factor p65	RELA	>sp|Q04206|TF65_HUMAN Transcription factor p65 OS=Homo sapiens GN=RELA PE=1 SV=2	Q04206	1.75929	3.28676	2.4189	1.83055	0	0	3.21193	2.52303	1.24414	0.227772	0.991145	-4.67088	2	3
Q9H977	Q9H977	WD repeat-containing protein 54	WDR54	>sp|Q9H977|WDR54_HUMAN WD repeat-containing protein 54 OS=Homo sapiens GN=WDR54 PE=1 SV=1	Q9H977	8.02339	5.54908	1.11278	1.52538	3.97884	0	-4.80101	6.78624	-1.23947	0.229461	0.991145	-4.67485	6	4
P61088;Q5JXB2	P61088;Q5JXB2	Ubiquitin-conjugating enzyme E2 N;Putative ubiquitin-conjugating enzyme E2 N-like	UBE2N;UBE2NL	>sp|P61088|UBE2N_HUMAN Ubiquitin-conjugating enzyme E2 N OS=Homo sapiens GN=UBE2N PE=1 SV=1;>sp|Q5JXB2|UE2NL_HUMAN Putative ubiquitin-conjugating enzyme E2 N-like OS=Homo sapiens GN=UBE2NL PE=1 SV=1	P61088;Q5JXB2	17.9143	20.9661	0.401764	0.0532845	21.306	21.1346	3.04083	19.4402	1.23841	0.229845	0.991145	-4.67575	11	12
Q8TDZ2	Q8TDZ2	Protein-methionine sulfoxide oxidase MICAL1	MICAL1	>sp|Q8TDZ2|MICA1_HUMAN Protein-methionine sulfoxide oxidase MICAL1 OS=Homo sapiens GN=MICAL1 PE=1 SV=2	Q8TDZ2	1.75929	5.54862	2.4189	1.25652	0	0	3.51531	3.65396	1.23704	0.230342	0.991145	-4.6769	2	5
Q96HE7;Q86YB8	Q96HE7;Q86YB8	ERO1-like protein alpha;ERO1-like protein beta	ERO1L;ERO1LB	>sp|Q96HE7|ERO1A_HUMAN ERO1-like protein alpha OS=Homo sapiens GN=ERO1L PE=1 SV=2;>sp|Q86YB8|ERO1B_HUMAN ERO1-like protein beta OS=Homo sapiens GN=ERO1LB PE=1 SV=2	Q96HE7;Q86YB8	1.75929	3.26405	2.4189	1.83297	0	0	3.18583	2.51167	1.2351	0.231047	0.991145	-4.67854	2	3
P01033	P01033	Metalloproteinase inhibitor 1	TIMP1	>sp|P01033|TIMP1_HUMAN Metalloproteinase inhibitor 1 OS=Homo sapiens GN=TIMP1 PE=1 SV=1	P01033	6.64624	5.66962	1.32608	1.52843	0	0	-4.68561	6.15793	-1.23504	0.231068	0.991145	-4.67859	5	4
P01701	P01701	Ig lambda chain V-I region NEW	NA	>sp|P01701|LV103_HUMAN Ig lambda chain V-I region NEW OS=Homo sapiens PE=1 SV=1	P01701	3.47933	4.25002	1.9706	1.89422	0	0	3.86778	3.86467	1.23486	0.231134	0.991145	-4.67875	3	3
P25024	P25024	C-X-C chemokine receptor type 1	CXCR1	>sp|P25024|CXCR1_HUMAN C-X-C chemokine receptor type 1 OS=Homo sapiens GN=CXCR1 PE=1 SV=2	P25024	4.76283	2.24362	1.57167	2.39541	0	0	-3.68155	3.50323	-1.23477	0.231167	0.991145	-4.67882	4	2
P48594	P48594	Serpin B4	SERPINB4	>sp|P48594|SPB4_HUMAN Serpin B4 OS=Homo sapiens GN=SERPINB4 PE=1 SV=2	P48594	3.12907	7.09942	1.90058	1.27345	0	0	4.4956	5.11425	1.234	0.231449	0.991145	-4.67948	3	5
Q9HAV0	Q9HAV0	Guanine nucleotide-binding protein subunit beta-4	GNB4	>sp|Q9HAV0|GBB4_HUMAN Guanine nucleotide-binding protein subunit beta-4 OS=Homo sapiens GN=GNB4 PE=1 SV=3	Q9HAV0	14.7225	11.6752	0.530342	0.769535	18.6833	16.5737	-4.7803	13.1989	-1.23391	0.231481	0.991145	-4.67955	10	8
O15084	O15084	Serine/threonine-protein phosphatase 6 regulatory ankyrin repeat subunit A	ANKRD28	>sp|O15084|ANR28_HUMAN Serine/threonine-protein phosphatase 6 regulatory ankyrin repeat subunit A OS=Homo sapiens GN=ANKRD28 PE=1 SV=5	O15084	8.72362	12.5575	0.932171	0.632592	10.5557	16.9306	3.87957	10.6406	1.23294	0.231835	0.991145	-4.68037	7	9
P23786	P23786	Carnitine O-palmitoyltransferase 2, mitochondrial	CPT2	>sp|P23786|CPT2_HUMAN Carnitine O-palmitoyltransferase 2, mitochondrial OS=Homo sapiens GN=CPT2 PE=1 SV=2	P23786	4.60682	0.888361	1.55759	3.4641	0	0	-3.08597	2.74759	-1.23259	0.231962	0.991145	-4.68066	4	1
P22531;Q96RM1	P22531;Q96RM1	Small proline-rich protein 2E;Small proline-rich protein 2F	SPRR2E;SPRR2F	>sp|P22531|SPR2E_HUMAN Small proline-rich protein 2E OS=Homo sapiens GN=SPRR2E PE=2 SV=2;>sp|Q96RM1|SPR2F_HUMAN Small proline-rich protein 2F OS=Homo sapiens GN=SPRR2F PE=3 SV=1	P22531;Q96RM1	1.75929	5.37538	2.4189	1.52985	0	0	3.95944	3.56734	1.23222	0.232098	0.991145	-4.68098	2	4
O60645	O60645	Exocyst complex component 3	EXOC3	>sp|O60645|EXOC3_HUMAN Exocyst complex component 3 OS=Homo sapiens GN=EXOC3 PE=1 SV=2	O60645	1.75929	3.25581	2.4189	1.83498	0	0	3.17602	2.50755	1.23176	0.232265	0.991145	-4.68136	2	3
P21730	P21730	C5a anaphylatoxin chemotactic receptor 1	C5AR1	>sp|P21730|C5AR1_HUMAN C5a anaphylatoxin chemotactic receptor 1 OS=Homo sapiens GN=C5AR1 PE=1 SV=2	P21730	12.0778	9.11585	0.806557	1.0844	16.419	5.33017	-5.62695	10.5968	-1.23176	0.232267	0.991145	-4.68137	8	6
P62277	P62277	40S ribosomal protein S13	RPS13	>sp|P62277|RS13_HUMAN 40S ribosomal protein S13 OS=Homo sapiens GN=RPS13 PE=1 SV=2	P62277	3.50514	7.65798	1.97626	1.2851	0	0	4.89898	5.58156	1.23173	0.232278	0.991145	-4.68139	3	5
O00264	O00264	Membrane-associated progesterone receptor component 1	PGRMC1	>sp|O00264|PGRC1_HUMAN Membrane-associated progesterone receptor component 1 OS=Homo sapiens GN=PGRMC1 PE=1 SV=3	O00264	7.17735	10.2738	1.34686	0.916779	0	13.2817	5.01741	8.72558	1.23154	0.232348	0.991145	-4.68156	5	7
P06756	P06756	Integrin alpha-V;Integrin alpha-V heavy chain;Integrin alpha-V light chain	ITGAV	>sp|P06756|ITAV_HUMAN Integrin alpha-V OS=Homo sapiens GN=ITGAV PE=1 SV=2	P06756	1.75929	3.25163	2.4189	1.86618	0	0	3.15693	2.50546	1.23067	0.232667	0.991145	-4.68229	2	3
Q14508	Q14508	WAP four-disulfide core domain protein 2	WFDC2	>sp|Q14508|WFDC2_HUMAN WAP four-disulfide core domain protein 2 OS=Homo sapiens GN=WFDC2 PE=1 SV=2	Q14508	5.03686	5.3471	1.58987	1.53094	0	0	-4.16279	5.19198	-1.22907	0.233253	0.991145	-4.68364	4	4
Q7Z3U7	Q7Z3U7	Protein MON2 homolog	MON2	>sp|Q7Z3U7|MON2_HUMAN Protein MON2 homolog OS=Homo sapiens GN=MON2 PE=1 SV=3	Q7Z3U7	1.75929	3.97647	2.4189	1.49569	0	0	3.24041	2.86788	1.22756	0.233807	0.991145	-4.68491	2	4
O75326	O75326	Semaphorin-7A	SEMA7A	>sp|O75326|SEM7A_HUMAN Semaphorin-7A OS=Homo sapiens GN=SEMA7A PE=1 SV=1	O75326	5.41002	2.26501	1.59526	2.39974	0	0	-4.3068	3.83751	-1.22733	0.233891	0.991145	-4.6851	4	2
P06753;CON__Q3SX28;P07951;P09493	P06753;CON__Q3SX28;P07951	Tropomyosin alpha-3 chain;Tropomyosin beta chain	TPM3;TPM2	>sp|P06753|TPM3_HUMAN Tropomyosin alpha-3 chain OS=Homo sapiens GN=TPM3 PE=1 SV=2;>Q3SX28 TREMBL:Q3SX28;Q5KR48 (Bos taurus) Tropomyosin 2;>sp|P07951|TPM2_HUMAN Tropomyosin beta chain OS=Homo sapiens GN=TPM2 PE=1 SV=1	P06753;CON__Q3SX28;P07951;P09493	3.34634	6.76324	1.94225	1.27839	0	0	4.36994	5.05479	1.22657	0.234172	0.991145	-4.68574	3	5
P62166	P62166	Neuronal calcium sensor 1	NCS1	>sp|P62166|NCS1_HUMAN Neuronal calcium sensor 1 OS=Homo sapiens GN=NCS1 PE=1 SV=2	P62166	3.31992	2.57487	1.93682	2.46647	0	0	-3.14012	2.9474	-1.22576	0.23447	0.991145	-4.68642	3	2
Q8WUN7	Q8WUN7	Ubiquitin domain-containing protein 2	UBTD2	>sp|Q8WUN7|UBTD2_HUMAN Ubiquitin domain-containing protein 2 OS=Homo sapiens GN=UBTD2 PE=1 SV=2	Q8WUN7	3.3195	0.888361	1.93674	3.4641	0	0	-3.13925	2.10393	-1.22556	0.234543	0.991145	-4.68659	3	1
O15173	O15173	Membrane-associated progesterone receptor component 2	PGRMC2	>sp|O15173|PGRC2_HUMAN Membrane-associated progesterone receptor component 2 OS=Homo sapiens GN=PGRMC2 PE=1 SV=1	O15173	3.40602	8.12678	1.95478	1.07205	0	5.33017	4.50188	5.7664	1.22521	0.234672	0.991145	-4.68688	3	6
P13798	P13798	Acylamino-acid-releasing enzyme	APEH	>sp|P13798|ACPH_HUMAN Acylamino-acid-releasing enzyme OS=Homo sapiens GN=APEH PE=1 SV=4	P13798	21.1234	21.1111	0.148057	0.321338	21.6024	22.8218	1.71252	21.1173	1.22507	0.234724	0.991145	-4.687	12	11
P21283	P21283	V-type proton ATPase subunit C 1	ATP6V1C1	>sp|P21283|VATC1_HUMAN V-type proton ATPase subunit C 1 OS=Homo sapiens GN=ATP6V1C1 PE=1 SV=4	P21283	1.75929	3.21353	2.4189	1.82944	0	0	3.11462	2.48641	1.22475	0.234841	0.991145	-4.68727	2	3
P00915	P00915	Carbonic anhydrase 1	CA1	>sp|P00915|CAH1_HUMAN Carbonic anhydrase 1 OS=Homo sapiens GN=CA1 PE=1 SV=2	P00915	20.7781	23.0432	0.323787	0.0545042	22.9973	22.8547	2.75777	21.9107	1.22283	0.235551	0.991145	-4.68888	11	12
Q8N4A0	Q8N4A0	Polypeptide N-acetylgalactosaminyltransferase 4	GALNT4	>sp|Q8N4A0|GALT4_HUMAN Polypeptide N-acetylgalactosaminyltransferase 4 OS=Homo sapiens GN=GALNT4 PE=1 SV=2	Q8N4A0	3.16708	2.57737	1.9073	2.46702	0	0	2.94237	2.87222	1.2226	0.235635	0.991145	-4.68907	3	2
Q99996	Q99996	A-kinase anchor protein 9	AKAP9	>sp|Q99996|AKAP9_HUMAN A-kinase anchor protein 9 OS=Homo sapiens GN=AKAP9 PE=1 SV=3	Q99996	1.75929	4.6114	2.4189	1.29901	0	0	3.24322	3.18534	1.22181	0.235928	0.991145	-4.68974	2	5
P14618	P14618	Pyruvate kinase PKM	PKM	>sp|P14618|KPYM_HUMAN Pyruvate kinase PKM OS=Homo sapiens GN=PKM PE=1 SV=4	P14618	24.285	23.0374	0.0281919	0.037861	24.135	22.8766	-1.15501	23.6612	-1.22146	0.236055	0.991145	-4.69002	12	12
P27824	P27824	Calnexin	CANX	>sp|P27824|CALX_HUMAN Calnexin OS=Homo sapiens GN=CANX PE=1 SV=2	P27824	17.217	16.5453	0.335613	0.469192	19.471	19.9391	3.2485	16.8812	1.22144	0.236062	0.991145	-4.69004	11	10
Q99878;Q96KK5;Q9BTM1;Q16777;Q6FI13;P20671;P0C0S8	Q99878;Q96KK5;Q9BTM1;Q16777;Q6FI13;P20671;P0C0S8	Histone H2A type 1-J;Histone H2A type 1-H;Histone H2A.J;Histone H2A type 2-C;Histone H2A type 2-A;Histone H2A type 1-D;Histone H2A type 1	HIST1H2AJ;HIST1H2AH;H2AFJ;HIST2H2AC;HIST2H2AA3;HIST1H2AD;HIST1H2AG	>sp|Q99878|H2A1J_HUMAN Histone H2A type 1-J OS=Homo sapiens GN=HIST1H2AJ PE=1 SV=3;>sp|Q96KK5|H2A1H_HUMAN Histone H2A type 1-H OS=Homo sapiens GN=HIST1H2AH PE=1 SV=3;>sp|Q9BTM1|H2AJ_HUMAN Histone H2A.J OS=Homo sapiens GN=H2AFJ PE=1 SV=1;>sp|Q16777|H2A2C_HU	Q99878;Q96KK5;Q9BTM1;Q16777;Q6FI13;P20671;P0C0S8	26.9133	24.4952	0.186705	0.334273	28.461	27.1431	-3.84494	25.7042	-1.22104	0.236211	0.991145	-4.69038	12	11
Q8N699	Q8N699	Myc target protein 1	MYCT1	>sp|Q8N699|MYCT1_HUMAN Myc target protein 1 OS=Homo sapiens GN=MYCT1 PE=1 SV=1	Q8N699	3.36031	5.71721	1.94515	1.53262	0	0	4.54213	4.53876	1.22077	0.236312	0.991145	-4.69061	3	4
Q99685	Q99685	Monoglyceride lipase	MGLL	>sp|Q99685|MGLL_HUMAN Monoglyceride lipase OS=Homo sapiens GN=MGLL PE=1 SV=2	Q99685	6.05615	10.8843	1.30068	0.778501	0	13.8256	4.5451	8.47021	1.22013	0.23655	0.991145	-4.69114	5	8
O43776	O43776	Asparagine--tRNA ligase, cytoplasmic	NARS	>sp|O43776|SYNC_HUMAN Asparagine--tRNA ligase, cytoplasmic OS=Homo sapiens GN=NARS PE=1 SV=1	O43776	9.06195	5.30091	0.936005	1.51994	10.5557	0	-4.40076	7.18143	-1.2194	0.23682	0.991145	-4.69175	7	4
Q969P0	Q969P0	Immunoglobulin superfamily member 8	IGSF8	>sp|Q969P0|IGSF8_HUMAN Immunoglobulin superfamily member 8 OS=Homo sapiens GN=IGSF8 PE=1 SV=1	Q969P0	3.39813	6.17776	1.95311	1.25694	0	0	4.03012	4.78795	1.21846	0.237168	0.991145	-4.69254	3	5
O95816	O95816	BAG family molecular chaperone regulator 2	BAG2	>sp|O95816|BAG2_HUMAN BAG family molecular chaperone regulator 2 OS=Homo sapiens GN=BAG2 PE=1 SV=1	O95816	1.75929	5.74729	2.4189	1.53943	0	0	3.95875	3.75329	1.21809	0.237305	0.991145	-4.69285	2	4
Q92835	Q92835	Phosphatidylinositol 3,4,5-trisphosphate 5-phosphatase 1	INPP5D	>sp|Q92835|SHIP1_HUMAN Phosphatidylinositol 3,4,5-trisphosphate 5-phosphatase 1 OS=Homo sapiens GN=INPP5D PE=1 SV=2	Q92835	3.30826	5.21844	1.93445	1.52511	0	0	3.90006	4.26335	1.21779	0.237417	0.991145	-4.6931	3	4
Q01469;A8MUU1	Q01469	Fatty acid-binding protein, epidermal	FABP5	>sp|Q01469|FABP5_HUMAN Fatty acid-binding protein, epidermal OS=Homo sapiens GN=FABP5 PE=1 SV=3	Q01469;A8MUU1	11.6515	7.29262	0.803244	1.28048	15.8399	0	-5.00657	9.47206	-1.21693	0.237738	0.991145	-4.69382	8	5
Q96A22	Q96A22	Uncharacterized protein C11orf52	C11orf52	>sp|Q96A22|CK052_HUMAN Uncharacterized protein C11orf52 OS=Homo sapiens GN=C11orf52 PE=1 SV=2	Q96A22	1.75929	5.54635	2.4189	1.53206	0	0	4.01145	3.65282	1.21565	0.238215	0.991145	-4.69489	2	4
Q9NVJ2	Q9NVJ2	ADP-ribosylation factor-like protein 8B	ARL8B	>sp|Q9NVJ2|ARL8B_HUMAN ADP-ribosylation factor-like protein 8B OS=Homo sapiens GN=ARL8B PE=1 SV=1	Q9NVJ2	1.75929	5.37436	2.4189	1.53507	0	0	3.92045	3.56682	1.21553	0.23826	0.991145	-4.69499	2	4
P35542	P35542	Serum amyloid A-4 protein	SAA4	>sp|P35542|SAA4_HUMAN Serum amyloid A-4 protein OS=Homo sapiens GN=SAA4 PE=1 SV=2	P35542	23.3055	23.1993	0.318942	0.319382	25.2888	25.1079	3.12825	23.2524	1.21515	0.238402	0.991145	-4.69531	11	11
P02679	P02679	Fibrinogen gamma chain	FGG	>sp|P02679|FIBG_HUMAN Fibrinogen gamma chain OS=Homo sapiens GN=FGG PE=1 SV=3	P02679	23.4837	25.5941	0.152874	0.072209	23.6634	25.9118	2.00935	24.5389	1.21514	0.238407	0.991145	-4.69532	12	12
P62314	P62314	Small nuclear ribonucleoprotein Sm D1	SNRPD1	>sp|P62314|SMD1_HUMAN Small nuclear ribonucleoprotein Sm D1 OS=Homo sapiens GN=SNRPD1 PE=1 SV=1	P62314	1.75929	5.9625	2.4189	1.53671	0	0	4.24739	3.8609	1.21395	0.238848	0.991145	-4.6963	2	4
Q13177;O75914	Q13177	Serine/threonine-protein kinase PAK 2;PAK-2p27;PAK-2p34	PAK2	>sp|Q13177|PAK2_HUMAN Serine/threonine-protein kinase PAK 2 OS=Homo sapiens GN=PAK2 PE=1 SV=3	Q13177;O75914	10.1419	6.41822	0.895895	1.26823	14.6864	0	-4.98184	8.28009	-1.21372	0.238937	0.991145	-4.6965	7	5
P01764	P01764	Ig heavy chain V-III region VH26	NA	>sp|P01764|HV303_HUMAN Ig heavy chain V-III region 23 OS=Homo sapiens GN=IGHV3-23 PE=1 SV=2	P01764	25.7423	26.4533	0.0505427	0.040446	25.6531	26.1789	1.22824	26.0978	1.213	0.239205	0.991145	-4.6971	12	12
P49454	P49454	Centromere protein F	CENPF	>sp|P49454|CENPF_HUMAN Centromere protein F OS=Homo sapiens GN=CENPF PE=1 SV=2	P49454	3.16155	5.33349	1.9063	1.51947	0	0	3.93844	4.24752	1.2126	0.239355	0.991145	-4.69743	3	4
Q9Y4F1	Q9Y4F1	FERM, RhoGEF and pleckstrin domain-containing protein 1	FARP1	>sp|Q9Y4F1|FARP1_HUMAN FERM, RhoGEF and pleckstrin domain-containing protein 1 OS=Homo sapiens GN=FARP1 PE=1 SV=1	Q9Y4F1	10.0305	4.68555	0.780887	1.50769	14.1118	0	-3.70202	7.35802	-1.21	0.24033	0.991145	-4.6996	8	4
P50991	P50991	T-complex protein 1 subunit delta	CCT4	>sp|P50991|TCPD_HUMAN T-complex protein 1 subunit delta OS=Homo sapiens GN=CCT4 PE=1 SV=4	P50991	20.4455	21.9228	0.205219	0.0705081	21.1492	21.1341	1.9967	21.1841	1.20892	0.240736	0.991145	-4.7005	12	12
Q15057;Q96P50	Q15057	Arf-GAP with coiled-coil, ANK repeat and PH domain-containing protein 2	ACAP2	>sp|Q15057|ACAP2_HUMAN Arf-GAP with coiled-coil, ANK repeat and PH domain-containing protein 2 OS=Homo sapiens GN=ACAP2 PE=1 SV=3	Q15057;Q96P50	1.75929	3.15614	2.4189	1.8283	0	0	3.03957	2.45772	1.20825	0.240984	0.991145	-4.70104	2	3
Q92817;A8MZ36	Q92817	Envoplakin	EVPL	>sp|Q92817|EVPL_HUMAN Envoplakin OS=Homo sapiens GN=EVPL PE=1 SV=3	Q92817;A8MZ36	1.75929	3.14994	2.4189	1.82493	0	0	3.03681	2.45462	1.20458	0.24237	0.991145	-4.70409	2	3
Q9NVE7	Q9NVE7	Pantothenate kinase 4	PANK4	>sp|Q9NVE7|PANK4_HUMAN Pantothenate kinase 4 OS=Homo sapiens GN=PANK4 PE=1 SV=1	Q9NVE7	1.75929	3.86088	2.4189	1.49325	0	0	3.12145	2.81008	1.2043	0.242474	0.991145	-4.70432	2	4
Q9Y446	Q9Y446	Plakophilin-3	PKP3	>sp|Q9Y446|PKP3_HUMAN Plakophilin-3 OS=Homo sapiens GN=PKP3 PE=1 SV=1	Q9Y446	1.75929	3.13764	2.4189	1.82662	0	0	3.01589	2.44847	1.20288	0.243012	0.991145	-4.7055	2	3
Q9BUT1	Q9BUT1	3-hydroxybutyrate dehydrogenase type 2	BDH2	>sp|Q9BUT1|BDH2_HUMAN 3-hydroxybutyrate dehydrogenase type 2 OS=Homo sapiens GN=BDH2 PE=1 SV=2	Q9BUT1	9.81394	5.42729	0.94688	1.52502	10.5557	0	-4.96837	7.62061	-1.20059	0.243881	0.991145	-4.7074	7	4
P02746	P02746	Complement C1q subcomponent subunit B	C1QB	>sp|P02746|C1QB_HUMAN Complement C1q subcomponent subunit B OS=Homo sapiens GN=C1QB PE=1 SV=3	P02746	23.6059	23.9908	0.0695943	0.101897	23.3987	24.854	1.4315	23.7983	1.19943	0.24432	0.991145	-4.70835	12	12
P55795	P55795	Heterogeneous nuclear ribonucleoprotein H2;Heterogeneous nuclear ribonucleoprotein H2, N-terminally processed	HNRNPH2	>sp|P55795|HNRH2_HUMAN Heterogeneous nuclear ribonucleoprotein H2 OS=Homo sapiens GN=HNRNPH2 PE=1 SV=1	P55795	1.75929	5.13934	2.4189	1.51767	0	0	3.7136	3.44931	1.19909	0.244451	0.991145	-4.70864	2	4
Q9NRJ3	Q9NRJ3	C-C motif chemokine 28	CCL28	>sp|Q9NRJ3|CCL28_HUMAN C-C motif chemokine 28 OS=Homo sapiens GN=CCL28 PE=1 SV=1	Q9NRJ3	3.26447	0.888361	1.92571	3.4641	0	0	-3.02488	2.07642	-1.19889	0.244524	0.991145	-4.70879	3	1
P06748	P06748	Nucleophosmin	NPM1	>sp|P06748|NPM_HUMAN Nucleophosmin OS=Homo sapiens GN=NPM1 PE=1 SV=2	P06748	11.7301	5.74725	0.804487	1.53309	15.6968	0	-4.64294	8.73867	-1.19638	0.245482	0.991145	-4.71087	8	4
Q9H2U2	Q9H2U2	Inorganic pyrophosphatase 2, mitochondrial	PPA2	>sp|Q9H2U2|IPYR2_HUMAN Inorganic pyrophosphatase 2, mitochondrial OS=Homo sapiens GN=PPA2 PE=1 SV=2	Q9H2U2	3.25538	0.888361	1.92392	3.4641	0	0	-3.00598	2.07187	-1.19437	0.246248	0.991145	-4.71252	3	1
Q9BY44	Q9BY44	Eukaryotic translation initiation factor 2A;Eukaryotic translation initiation factor 2A, N-terminally processed	EIF2A	>sp|Q9BY44|EIF2A_HUMAN Eukaryotic translation initiation factor 2A OS=Homo sapiens GN=EIF2A PE=1 SV=3	Q9BY44	6.85879	1.99088	1.25242	2.35166	0	0	-3.58556	4.42484	-1.1911	0.2475	0.991145	-4.71521	5	2
Q00577	Q00577	Transcriptional activator protein Pur-alpha	PURA	>sp|Q00577|PURA_HUMAN Transcriptional activator protein Pur-alpha OS=Homo sapiens GN=PURA PE=1 SV=2	Q00577	15.4584	12.4235	0.537714	0.777369	19.8056	16.9157	-4.76831	13.9409	-1.19016	0.247863	0.991145	-4.71598	10	8
Q96C74	Q96C74	Ropporin-1-like protein	ROPN1L	>sp|Q96C74|ROP1L_HUMAN Ropporin-1-like protein OS=Homo sapiens GN=ROPN1L PE=1 SV=2	Q96C74	6.36566	4.13556	1.31347	1.89551	0	0	-3.98846	5.25061	-1.18883	0.248373	0.991145	-4.71707	5	3
Q96M32	Q96M32	Adenylate kinase 7	AK7	>sp|Q96M32|KAD7_HUMAN Adenylate kinase 7 OS=Homo sapiens GN=AK7 PE=1 SV=3	Q96M32	1.75929	3.10272	2.4189	1.82934	0	0	2.97799	2.43101	1.18821	0.24861	0.991145	-4.71757	2	3
Q1HG43;Q1HG44	Q1HG43	Dual oxidase maturation factor 1	DUOXA1	>sp|Q1HG43|DOXA1_HUMAN Dual oxidase maturation factor 1 OS=Homo sapiens GN=DUOXA1 PE=1 SV=1	Q1HG43;Q1HG44	10.2238	9.07943	0.956189	1.08689	10.5557	5.33017	-5.10127	9.65161	-1.18623	0.249373	0.991145	-4.7192	7	6
O15427	O15427	Monocarboxylate transporter 4	SLC16A3	>sp|O15427|MOT4_HUMAN Monocarboxylate transporter 4 OS=Homo sapiens GN=SLC16A3 PE=1 SV=1	O15427	15.9196	13.7764	0.390023	0.63231	18.6695	18.5836	-4.02992	14.848	-1.18545	0.249676	0.991145	-4.71984	11	9
Q96KP1	Q96KP1	Exocyst complex component 2	EXOC2	>sp|Q96KP1|EXOC2_HUMAN Exocyst complex component 2 OS=Homo sapiens GN=EXOC2 PE=1 SV=1	Q96KP1	1.75929	6.5112	2.4189	1.26243	0	0	3.49257	4.13524	1.18507	0.249821	0.991145	-4.72014	2	5
P16870	P16870	Carboxypeptidase E	CPE	>sp|P16870|CBPE_HUMAN Carboxypeptidase E OS=Homo sapiens GN=CPE PE=1 SV=1	P16870	4.4926	5.33242	1.54852	1.52073	0	0	3.33808	4.91251	1.18455	0.250026	0.991145	-4.72058	4	4
P15121	P15121	Aldose reductase	AKR1B1	>sp|P15121|ALDR_HUMAN Aldose reductase OS=Homo sapiens GN=AKR1B1 PE=1 SV=3	P15121	3.15199	7.74021	1.9046	1.07079	0	5.33017	4.1598	5.4461	1.18194	0.251035	0.991145	-4.7227	3	6
P06317;P01721	P06317;P01721	Ig lambda chain V-VI region SUT;Ig lambda chain V-VI region AR	NA	>sp|P06317|LV603_HUMAN Ig lambda chain V-VI region SUT OS=Homo sapiens PE=1 SV=1;>sp|P01721|LV601_HUMAN Ig lambda chain V-VI region AR OS=Homo sapiens PE=1 SV=1	P06317;P01721	4.62387	2.43427	1.8592	2.4356	0	0	-4.17313	3.52907	-1.18011	0.251745	0.991145	-4.72419	3	2
Q9H9E3	Q9H9E3	Conserved oligomeric Golgi complex subunit 4	COG4	>sp|Q9H9E3|COG4_HUMAN Conserved oligomeric Golgi complex subunit 4 OS=Homo sapiens GN=COG4 PE=1 SV=3	Q9H9E3	1.75929	3.06138	2.4189	1.82272	0	0	2.91724	2.41033	1.17995	0.251807	0.991145	-4.72432	2	3
Q96KG9	Q96KG9	N-terminal kinase-like protein	SCYL1	>sp|Q96KG9|NTKL_HUMAN N-terminal kinase-like protein OS=Homo sapiens GN=SCYL1 PE=1 SV=1	Q96KG9	6.03672	7.66303	1.30037	1.06816	0	5.33017	3.83816	6.84987	1.17969	0.251909	0.991145	-4.72454	5	6
Q13103	Q13103	Secreted phosphoprotein 24	SPP2	>sp|Q13103|SPP24_HUMAN Secreted phosphoprotein 24 OS=Homo sapiens GN=SPP2 PE=1 SV=1	Q13103	3.27233	4.08304	1.92725	1.91409	0	0	3.89177	3.67769	1.17926	0.252078	0.991145	-4.72489	3	3
P02760;CON__P00978	P02760	Protein AMBP;Alpha-1-microglobulin;Inter-alpha-trypsin inhibitor light chain;Trypstatin	AMBP	>sp|P02760|AMBP_HUMAN Protein AMBP OS=Homo sapiens GN=AMBP PE=1 SV=1	P02760;CON__P00978	21.3402	22.013	0.0946457	0.0793887	21.9904	22.3046	1.31019	21.6766	1.17904	0.25216	0.991145	-4.72506	12	12
P40926	P40926	Malate dehydrogenase, mitochondrial	MDH2	>sp|P40926|MDHM_HUMAN Malate dehydrogenase, mitochondrial OS=Homo sapiens GN=MDH2 PE=1 SV=3	P40926	1.75929	3.06513	2.4189	1.82308	0	0	2.9278	2.41221	1.17873	0.252283	0.991145	-4.72532	2	3
Q9H0N0	Q9H0N0	Ras-related protein Rab-6C	RAB6C	>sp|Q9H0N0|RAB6C_HUMAN Ras-related protein Rab-6C OS=Homo sapiens GN=RAB6C PE=1 SV=2	Q9H0N0	4.74857	6.61511	1.56711	1.27181	0	0	4.1813	5.68184	1.17865	0.252313	0.991145	-4.72538	4	5
P61009	P61009	Signal peptidase complex subunit 3	SPCS3	>sp|P61009|SPCS3_HUMAN Signal peptidase complex subunit 3 OS=Homo sapiens GN=SPCS3 PE=1 SV=1	P61009	4.83026	6.7763	1.57461	1.26919	0	0	4.55798	5.80328	1.17856	0.252347	0.991145	-4.72545	4	5
Q9UQ80	Q9UQ80	Proliferation-associated protein 2G4	PA2G4	>sp|Q9UQ80|PA2G4_HUMAN Proliferation-associated protein 2G4 OS=Homo sapiens GN=PA2G4 PE=1 SV=3	Q9UQ80	3.22157	5.80913	1.9174	1.25284	0	0	3.88805	4.51535	1.17647	0.253164	0.991145	-4.72716	3	5
O94886	O94886	CSC1-like protein 1	TMEM63A	>sp|O94886|CSCL1_HUMAN CSC1-like protein 1 OS=Homo sapiens GN=TMEM63A PE=1 SV=3	O94886	14.0394	9.98292	0.52227	0.917868	17.7848	12.9219	-4.43794	12.0112	-1.17497	0.253751	0.991145	-4.72838	10	7
O75367	O75367	Core histone macro-H2A.1	H2AFY	>sp|O75367|H2AY_HUMAN Core histone macro-H2A.1 OS=Homo sapiens GN=H2AFY PE=1 SV=4	O75367	16.3427	14.1676	0.550974	0.642778	22.2216	18.9277	-4.70323	15.2552	-1.17432	0.254002	0.991145	-4.7289	10	9
O95757	O95757	Heat shock 70 kDa protein 4L	HSPA4L	>sp|O95757|HS74L_HUMAN Heat shock 70 kDa protein 4L OS=Homo sapiens GN=HSPA4L PE=1 SV=3	O95757	1.75929	4.57197	2.4189	1.5254	0	0	2.88426	3.16563	1.1708	0.255382	0.991145	-4.73175	2	4
Q9UPT5	Q9UPT5	Exocyst complex component 7	EXOC7	>sp|Q9UPT5|EXOC7_HUMAN Exocyst complex component 7 OS=Homo sapiens GN=EXOC7 PE=1 SV=3	Q9UPT5	1.75929	3.02576	2.4189	1.81764	0	0	2.87412	2.39253	1.16856	0.256263	0.991145	-4.73356	2	3
P02671	P02671	Fibrinogen alpha chain;Fibrinopeptide A;Fibrinogen alpha chain	FGA	>sp|P02671|FIBA_HUMAN Fibrinogen alpha chain OS=Homo sapiens GN=FGA PE=1 SV=2	P02671	23.6301	24.4852	0.064447	0.0528811	23.4509	24.1061	1.27505	24.0577	1.16802	0.256477	0.991145	-4.734	12	12
P21462	P21462	fMet-Leu-Phe receptor	FPR1	>sp|P21462|FPR1_HUMAN fMet-Leu-Phe receptor OS=Homo sapiens GN=FPR1 PE=1 SV=3	P21462	10.8852	4.20571	0.793986	1.89574	14.9435	0	-4.71638	7.54544	-1.16792	0.256518	0.991145	-4.73408	8	3
P01906	P01906	HLA class II histocompatibility antigen, DQ alpha 2 chain	HLA-DQA2	>sp|P01906|DQA2_HUMAN HLA class II histocompatibility antigen, DQ alpha 2 chain OS=Homo sapiens GN=HLA-DQA2 PE=1 SV=2	P01906	6.30074	2.44858	1.31092	2.43872	0	0	-2.91668	4.37466	-1.16741	0.256717	0.991145	-4.73449	5	2
O14638	O14638	Ectonucleotide pyrophosphatase/phosphodiesterase family member 3;Alkaline phosphodiesterase I;Nucleotide pyrophosphatase	ENPP3	>sp|O14638|ENPP3_HUMAN Ectonucleotide pyrophosphatase/phosphodiesterase family member 3 OS=Homo sapiens GN=ENPP3 PE=1 SV=2	O14638	13.9787	17.2262	0.523687	0.344374	17.3732	18.8578	3.72218	15.6025	1.16716	0.256816	0.991145	-4.73469	10	11
Q8IX04	Q8IX04	Ubiquitin-conjugating enzyme E2 variant 3	UEVLD	>sp|Q8IX04|UEVLD_HUMAN Ubiquitin-conjugating enzyme E2 variant 3 OS=Homo sapiens GN=UEVLD PE=1 SV=2	Q8IX04	1.75929	3.01798	2.4189	1.82381	0	0	2.86005	2.38863	1.16614	0.257221	0.991145	-4.73552	2	3
P28062	P28062	Proteasome subunit beta type-8	PSMB8	>sp|P28062|PSB8_HUMAN Proteasome subunit beta type-8 OS=Homo sapiens GN=PSMB8 PE=1 SV=3	P28062	21.8352	21.0769	0.13567	0.161478	22.322	21.7865	-1.86907	21.4561	-1.16544	0.257495	0.991145	-4.73608	12	12
O75110;O43861	O75110	Probable phospholipid-transporting ATPase IIA	ATP9A	>sp|O75110|ATP9A_HUMAN Probable phospholipid-transporting ATPase IIA OS=Homo sapiens GN=ATP9A PE=1 SV=3	O75110;O43861	12.5309	9.79414	0.658188	0.918289	17.1044	12.6	-4.6444	11.1625	-1.16541	0.257508	0.991145	-4.7361	9	7
P49207	P49207	60S ribosomal protein L34	RPL34	>sp|P49207|RL34_HUMAN 60S ribosomal protein L34 OS=Homo sapiens GN=RPL34 PE=1 SV=3	P49207	8.48986	4.20911	1.12517	1.88906	3.97884	0	-4.20598	6.34949	-1.16532	0.257544	0.991145	-4.73618	6	3
P01859	P01859	Ig gamma-2 chain C region	IGHG2	>sp|P01859|IGHG2_HUMAN Ig gamma-2 chain C region OS=Homo sapiens GN=IGHG2 PE=1 SV=2	P01859	25.3251	26.1453	0.0568825	0.0583917	25.1517	26.3031	1.30306	25.7352	1.1649	0.25771	0.991145	-4.73652	12	12
P08865	P08865	40S ribosomal protein SA	RPSA	>sp|P08865|RSSA_HUMAN 40S ribosomal protein SA OS=Homo sapiens GN=RPSA PE=1 SV=4	P08865	20.1365	19.4531	0.120114	0.159996	20.5706	20.3351	-1.73185	19.7948	-1.16285	0.258521	0.991145	-4.73817	12	12
Q6ZR08	Q6ZR08	Dynein heavy chain 12, axonemal	DNAH12	>sp|Q6ZR08|DYH12_HUMAN Dynein heavy chain 12, axonemal OS=Homo sapiens GN=DNAH12 PE=2 SV=2	Q6ZR08	1.75929	3.8228	2.4189	1.56066	0	0	3.07209	2.79104	1.16237	0.25871	0.991145	-4.73855	2	4
Q9UP83	Q9UP83	Conserved oligomeric Golgi complex subunit 5	COG5	>sp|Q9UP83|COG5_HUMAN Conserved oligomeric Golgi complex subunit 5 OS=Homo sapiens GN=COG5 PE=1 SV=3	Q9UP83	1.75929	3.00247	2.4189	1.81676	0	0	2.84413	2.38088	1.16119	0.259179	0.991145	-4.7395	2	3
O43866	O43866	CD5 antigen-like	CD5L	>sp|O43866|CD5L_HUMAN CD5 antigen-like OS=Homo sapiens GN=CD5L PE=1 SV=1	O43866	26.3536	26.249	0.0530822	0.0787428	26.365	26.5459	1.15204	26.3013	1.16078	0.259342	0.991145	-4.73983	12	12
P01766;P01777	P01766	Ig heavy chain V-III region BRO	NA	>sp|P01766|HV305_HUMAN Ig heavy chain V-III region BRO OS=Homo sapiens PE=1 SV=1	P01766;P01777	27.2171	27.7865	0.032063	0.0522185	27.3575	27.7901	1.1684	27.5018	1.16047	0.259468	0.991145	-4.74008	12	12
Q9NP80	Q9NP80	Calcium-independent phospholipase A2-gamma	PNPLA8	>sp|Q9NP80|PLPL8_HUMAN Calcium-independent phospholipase A2-gamma OS=Homo sapiens GN=PNPLA8 PE=1 SV=1	Q9NP80	4.88401	7.39616	1.57783	1.25194	0	0	4.41907	6.14008	1.15774	0.260554	0.991145	-4.74227	4	5
O15498	O15498	Synaptobrevin homolog YKT6	YKT6	>sp|O15498|YKT6_HUMAN Synaptobrevin homolog YKT6 OS=Homo sapiens GN=YKT6 PE=1 SV=1	O15498	9.37834	13.2507	0.942354	0.627736	10.5557	18.1478	4.14066	11.3145	1.15703	0.260835	0.991145	-4.74284	7	9
O14745	O14745	Na(+)/H(+) exchange regulatory cofactor NHE-RF1	SLC9A3R1	>sp|O14745|NHRF1_HUMAN Na(+)/H(+) exchange regulatory cofactor NHE-RF1 OS=Homo sapiens GN=SLC9A3R1 PE=1 SV=4	O14745	20.8237	23.3799	0.242872	0.0809273	22.4516	23.4634	2.34795	22.1018	1.15677	0.260939	0.991145	-4.74304	12	12
Q00796	Q00796	Sorbitol dehydrogenase	SORD	>sp|Q00796|DHSO_HUMAN Sorbitol dehydrogenase OS=Homo sapiens GN=SORD PE=1 SV=4	Q00796	19.9899	19.1072	0.111966	0.156692	20.6197	19.9308	-1.67661	19.5485	-1.15544	0.261472	0.991145	-4.74411	12	12
P51692;P42229	P51692;P42229	Signal transducer and activator of transcription 5B;Signal transducer and activator of transcription 5A	STAT5B;STAT5A	>sp|P51692|STA5B_HUMAN Signal transducer and activator of transcription 5B OS=Homo sapiens GN=STAT5B PE=1 SV=2;>sp|P42229|STA5A_HUMAN Signal transducer and activator of transcription 5A OS=Homo sapiens GN=STAT5A PE=1 SV=1	P51692;P42229	4.69587	8.04234	1.56309	1.07534	0	5.33017	4.39433	6.36911	1.15521	0.261563	0.991145	-4.7443	4	6
P01604	P01604	Ig kappa chain V-I region Kue	NA	>sp|P01604|KV112_HUMAN Ig kappa chain V-I region Kue OS=Homo sapiens PE=1 SV=1	P01604	5.39764	9.46489	1.61891	1.08964	0	5.33017	5.09539	7.43126	1.15497	0.261659	0.991145	-4.74449	4	6
Q14738;Q13362	Q14738	Serine/threonine-protein phosphatase 2A 56 kDa regulatory subunit delta isoform	PPP2R5D	>sp|Q14738|2A5D_HUMAN Serine/threonine-protein phosphatase 2A 56 kDa regulatory subunit delta isoform OS=Homo sapiens GN=PPP2R5D PE=1 SV=1	Q14738;Q13362	7.8347	10.5607	1.10956	0.764248	3.97884	14.7274	4.38634	9.1977	1.15384	0.262113	0.991145	-4.74539	6	8
P43652;CON__REFSEQ:XP_585019	P43652	Afamin	AFM	>sp|P43652|AFAM_HUMAN Afamin OS=Homo sapiens GN=AFM PE=1 SV=1	P43652;CON__REFSEQ:XP_585019	6.06743	10.89	1.30229	0.780729	0	13.4459	4.42256	8.47872	1.15324	0.262354	0.991145	-4.74587	5	8
Q12955	Q12955	Ankyrin-3	ANK3	>sp|Q12955|ANK3_HUMAN Ankyrin-3 OS=Homo sapiens GN=ANK3 PE=1 SV=3	Q12955	12.3258	13.6737	0.652836	0.502159	17.5229	16.2361	3.9053	12.9997	1.15192	0.262882	0.991145	-4.74693	9	10
Q96B33	Q96B33	Claudin-23	CLDN23	>sp|Q96B33|CLD23_HUMAN Claudin-23 OS=Homo sapiens GN=CLDN23 PE=2 SV=2	Q96B33	4.90104	2.045	1.58086	2.35949	0	0	-3.73281	3.47302	-1.15058	0.26342	0.991145	-4.74799	4	2
P63010	P63010	AP-2 complex subunit beta	AP2B1	>sp|P63010|AP2B1_HUMAN AP-2 complex subunit beta OS=Homo sapiens GN=AP2B1 PE=1 SV=1	P63010	16.9937	19.5551	0.393327	0.155702	19.981	20.2547	2.79651	18.2744	1.14871	0.264172	0.991145	-4.74948	11	12
Q9Y5K6	Q9Y5K6	CD2-associated protein	CD2AP	>sp|Q9Y5K6|CD2AP_HUMAN CD2-associated protein OS=Homo sapiens GN=CD2AP PE=1 SV=1	Q9Y5K6	1.75929	4.41147	2.4189	1.51704	0	0	2.79379	3.08538	1.14784	0.264523	0.991145	-4.75017	2	4
P51159	P51159	Ras-related protein Rab-27A	RAB27A	>sp|P51159|RB27A_HUMAN Ras-related protein Rab-27A OS=Homo sapiens GN=RAB27A PE=1 SV=3	P51159	18.8034	15.2278	0.219319	0.606473	20.4013	19.7721	-3.9341	17.0156	-1.14752	0.264653	0.991145	-4.75043	12	9
Q7Z7N9	Q7Z7N9	Transmembrane protein 179B	TMEM179B	>sp|Q7Z7N9|T179B_HUMAN Transmembrane protein 179B OS=Homo sapiens GN=TMEM179B PE=1 SV=1	Q7Z7N9	3.27152	5.33398	1.92709	1.51899	0	0	4.04386	4.30275	1.14664	0.265006	0.991145	-4.75113	3	4
P98088	P98088	Mucin-5AC	MUC5AC	>sp|P98088|MUC5A_HUMAN Mucin-5AC OS=Homo sapiens GN=MUC5AC PE=1 SV=4	P98088	26.0869	25.5043	0.038661	0.0605317	25.9567	25.455	-1.15998	25.7956	-1.14475	0.265771	0.991145	-4.75263	12	12
P13716	P13716	Delta-aminolevulinic acid dehydratase	ALAD	>sp|P13716|HEM2_HUMAN Delta-aminolevulinic acid dehydratase OS=Homo sapiens GN=ALAD PE=1 SV=1	P13716	22.9498	22.1722	0.0874671	0.325417	23.1843	23.7882	1.48539	22.561	1.14427	0.265968	0.991145	-4.75302	12	11
Q58FF6	Q58FF6	Putative heat shock protein HSP 90-beta 4	HSP90AB4P	>sp|Q58FF6|H90B4_HUMAN Putative heat shock protein HSP 90-beta 4 OS=Homo sapiens GN=HSP90AB4P PE=5 SV=1	Q58FF6	1.75929	2.94091	2.4189	1.81478	0	0	2.76481	2.3501	1.14126	0.267189	0.991145	-4.7554	2	3
P51149	P51149	Ras-related protein Rab-7a	RAB7A	>sp|P51149|RAB7A_HUMAN Ras-related protein Rab-7a OS=Homo sapiens GN=RAB7A PE=1 SV=1	P51149	20.3632	22.65	0.233551	0.0478676	22.1661	22.6336	2.10977	21.5066	1.14075	0.267394	0.991145	-4.7558	12	12
O75674	O75674	TOM1-like protein 1	TOM1L1	>sp|O75674|TM1L1_HUMAN TOM1-like protein 1 OS=Homo sapiens GN=TOM1L1 PE=1 SV=2	O75674	9.82698	7.48609	0.950631	1.28023	10.5557	0	-4.85966	8.65653	-1.14039	0.267542	0.991145	-4.75609	7	5
Q9UKV8;Q9UL18;Q9H9G7;Q9HCK5	Q9UKV8	Protein argonaute-2	AGO2	>sp|Q9UKV8|AGO2_HUMAN Protein argonaute-2 OS=Homo sapiens GN=AGO2 PE=1 SV=3	Q9UKV8;Q9UL18;Q9H9G7;Q9HCK5	19.5501	17.2881	0.134084	0.366238	20.228	19.0864	-1.78764	18.4191	-1.13715	0.268861	0.991145	-4.75865	12	11
P61018	P61018	Ras-related protein Rab-4B	RAB4B	>sp|P61018|RAB4B_HUMAN Ras-related protein Rab-4B OS=Homo sapiens GN=RAB4B PE=1 SV=1	P61018	3.14566	0.888361	1.90347	3.4641	0	0	-2.77796	2.01701	-1.13714	0.268867	0.991145	-4.75866	3	1
P04424	P04424	Argininosuccinate lyase	ASL	>sp|P04424|ARLY_HUMAN Argininosuccinate lyase OS=Homo sapiens GN=ASL PE=1 SV=4	P04424	8.86794	4.93471	0.930386	1.50902	10.5557	0	-4.36793	6.90133	-1.13631	0.269203	0.991145	-4.75931	7	4
P01617;P01614	P01617;P01614	Ig kappa chain V-II region TEW;Ig kappa chain V-II region Cum	NA	>sp|P01617|KV204_HUMAN Ig kappa chain V-II region TEW OS=Homo sapiens PE=1 SV=1;>sp|P01614|KV201_HUMAN Ig kappa chain V-II region Cum OS=Homo sapiens PE=1 SV=1	P01617;P01614	22.8531	24.3644	0.139546	0.0607873	23.6645	24.6053	1.62421	23.6087	1.13603	0.269317	0.991145	-4.75953	12	12
P21266	P21266	Glutathione S-transferase Mu 3	GSTM3	>sp|P21266|GSTM3_HUMAN Glutathione S-transferase Mu 3 OS=Homo sapiens GN=GSTM3 PE=1 SV=3	P21266	1.75929	5.20848	2.4189	1.52482	0	0	3.45704	3.48388	1.13489	0.269785	0.991145	-4.76043	2	4
Q9NZZ3	Q9NZZ3	Charged multivesicular body protein 5	CHMP5	>sp|Q9NZZ3|CHMP5_HUMAN Charged multivesicular body protein 5 OS=Homo sapiens GN=CHMP5 PE=1 SV=1	Q9NZZ3	9.9037	9.3015	0.948669	1.09184	10.5557	5.33017	-4.96017	9.6026	-1.13396	0.270166	0.991145	-4.76117	7	6
P01861	P01861	Ig gamma-4 chain C region	IGHG4	>sp|P01861|IGHG4_HUMAN Ig gamma-4 chain C region OS=Homo sapiens GN=IGHG4 PE=1 SV=1	P01861	18.8802	20.5521	0.354259	0.329142	21.5088	22.3129	2.64261	19.7161	1.13366	0.27029	0.991145	-4.76141	11	11
Q96FW1	Q96FW1	Ubiquitin thioesterase OTUB1	OTUB1	>sp|Q96FW1|OTUB1_HUMAN Ubiquitin thioesterase OTUB1 OS=Homo sapiens GN=OTUB1 PE=1 SV=2	Q96FW1	15.5858	15.3723	0.484729	0.501036	18.6869	18.8376	-3.78095	15.4791	-1.13345	0.270375	0.991145	-4.76157	10	10
O95671	O95671	N-acetylserotonin O-methyltransferase-like protein	ASMTL	>sp|O95671|ASML_HUMAN N-acetylserotonin O-methyltransferase-like protein OS=Homo sapiens GN=ASMTL PE=1 SV=3	O95671	1.75929	2.9172	2.4189	1.81572	0	0	2.73522	2.33824	1.13282	0.270631	0.991145	-4.76206	2	3
Q14498	Q14498	RNA-binding protein 39	RBM39	>sp|Q14498|RBM39_HUMAN RNA-binding protein 39 OS=Homo sapiens GN=RBM39 PE=1 SV=2	Q14498	1.75929	2.91286	2.4189	1.81485	0	0	2.72584	2.33607	1.1325	0.270765	0.991145	-4.76232	2	3
Q13546	Q13546	Receptor-interacting serine/threonine-protein kinase 1	RIPK1	>sp|Q13546|RIPK1_HUMAN Receptor-interacting serine/threonine-protein kinase 1 OS=Homo sapiens GN=RIPK1 PE=1 SV=3	Q13546	1.75929	4.58195	2.4189	1.49601	0	0	3.1092	3.17062	1.13125	0.271276	0.991145	-4.7633	2	4
P07099	P07099	Epoxide hydrolase 1	EPHX1	>sp|P07099|HYEP_HUMAN Epoxide hydrolase 1 OS=Homo sapiens GN=EPHX1 PE=1 SV=1	P07099	20.3515	21.8636	0.239431	0.100156	21.9819	21.9827	2.20943	21.1076	1.131	0.27138	0.991145	-4.7635	12	12
Q8IV36	Q8IV36	Protein HID1	HID1	>sp|Q8IV36|HID1_HUMAN Protein HID1 OS=Homo sapiens GN=HID1 PE=1 SV=1	Q8IV36	1.75929	2.90733	2.4189	1.81325	0	0	2.72045	2.33331	1.13051	0.271582	0.991145	-4.76388	2	3
Q13885;Q9BVA1;A6NNZ2	Q13885;Q9BVA1	Tubulin beta-2A chain;Tubulin beta-2B chain	TUBB2A;TUBB2B	>sp|Q13885|TBB2A_HUMAN Tubulin beta-2A chain OS=Homo sapiens GN=TUBB2A PE=1 SV=1;>sp|Q9BVA1|TBB2B_HUMAN Tubulin beta-2B chain OS=Homo sapiens GN=TUBB2B PE=1 SV=1	Q13885;Q9BVA1;A6NNZ2	12.5071	11.5075	0.656841	0.771323	16.9227	16.0247	-4.26051	12.0073	-1.12951	0.271992	0.991145	-4.76466	9	8
Q5VT79;P13928	Q5VT79;P13928	Annexin A8-like protein 2;Annexin A8	ANXA8L2;ANXA8	>sp|Q5VT79|AXA81_HUMAN Annexin A8-like protein 1 OS=Homo sapiens GN=ANXA8L1 PE=2 SV=2;>sp|P13928|ANXA8_HUMAN Annexin A8 OS=Homo sapiens GN=ANXA8 PE=1 SV=3	Q5VT79;P13928	4.66642	3.42775	1.56083	1.83941	0	0	-3.56055	4.04708	-1.12911	0.272159	0.991145	-4.76498	4	3
P14317	P14317	Hematopoietic lineage cell-specific protein	HCLS1	>sp|P14317|HCLS1_HUMAN Hematopoietic lineage cell-specific protein OS=Homo sapiens GN=HCLS1 PE=1 SV=3	P14317	3.13071	0.888361	1.90086	3.4641	0	0	-2.7469	2.00954	-1.12894	0.272226	0.991145	-4.76511	3	1
P57735	P57735	Ras-related protein Rab-25	RAB25	>sp|P57735|RAB25_HUMAN Ras-related protein Rab-25 OS=Homo sapiens GN=RAB25 PE=1 SV=2	P57735	14.4278	9.00013	0.528085	1.08017	18.3234	5.33017	-4.64583	11.714	-1.12704	0.27301	0.991145	-4.7666	10	6
Q9NZA1	Q9NZA1	Chloride intracellular channel protein 5	CLIC5	>sp|Q9NZA1|CLIC5_HUMAN Chloride intracellular channel protein 5 OS=Homo sapiens GN=CLIC5 PE=1 SV=3	Q9NZA1	3.12642	2.47391	1.90012	2.44426	0	0	-2.73797	2.80016	-1.12657	0.273204	0.991145	-4.76697	3	2
Q9NRD9	Q9NRD9	Dual oxidase 1	DUOX1	>sp|Q9NRD9|DUOX1_HUMAN Dual oxidase 1 OS=Homo sapiens GN=DUOX1 PE=1 SV=1	Q9NRD9	13.433	10.5913	0.519178	0.888589	17.0569	16.2918	-4.20697	12.0121	-1.12369	0.274398	0.991145	-4.76923	10	7
Q08211	Q08211	ATP-dependent RNA helicase A	DHX9	>sp|Q08211|DHX9_HUMAN ATP-dependent RNA helicase A OS=Homo sapiens GN=DHX9 PE=1 SV=4	Q08211	17.3699	16.1442	0.209119	0.325437	18.3522	18.0843	-2.34824	16.757	-1.12222	0.275005	0.991145	-4.77037	12	11
O75636	O75636	Ficolin-3	FCN3	>sp|O75636|FCN3_HUMAN Ficolin-3 OS=Homo sapiens GN=FCN3 PE=1 SV=2	O75636	23.0244	23.2929	0.0675105	0.0730099	22.9275	22.9569	1.23778	23.1587	1.12134	0.275373	0.991145	-4.77106	12	12
Q9NQX3	Q9NQX3	Gephyrin;Molybdopterin adenylyltransferase;Molybdopterin molybdenumtransferase	GPHN	>sp|Q9NQX3|GEPH_HUMAN Gephyrin OS=Homo sapiens GN=GPHN PE=1 SV=1	Q9NQX3	1.75929	6.67843	2.4189	1.27668	0	0	3.43902	4.21886	1.1207	0.275637	0.991145	-4.77156	2	5
Q9Y678	Q9Y678	Coatomer subunit gamma-1	COPG1	>sp|Q9Y678|COPG1_HUMAN Coatomer subunit gamma-1 OS=Homo sapiens GN=COPG1 PE=1 SV=1	Q9Y678	18.9341	15.9675	0.107505	0.472217	19.4899	18.9316	-3.09268	17.4508	-1.12058	0.275686	0.991145	-4.77165	12	10
Q1KMD3	Q1KMD3	Heterogeneous nuclear ribonucleoprotein U-like protein 2	HNRNPUL2	>sp|Q1KMD3|HNRL2_HUMAN Heterogeneous nuclear ribonucleoprotein U-like protein 2 OS=Homo sapiens GN=HNRNPUL2 PE=1 SV=1	Q1KMD3	6.41324	3.28587	1.31554	1.83174	0	0	-3.88628	4.84955	-1.12022	0.27584	0.991145	-4.77194	5	3
Q96EP5	Q96EP5	DAZ-associated protein 1	DAZAP1	>sp|Q96EP5|DAZP1_HUMAN DAZ-associated protein 1 OS=Homo sapiens GN=DAZAP1 PE=1 SV=1	Q96EP5	1.75929	4.95878	2.4189	1.51369	0	0	3.38701	3.35904	1.11875	0.27645	0.991145	-4.77308	2	4
P25311	P25311	Zinc-alpha-2-glycoprotein	AZGP1	>sp|P25311|ZA2G_HUMAN Zinc-alpha-2-glycoprotein OS=Homo sapiens GN=AZGP1 PE=1 SV=2	P25311	4.91247	10.6879	1.57993	0.890986	0	16.4357	4.70746	7.8002	1.11701	0.277174	0.991145	-4.77443	4	7
P58107	P58107	Epiplakin	EPPK1	>sp|P58107|EPIPL_HUMAN Epiplakin OS=Homo sapiens GN=EPPK1 PE=1 SV=2	P58107	1.75929	3.64623	2.4189	1.52606	0	0	2.84326	2.70276	1.11616	0.27753	0.991145	-4.7751	2	4
P00387	P00387	NADH-cytochrome b5 reductase 3;NADH-cytochrome b5 reductase 3 membrane-bound form;NADH-cytochrome b5 reductase 3 soluble form	CYB5R3	>sp|P00387|NB5R3_HUMAN NADH-cytochrome b5 reductase 3 OS=Homo sapiens GN=CYB5R3 PE=1 SV=3	P00387	18.8296	18.7894	0.219237	0.320116	20.5897	20.6181	1.89498	18.8095	1.11529	0.277892	0.991145	-4.77577	12	11
P04196	P04196	Histidine-rich glycoprotein	HRG	>sp|P04196|HRG_HUMAN Histidine-rich glycoprotein OS=Homo sapiens GN=HRG PE=1 SV=1	P04196	18.7285	18.4673	0.323336	0.335336	19.9742	20.6738	2.45609	18.5979	1.11407	0.278403	0.991145	-4.77672	11	11
Q14258	Q14258	E3 ubiquitin/ISG15 ligase TRIM25	TRIM25	>sp|Q14258|TRI25_HUMAN E3 ubiquitin/ISG15 ligase TRIM25 OS=Homo sapiens GN=TRIM25 PE=1 SV=2	Q14258	4.59136	9.23575	1.55659	0.917771	0	12.4775	4.02005	6.91355	1.11395	0.278454	0.991145	-4.77681	4	7
P23284	P23284	Peptidyl-prolyl cis-trans isomerase B	PPIB	>sp|P23284|PPIB_HUMAN Peptidyl-prolyl cis-trans isomerase B OS=Homo sapiens GN=PPIB PE=1 SV=2	P23284	6.38085	12.172	1.31584	0.749896	0	16.7112	4.71143	9.27644	1.11341	0.27868	0.991145	-4.77723	5	8
O60462	O60462	Neuropilin-2	NRP2	>sp|O60462|NRP2_HUMAN Neuropilin-2 OS=Homo sapiens GN=NRP2 PE=1 SV=2	O60462	3.10213	0.888361	1.896	3.4641	0	0	-2.68751	1.99525	-1.11301	0.278848	0.991145	-4.77754	3	1
P05388;Q8NHW5	P05388;Q8NHW5	60S acidic ribosomal protein P0;60S acidic ribosomal protein P0-like	RPLP0;RPLP0P6	>sp|P05388|RLA0_HUMAN 60S acidic ribosomal protein P0 OS=Homo sapiens GN=RPLP0 PE=1 SV=1;>sp|Q8NHW5|RLA0L_HUMAN 60S acidic ribosomal protein P0-like OS=Homo sapiens GN=RPLP0P6 PE=5 SV=1	P05388;Q8NHW5	17.2222	20.9217	0.488573	0.0934836	21.1819	21.4823	2.55335	19.0719	1.11145	0.279502	0.991145	-4.77875	10	12
P09769	P09769	Tyrosine-protein kinase Fgr	FGR	>sp|P09769|FGR_HUMAN Tyrosine-protein kinase Fgr OS=Homo sapiens GN=FGR PE=1 SV=2	P09769	7.70437	5.37563	1.10862	1.5205	3.97884	0	-3.88115	6.54	-1.11086	0.279751	0.991145	-4.77921	6	4
Q13867	Q13867	Bleomycin hydrolase	BLMH	>sp|Q13867|BLMH_HUMAN Bleomycin hydrolase OS=Homo sapiens GN=BLMH PE=1 SV=1	Q13867	15.4425	18.0516	0.483997	0.3269	18.5268	19.7816	2.48094	16.7471	1.10845	0.280764	0.991145	-4.78107	10	11
P14770	P14770	Platelet glycoprotein IX	GP9	>sp|P14770|GPIX_HUMAN Platelet glycoprotein IX OS=Homo sapiens GN=GP9 PE=1 SV=3	P14770	10.3061	10.6712	0.955268	1.04887	10.5557	9.31478	4.53702	10.4886	1.10832	0.280822	0.991145	-4.78117	7	6
Q7L576	Q7L576	Cytoplasmic FMR1-interacting protein 1	CYFIP1	>sp|Q7L576|CYFP1_HUMAN Cytoplasmic FMR1-interacting protein 1 OS=Homo sapiens GN=CYFIP1 PE=1 SV=1	Q7L576	17.2998	19.4373	0.33661	0.0518592	19.2077	19.4568	2.33799	18.3685	1.10818	0.28088	0.991145	-4.78128	11	12
Q9H6S3	Q9H6S3	Epidermal growth factor receptor kinase substrate 8-like protein 2	EPS8L2	>sp|Q9H6S3|ES8L2_HUMAN Epidermal growth factor receptor kinase substrate 8-like protein 2 OS=Homo sapiens GN=EPS8L2 PE=1 SV=2	Q9H6S3	11.7421	17.7334	0.804751	0.324207	15.8707	18.9184	3.97166	14.7377	1.10721	0.281287	0.991145	-4.78203	8	11
P30679	P30679	Guanine nucleotide-binding protein subunit alpha-15	GNA15	>sp|P30679|GNA15_HUMAN Guanine nucleotide-binding protein subunit alpha-15 OS=Homo sapiens GN=GNA15 PE=1 SV=2	P30679	9.45732	8.15613	0.946674	1.07569	10.5557	5.33017	-4.54432	8.80672	-1.10618	0.281723	0.991145	-4.78282	7	6
P42356;A4QPH2	P42356;A4QPH2	Phosphatidylinositol 4-kinase alpha;Putative phosphatidylinositol 4-kinase alpha-like protein P2	PI4KA;PI4KAP2	>sp|P42356|PI4KA_HUMAN Phosphatidylinositol 4-kinase alpha OS=Homo sapiens GN=PI4KA PE=1 SV=3;>sp|A4QPH2|PI4P2_HUMAN Putative phosphatidylinositol 4-kinase alpha-like protein P2 OS=Homo sapiens GN=PI4KAP2 PE=5 SV=3	P42356;A4QPH2	1.75929	2.91268	2.4189	1.92595	0	0	2.74248	2.33598	1.10557	0.28198	0.991145	-4.78329	2	3
P48426	P48426	Phosphatidylinositol 5-phosphate 4-kinase type-2 alpha	PIP4K2A	>sp|P48426|PI42A_HUMAN Phosphatidylinositol 5-phosphate 4-kinase type-2 alpha OS=Homo sapiens GN=PIP4K2A PE=1 SV=2	P48426	8.31721	13.4392	1.12633	0.643462	3.97884	16.9382	4.13676	10.8782	1.10526	0.282111	0.991145	-4.78353	6	9
Q2WGJ9	Q2WGJ9	Fer-1-like protein 6	FER1L6	>sp|Q2WGJ9|FR1L6_HUMAN Fer-1-like protein 6 OS=Homo sapiens GN=FER1L6 PE=2 SV=2	Q2WGJ9	11.1447	11.2963	0.801385	0.774745	14.6989	15.6439	-4.10406	11.2205	-1.10464	0.282373	0.991145	-4.78401	8	8
Q9UGI8	Q9UGI8	Testin	TES	>sp|Q9UGI8|TES_HUMAN Testin OS=Homo sapiens GN=TES PE=1 SV=1	Q9UGI8	11.4843	12.5911	0.75248	0.626666	16.5333	17.0972	-3.71295	12.0377	-1.10381	0.282727	0.991145	-4.78465	8	9
P16144	P16144	Integrin beta-4	ITGB4	>sp|P16144|ITB4_HUMAN Integrin beta-4 OS=Homo sapiens GN=ITGB4 PE=1 SV=5	P16144	1.75929	3.90764	2.4189	1.57406	0	0	2.98894	2.83346	1.10353	0.282842	0.991145	-4.78486	2	4
Q6P1N0	Q6P1N0	Coiled-coil and C2 domain-containing protein 1A	CC2D1A	>sp|Q6P1N0|C2D1A_HUMAN Coiled-coil and C2 domain-containing protein 1A OS=Homo sapiens GN=CC2D1A PE=1 SV=1	Q6P1N0	3.0799	2.34656	1.89235	2.41672	0	0	-2.6413	2.71323	-1.10036	0.28419	0.991145	-4.7873	3	2
P07225	P07225	Vitamin K-dependent protein S	PROS1	>sp|P07225|PROS_HUMAN Vitamin K-dependent protein S OS=Homo sapiens GN=PROS1 PE=1 SV=1	P07225	22.3968	23.0226	0.0666961	0.0642386	22.2324	23.3038	1.15614	22.7097	1.09922	0.284675	0.991145	-4.78818	12	12
P37802;Q9UI15	P37802	Transgelin-2	TAGLN2	>sp|P37802|TAGL2_HUMAN Transgelin-2 OS=Homo sapiens GN=TAGLN2 PE=1 SV=3	P37802;Q9UI15	19.5871	21.3779	0.123722	0.0491416	20.0479	21.3998	1.37674	20.4825	1.09791	0.285231	0.991145	-4.78918	12	12
P45880	P45880	Voltage-dependent anion-selective channel protein 2	VDAC2	>sp|P45880|VDAC2_HUMAN Voltage-dependent anion-selective channel protein 2 OS=Homo sapiens GN=VDAC2 PE=1 SV=2	P45880	4.80889	10.9137	1.57849	0.767198	0	15.1981	4.19793	7.86127	1.09647	0.285848	0.991145	-4.79029	4	8
Q9Y394	Q9Y394	Dehydrogenase/reductase SDR family member 7	DHRS7	>sp|Q9Y394|DHRS7_HUMAN Dehydrogenase/reductase SDR family member 7 OS=Homo sapiens GN=DHRS7 PE=1 SV=1	Q9Y394	9.7908	9.46866	0.948826	0.908272	10.5557	13.1357	3.86175	9.62973	1.09596	0.286064	0.991145	-4.79067	7	7
Q9UHL4	Q9UHL4	Dipeptidyl peptidase 2	DPP7	>sp|Q9UHL4|DPP2_HUMAN Dipeptidyl peptidase 2 OS=Homo sapiens GN=DPP7 PE=1 SV=3	Q9UHL4	7.68471	2.045	1.25868	2.35949	0	0	-3.26729	4.86486	-1.09495	0.286498	0.991145	-4.79145	5	2
Q13049	Q13049	E3 ubiquitin-protein ligase TRIM32	TRIM32	>sp|Q13049|TRI32_HUMAN E3 ubiquitin-protein ligase TRIM32 OS=Homo sapiens GN=TRIM32 PE=1 SV=2	Q13049	1.75929	2.79798	2.4189	1.81122	0	0	2.57741	2.27864	1.09297	0.287346	0.991145	-4.79296	2	3
P24071	P24071	Immunoglobulin alpha Fc receptor	FCAR	>sp|P24071|FCAR_HUMAN Immunoglobulin alpha Fc receptor OS=Homo sapiens GN=FCAR PE=1 SV=1	P24071	6.60367	2.59303	1.32309	2.47047	0	0	-4.15623	4.59835	-1.09109	0.288152	0.991145	-4.7944	5	2
Q9Y315	Q9Y315	Putative deoxyribose-phosphate aldolase	DERA	>sp|Q9Y315|DEOC_HUMAN Deoxyribose-phosphate aldolase OS=Homo sapiens GN=DERA PE=1 SV=2	Q9Y315	16.138	18.3575	0.545795	0.377352	20.4395	20.3731	3.63192	17.2477	1.09049	0.288407	0.991145	-4.79485	10	11
O76094	O76094	Signal recognition particle subunit SRP72	SRP72	>sp|O76094|SRP72_HUMAN Signal recognition particle subunit SRP72 OS=Homo sapiens GN=SRP72 PE=1 SV=3	O76094	1.75929	4.84032	2.4189	1.51419	0	0	3.2483	3.29981	1.08981	0.288699	0.991145	-4.79537	2	4
P17252;P05129	P17252	Protein kinase C alpha type	PRKCA	>sp|P17252|KPCA_HUMAN Protein kinase C alpha type OS=Homo sapiens GN=PRKCA PE=1 SV=4	P17252;P05129	1.75929	2.79575	2.4189	1.82502	0	0	2.5809	2.27752	1.08872	0.289171	0.991145	-4.7962	2	3
P06703	P06703	Protein S100-A6	S100A6	>sp|P06703|S10A6_HUMAN Protein S100-A6 OS=Homo sapiens GN=S100A6 PE=1 SV=1	P06703	23.4644	23.2388	0.319594	0.318295	25.4956	24.9598	2.67869	23.3516	1.08673	0.290028	0.991145	-4.79771	11	11
P13489	P13489	Ribonuclease inhibitor	RNH1	>sp|P13489|RINI_HUMAN Ribonuclease inhibitor OS=Homo sapiens GN=RNH1 PE=1 SV=2	P13489	21.5816	20.2931	0.135662	0.318758	22.2173	22.2205	-2.63807	20.9373	-1.08647	0.29014	0.991145	-4.79791	12	11
Q969T9	Q969T9	WW domain-binding protein 2	WBP2	>sp|Q969T9|WBP2_HUMAN WW domain-binding protein 2 OS=Homo sapiens GN=WBP2 PE=1 SV=1	Q969T9	6.57719	11.5004	1.32204	0.887003	0	18.2175	4.49882	9.0388	1.0861	0.2903	0.991145	-4.79819	5	7
P62424	P62424	60S ribosomal protein L7a	RPL7A	>sp|P62424|RL7A_HUMAN 60S ribosomal protein L7a OS=Homo sapiens GN=RPL7A PE=1 SV=2	P62424	20.9318	17.6165	0.13314	0.479552	21.4752	20.0971	-3.41065	19.2741	-1.08592	0.290378	0.991145	-4.79833	12	10
O75954	O75954	Tetraspanin-9	TSPAN9	>sp|O75954|TSN9_HUMAN Tetraspanin-9 OS=Homo sapiens GN=TSPAN9 PE=1 SV=1	O75954	1.75929	5.07414	2.4189	1.53275	0	0	3.28322	3.41671	1.08587	0.290399	0.991145	-4.79837	2	4
P02747	P02747	Complement C1q subcomponent subunit C	C1QC	>sp|P02747|C1QC_HUMAN Complement C1q subcomponent subunit C OS=Homo sapiens GN=C1QC PE=1 SV=3	P02747	22.8367	24.3958	0.150227	0.0813057	23.5621	24.81	1.74296	23.6162	1.08506	0.29075	0.991145	-4.79898	12	12
Q13409	Q13409	Cytoplasmic dynein 1 intermediate chain 2	DYNC1I2	>sp|Q13409|DC1I2_HUMAN Cytoplasmic dynein 1 intermediate chain 2 OS=Homo sapiens GN=DYNC1I2 PE=1 SV=3	Q13409	3.28975	6.90489	1.93072	1.29232	0	0	3.87061	5.09732	1.0847	0.290903	0.991145	-4.79925	3	5
P38646	P38646	Stress-70 protein, mitochondrial	HSPA9	>sp|P38646|GRP75_HUMAN Stress-70 protein, mitochondrial OS=Homo sapiens GN=HSPA9 PE=1 SV=2	P38646	5.54128	2.99607	1.49612	1.83802	0	0	-3.55635	4.26868	-1.0845	0.290993	0.991145	-4.79941	4	3
P33527	P33527	Multidrug resistance-associated protein 1	ABCC1	>sp|P33527|MRP1_HUMAN Multidrug resistance-associated protein 1 OS=Homo sapiens GN=ABCC1 PE=1 SV=3	P33527	1.75929	4.43355	2.4189	1.49276	0	0	2.93689	3.09642	1.0843	0.291075	0.991145	-4.79955	2	4
Q93009	Q93009	Ubiquitin carboxyl-terminal hydrolase 7	USP7	>sp|Q93009|UBP7_HUMAN Ubiquitin carboxyl-terminal hydrolase 7 OS=Homo sapiens GN=USP7 PE=1 SV=2	Q93009	3.0991	6.81193	1.8955	1.0798	0	5.33017	3.38456	4.95551	1.08358	0.291389	0.991145	-4.8001	3	6
Q9H3S7	Q9H3S7	Tyrosine-protein phosphatase non-receptor type 23	PTPN23	>sp|Q9H3S7|PTN23_HUMAN Tyrosine-protein phosphatase non-receptor type 23 OS=Homo sapiens GN=PTPN23 PE=1 SV=1	Q9H3S7	3.11045	6.71923	1.8974	1.07264	0	5.33017	3.34359	4.91484	1.08272	0.291759	0.991145	-4.80075	3	6
P63241;Q6IS14;Q9GZV4	P63241;Q6IS14;Q9GZV4	Eukaryotic translation initiation factor 5A-1;Eukaryotic translation initiation factor 5A-1-like;Eukaryotic translation initiation factor 5A-2	EIF5A;EIF5AL1;EIF5A2	>sp|P63241|IF5A1_HUMAN Eukaryotic translation initiation factor 5A-1 OS=Homo sapiens GN=EIF5A PE=1 SV=2;>sp|Q6IS14|IF5AL_HUMAN Eukaryotic translation initiation factor 5A-1-like OS=Homo sapiens GN=EIF5AL1 PE=2 SV=2;>sp|Q9GZV4|IF5A2_HUMAN Eukaryotic transla	P63241;Q6IS14;Q9GZV4	11.1156	9.07937	0.807413	1.08712	14.6524	5.33017	-3.70112	10.0975	-1.08166	0.292222	0.991145	-4.80156	8	6
P84085	P84085	ADP-ribosylation factor 5	ARF5	>sp|P84085|ARF5_HUMAN ADP-ribosylation factor 5 OS=Homo sapiens GN=ARF5 PE=1 SV=2	P84085	11.1619	4.89629	0.950617	1.83055	12.4102	0	-4.86927	8.02908	-1.08148	0.292297	0.991145	-4.80169	7	3
P16150	P16150	Leukosialin	SPN	>sp|P16150|LEUK_HUMAN Leukosialin OS=Homo sapiens GN=SPN PE=1 SV=1	P16150	6.18901	6.83527	1.30943	1.28893	0	0	4.00361	6.51214	1.0813	0.292378	0.991145	-4.80183	5	5
P23276	P23276	Kell blood group glycoprotein	KEL	>sp|P23276|KELL_HUMAN Kell blood group glycoprotein OS=Homo sapiens GN=KEL PE=1 SV=2	P23276	1.75929	4.84743	2.4189	1.51278	0	0	3.22401	3.30336	1.08098	0.292514	0.991145	-4.80207	2	4
P29218	P29218	Inositol monophosphatase 1	IMPA1	>sp|P29218|IMPA1_HUMAN Inositol monophosphatase 1 OS=Homo sapiens GN=IMPA1 PE=1 SV=1	P29218	9.49871	8.42009	0.943382	1.08557	10.5557	5.33017	-4.32159	8.9594	-1.07949	0.293165	0.991145	-4.8032	7	6
Q9Y2Z0	Q9Y2Z0	Suppressor of G2 allele of SKP1 homolog	SUGT1	>sp|Q9Y2Z0|SGT1_HUMAN Protein SGT1 homolog OS=Homo sapiens GN=SUGT1 PE=1 SV=3	Q9Y2Z0	1.75929	6.03235	2.4189	1.26418	0	0	3.05274	3.89582	1.07921	0.293286	0.991145	-4.80341	2	5
P56715	P56715	Oxygen-regulated protein 1	RP1	>sp|P56715|RP1_HUMAN Oxygen-regulated protein 1 OS=Homo sapiens GN=RP1 PE=1 SV=1	P56715	3.04321	0.888361	1.8866	3.4641	0	0	-2.56506	1.96579	-1.079	0.293374	0.991145	-4.80356	3	1
Q9BXI6	Q9BXI6	TBC1 domain family member 10A	TBC1D10A	>sp|Q9BXI6|TB10A_HUMAN TBC1 domain family member 10A OS=Homo sapiens GN=TBC1D10A PE=1 SV=1	Q9BXI6	6.11921	6.46721	1.30649	1.27729	0	0	-3.68542	6.29321	-1.07873	0.293494	0.991145	-4.80377	5	5
P04080	P04080	Cystatin-B	CSTB	>sp|P04080|CYTB_HUMAN Cystatin-B OS=Homo sapiens GN=CSTB PE=1 SV=2	P04080	18.7188	16.2717	0.346951	0.605412	20.9313	21.265	-4.25471	17.4953	-1.07813	0.293755	0.991145	-4.80422	11	9
P00918	P00918	Carbonic anhydrase 2	CA2	>sp|P00918|CAH2_HUMAN Carbonic anhydrase 2 OS=Homo sapiens GN=CA2 PE=1 SV=2	P00918	19.0805	21.5274	0.344765	0.0507487	21.2776	21.552	2.50975	20.3039	1.07806	0.293784	0.991145	-4.80427	11	12
O60664	O60664	Perilipin-3	PLIN3	>sp|O60664|PLIN3_HUMAN Perilipin-3 OS=Homo sapiens GN=PLIN3 PE=1 SV=3	O60664	18.1786	17.3684	0.220856	0.471398	20.373	20.6379	-3.10768	17.7735	-1.07693	0.294277	0.991145	-4.80513	12	10
P13667	P13667	Protein disulfide-isomerase A4	PDIA4	>sp|P13667|PDIA4_HUMAN Protein disulfide-isomerase A4 OS=Homo sapiens GN=PDIA4 PE=1 SV=2	P13667	3.27293	5.11996	1.92737	1.51371	0	0	3.70941	4.19644	1.07606	0.294658	0.991145	-4.80578	3	4
P12110	P12110	Collagen alpha-2(VI) chain	COL6A2	>sp|P12110|CO6A2_HUMAN Collagen alpha-2(VI) chain OS=Homo sapiens GN=COL6A2 PE=1 SV=4	P12110	3.25492	2.4205	1.92383	2.43261	0	0	2.56264	2.83771	1.07514	0.29506	0.991145	-4.80648	3	2
Q92785	Q92785	Zinc finger protein ubi-d4	DPF2	>sp|Q92785|REQU_HUMAN Zinc finger protein ubi-d4 OS=Homo sapiens GN=DPF2 PE=1 SV=2	Q92785	1.75929	4.58238	2.4189	1.50188	0	0	3.06868	3.17084	1.07434	0.29541	0.991145	-4.80708	2	4
P15104	P15104	Glutamine synthetase	GLUL	>sp|P15104|GLNA_HUMAN Glutamine synthetase OS=Homo sapiens GN=GLUL PE=1 SV=4	P15104	17.8975	15.5135	0.471752	0.605501	20.9058	20.1525	-3.58299	16.7055	-1.07378	0.295651	0.991145	-4.8075	10	9
O60701	O60701	UDP-glucose 6-dehydrogenase	UGDH	>sp|O60701|UGDH_HUMAN UDP-glucose 6-dehydrogenase OS=Homo sapiens GN=UGDH PE=1 SV=1	O60701	19.4725	17.1691	0.12163	0.352998	19.8912	19.2642	-2.53848	18.3208	-1.07357	0.295747	0.991145	-4.80766	12	11
Q92696	Q92696	Geranylgeranyl transferase type-2 subunit alpha	RABGGTA	>sp|Q92696|PGTA_HUMAN Geranylgeranyl transferase type-2 subunit alpha OS=Homo sapiens GN=RABGGTA PE=1 SV=2	Q92696	8.48706	4.80842	1.05752	1.50313	6.5769	0	-4.01774	6.64774	-1.07194	0.296459	0.991145	-4.80888	6	4
O75716	O75716	Serine/threonine-protein kinase 16	STK16	>sp|O75716|STK16_HUMAN Serine/threonine-protein kinase 16 OS=Homo sapiens GN=STK16 PE=1 SV=4	O75716	1.75929	4.52421	2.4189	1.4984	0	0	3.02618	3.14175	1.07007	0.297281	0.991145	-4.81029	2	4
P31997	P31997	Carcinoembryonic antigen-related cell adhesion molecule 8	CEACAM8	>sp|P31997|CEAM8_HUMAN Carcinoembryonic antigen-related cell adhesion molecule 8 OS=Homo sapiens GN=CEACAM8 PE=1 SV=2	P31997	10.2635	3.68653	0.896781	1.86364	14.828	0	-3.96382	6.97502	-1.06916	0.297678	0.991145	-4.81096	7	3
Q15796;P84022;O15198	Q15796;P84022	Mothers against decapentaplegic homolog 2;Mothers against decapentaplegic homolog 3	SMAD2;SMAD3	>sp|Q15796|SMAD2_HUMAN Mothers against decapentaplegic homolog 2 OS=Homo sapiens GN=SMAD2 PE=1 SV=1;>sp|P84022|SMAD3_HUMAN Mothers against decapentaplegic homolog 3 OS=Homo sapiens GN=SMAD3 PE=1 SV=1	Q15796;P84022;O15198	8.88738	9.08493	0.934155	0.90911	10.5557	12.525	-3.56287	8.98616	-1.06909	0.297712	0.991145	-4.81102	7	7
Q15018	Q15018	BRISC complex subunit Abro1	FAM175B	>sp|Q15018|F175B_HUMAN BRISC complex subunit Abro1 OS=Homo sapiens GN=FAM175B PE=1 SV=2	Q15018	7.5892	6.3973	1.10216	1.27283	3.97884	0	-3.9174	6.99325	-1.06786	0.298251	0.991145	-4.81194	6	5
O14773	O14773	Tripeptidyl-peptidase 1	TPP1	>sp|O14773|TPP1_HUMAN Tripeptidyl-peptidase 1 OS=Homo sapiens GN=TPP1 PE=1 SV=2	O14773	12.8027	10.3514	0.760925	0.914458	17.9081	14.1988	-3.8095	11.5771	-1.06349	0.300179	0.991145	-4.8152	8	7
P14550	P14550	Alcohol dehydrogenase [NADP(+)]	AKR1A1	>sp|P14550|AK1A1_HUMAN Alcohol dehydrogenase [NADP(+)] OS=Homo sapiens GN=AKR1A1 PE=1 SV=3	P14550	15.065	18.7206	0.530717	0.320365	19.4371	20.2725	3.10402	16.8928	1.06343	0.300206	0.991145	-4.81525	10	11
P31948	P31948	Stress-induced-phosphoprotein 1	STIP1	>sp|P31948|STIP1_HUMAN Stress-induced-phosphoprotein 1 OS=Homo sapiens GN=STIP1 PE=1 SV=1	P31948	12.9845	13.9477	0.614202	0.49648	17.3142	16.617	-3.41173	13.4661	-1.0628	0.300483	0.991145	-4.81572	9	10
Q96PY5;Q8IVF7	Q96PY5;Q8IVF7	Formin-like protein 2;Formin-like protein 3	FMNL2;FMNL3	>sp|Q96PY5|FMNL2_HUMAN Formin-like protein 2 OS=Homo sapiens GN=FMNL2 PE=1 SV=3;>sp|Q8IVF7|FMNL3_HUMAN Formin-like protein 3 OS=Homo sapiens GN=FMNL3 PE=1 SV=3	Q96PY5;Q8IVF7	1.75929	2.70841	2.4189	1.8095	0	0	2.46181	2.23385	1.0604	0.301549	0.991145	-4.81751	2	3
P35247	P35247	Pulmonary surfactant-associated protein D	SFTPD	>sp|P35247|SFTPD_HUMAN Pulmonary surfactant-associated protein D OS=Homo sapiens GN=SFTPD PE=1 SV=3	P35247	4.9751	2.55479	1.88011	2.46204	0	0	-3.273	3.76495	-1.06017	0.301653	0.991145	-4.81768	3	2
P51148	P51148	Ras-related protein Rab-5C	RAB5C	>sp|P51148|RAB5C_HUMAN Ras-related protein Rab-5C OS=Homo sapiens GN=RAB5C PE=1 SV=2	P51148	20.0103	22.7159	0.344857	0.0476614	22.6451	22.6763	2.55986	21.3631	1.05981	0.30181	0.991145	-4.81794	11	12
Q07866;Q9H0B6	Q07866	Kinesin light chain 1	KLC1	>sp|Q07866|KLC1_HUMAN Kinesin light chain 1 OS=Homo sapiens GN=KLC1 PE=1 SV=2	Q07866;Q9H0B6	1.75929	6.29516	2.4189	1.27977	0	0	3.04545	4.02722	1.05959	0.30191	0.991145	-4.81811	2	5
P02655	P02655	Apolipoprotein C-II	APOC2	>sp|P02655|APOC2_HUMAN Apolipoprotein C-II OS=Homo sapiens GN=APOC2 PE=1 SV=1	P02655	20.809	20.2992	0.47342	0.470575	24.434	24.4279	4.06546	20.5541	1.05882	0.302252	0.991145	-4.81868	10	10
Q9UNF1;Q9Y5V3;Q12816	Q9UNF1	Melanoma-associated antigen D2	MAGED2	>sp|Q9UNF1|MAGD2_HUMAN Melanoma-associated antigen D2 OS=Homo sapiens GN=MAGED2 PE=1 SV=2	Q9UNF1;Q9Y5V3;Q12816	3.23598	4.78308	1.92016	1.50832	0	0	3.45181	4.00953	1.0584	0.302438	0.991145	-4.81899	3	4
Q15628	Q15628	Tumor necrosis factor receptor type 1-associated DEATH domain protein	TRADD	>sp|Q15628|TRADD_HUMAN Tumor necrosis factor receptor type 1-associated DEATH domain protein OS=Homo sapiens GN=TRADD PE=1 SV=2	Q15628	4.27323	2.33844	1.84517	2.415	0	0	-3.52197	3.30583	-1.05804	0.302598	0.991145	-4.81926	3	2
Q9UEU0	Q9UEU0	Vesicle transport through interaction with t-SNAREs homolog 1B	VTI1B	>sp|Q9UEU0|VTI1B_HUMAN Vesicle transport through interaction with t-SNAREs homolog 1B OS=Homo sapiens GN=VTI1B PE=1 SV=3	Q9UEU0	5.26874	10.5868	1.60855	0.91709	0	14.2466	4.55033	7.92775	1.05716	0.302987	0.991145	-4.81991	4	7
Q9NY59	Q9NY59	Sphingomyelin phosphodiesterase 3	SMPD3	>sp|Q9NY59|NSMA2_HUMAN Sphingomyelin phosphodiesterase 3 OS=Homo sapiens GN=SMPD3 PE=1 SV=1	Q9NY59	3.35433	5.02184	1.94391	1.50838	0	0	3.61667	4.18809	1.05377	0.304502	0.991145	-4.82243	3	4
Q14254	Q14254	Flotillin-2	FLOT2	>sp|Q14254|FLOT2_HUMAN Flotillin-2 OS=Homo sapiens GN=FLOT2 PE=1 SV=2	Q14254	19.9756	21.1617	0.20025	0.0616708	21.2318	21.4878	1.66779	20.5686	1.05307	0.304814	0.991145	-4.82294	12	12
O95336	O95336	6-phosphogluconolactonase	PGLS	>sp|O95336|6PGL_HUMAN 6-phosphogluconolactonase OS=Homo sapiens GN=PGLS PE=1 SV=2	O95336	18.0445	20.6568	0.338121	0.0509775	20.1133	20.6889	2.20693	19.3506	1.05241	0.305109	0.991145	-4.82343	11	12
Q9P289	Q9P289	Serine/threonine-protein kinase MST4	MST4	>sp|Q9P289|STK26_HUMAN Serine/threonine-protein kinase 26 OS=Homo sapiens GN=STK26 PE=1 SV=2	Q9P289	6.34465	5.12819	1.31283	1.53373	0	0	-3.68758	5.73642	-1.05214	0.305231	0.991145	-4.82363	5	4
Q9H257	Q9H257	Caspase recruitment domain-containing protein 9	CARD9	>sp|Q9H257|CARD9_HUMAN Caspase recruitment domain-containing protein 9 OS=Homo sapiens GN=CARD9 PE=1 SV=2	Q9H257	1.75929	3.85362	2.4189	1.87513	0	0	2.94854	2.80646	1.05201	0.305288	0.991145	-4.82373	2	3
P62249	P62249	40S ribosomal protein S16	RPS16	>sp|P62249|RS16_HUMAN 40S ribosomal protein S16 OS=Homo sapiens GN=RPS16 PE=1 SV=2	P62249	17.2737	20.0285	0.495277	0.323045	20.6448	21.6583	2.76981	18.6511	1.05069	0.305879	0.991145	-4.8247	10	11
P00739	P00739	Haptoglobin-related protein	HPR	>sp|P00739|HPTR_HUMAN Haptoglobin-related protein OS=Homo sapiens GN=HPR PE=2 SV=2	P00739	22.6848	24.3064	0.142977	0.0555753	23.3192	24.008	1.45246	23.4956	1.05048	0.305974	0.991145	-4.82486	12	12
P00441	P00441	Superoxide dismutase [Cu-Zn]	SOD1	>sp|P00441|SODC_HUMAN Superoxide dismutase [Cu-Zn] OS=Homo sapiens GN=SOD1 PE=1 SV=2	P00441	15.1391	11.202	0.539422	0.930341	19.25	14.4454	-4.07058	13.1705	-1.04996	0.306207	0.991145	-4.82524	10	7
Q92954	Q92954	Proteoglycan 4;Proteoglycan 4 C-terminal part	PRG4	>sp|Q92954|PRG4_HUMAN Proteoglycan 4 OS=Homo sapiens GN=PRG4 PE=1 SV=2	Q92954	12.7008	13.1613	0.613156	0.634869	16.7947	17.29	3.62708	12.931	1.04862	0.306808	0.991145	-4.82623	9	9
Q9UL46	Q9UL46	Proteasome activator complex subunit 2	PSME2	>sp|Q9UL46|PSME2_HUMAN Proteasome activator complex subunit 2 OS=Homo sapiens GN=PSME2 PE=1 SV=4	Q9UL46	17.756	17.075	0.382005	0.468793	19.927	20.1845	-3.36228	17.4155	-1.04803	0.307075	0.991145	-4.82666	11	10
O43633	O43633	Charged multivesicular body protein 2a	CHMP2A	>sp|O43633|CHM2A_HUMAN Charged multivesicular body protein 2a OS=Homo sapiens GN=CHMP2A PE=1 SV=1	O43633	11.2691	14.0836	0.80157	0.632897	15.2324	18.7791	4.19826	12.6763	1.04712	0.307481	0.991145	-4.82733	8	9
P04207	P04207	Ig kappa chain V-III region CLL	NA	>sp|P04207|KV308_HUMAN Ig kappa chain V-III region CLL OS=Homo sapiens PE=4 SV=2	P04207	3.4505	4.42303	1.96433	1.90265	0	0	3.26155	3.93677	1.04657	0.30773	0.991145	-4.82774	3	3
P07910;P0DMR1;B7ZW38;O60812;B2RXH8	P07910;P0DMR1;B7ZW38;O60812;B2RXH8	Heterogeneous nuclear ribonucleoproteins C1/C2;Heterogeneous nuclear ribonucleoprotein C-like 1;Heterogeneous nuclear ribonucleoprotein C-like 2	HNRNPC;LOC649330;HNRNPCL1;HNRNPCL2	>sp|P07910|HNRPC_HUMAN Heterogeneous nuclear ribonucleoproteins C1/C2 OS=Homo sapiens GN=HNRNPC PE=1 SV=4;>sp|P0DMR1|HNRC4_HUMAN Heterogeneous nuclear ribonucleoprotein C-like 4 OS=Homo sapiens GN=HNRNPCL4 PE=3 SV=1;>sp|B7ZW38|HNRC3_HUMAN Heterogeneous nuc	P07910;P0DMR1;B7ZW38;O60812;B2RXH8	6.19445	4.61408	1.30664	1.50433	0	0	-3.57629	5.40427	-1.04612	0.307932	0.991145	-4.82806	5	4
Q92900	Q92900	Regulator of nonsense transcripts 1	UPF1	>sp|Q92900|RENT1_HUMAN Regulator of nonsense transcripts 1 OS=Homo sapiens GN=UPF1 PE=1 SV=2	Q92900	8.3131	4.57982	1.06015	1.51863	6.5769	0	-3.41662	6.44646	-1.04497	0.308453	0.991145	-4.82891	6	4
Q8NDC0	Q8NDC0	MAPK-interacting and spindle-stabilizing protein-like	MAPK1IP1L	>sp|Q8NDC0|MISSL_HUMAN MAPK-interacting and spindle-stabilizing protein-like OS=Homo sapiens GN=MAPK1IP1L PE=1 SV=4	Q8NDC0	1.75929	4.07113	2.4189	1.87981	0	0	3.06505	2.91521	1.04456	0.308636	0.991145	-4.82921	2	3
P35325;P22532	P35325;P22532	Small proline-rich protein 2B;Small proline-rich protein 2D	SPRR2B;SPRR2D	>sp|P35325|SPR2B_HUMAN Small proline-rich protein 2B OS=Homo sapiens GN=SPRR2B PE=2 SV=1;>sp|P22532|SPR2D_HUMAN Small proline-rich protein 2D OS=Homo sapiens GN=SPRR2D PE=2 SV=2	P35325;P22532	1.75929	4.12745	2.4189	1.88445	0	0	3.20928	2.94337	1.0437	0.309025	0.991145	-4.82985	2	3
Q04446	Q04446	1,4-alpha-glucan-branching enzyme	GBE1	>sp|Q04446|GLGB_HUMAN 1,4-alpha-glucan-branching enzyme OS=Homo sapiens GN=GBE1 PE=1 SV=3	Q04446	11.2645	12.2362	0.798204	0.625652	15.1518	16.088	-3.29452	11.7503	-1.04253	0.309552	0.991145	-4.8307	8	9
P09429;B2RPK0	P09429	High mobility group protein B1	HMGB1	>sp|P09429|HMGB1_HUMAN High mobility group protein B1 OS=Homo sapiens GN=HMGB1 PE=1 SV=3	P09429;B2RPK0	7.06939	2.49671	1.34716	2.44926	0	0	-3.58831	4.78305	-1.04143	0.310053	0.991145	-4.83151	5	2
P33176;O60282;Q12840	P33176	Kinesin-1 heavy chain	KIF5B	>sp|P33176|KINH_HUMAN Kinesin-1 heavy chain OS=Homo sapiens GN=KIF5B PE=1 SV=1	P33176;O60282;Q12840	15.7586	14.0712	0.329256	0.493496	17.3402	17.2194	-3.13754	14.9149	-1.04048	0.31048	0.991145	-4.8322	11	10
Q92542	Q92542	Nicastrin	NCSTN	>sp|Q92542|NICA_HUMAN Nicastrin OS=Homo sapiens GN=NCSTN PE=1 SV=2	Q92542	9.15398	8.17919	0.936448	1.07243	10.5557	5.33017	-3.94009	8.66659	-1.03906	0.311126	0.991145	-4.83324	7	6
Q9NR45	Q9NR45	Sialic acid synthase	NANS	>sp|Q9NR45|SIAS_HUMAN Sialic acid synthase OS=Homo sapiens GN=NANS PE=1 SV=2	Q9NR45	14.5261	13.6592	0.62201	0.636258	19.3739	18.7611	-4.2057	14.0927	-1.0381	0.311563	0.991145	-4.83395	9	9
Q8IWB7	Q8IWB7	WD repeat and FYVE domain-containing protein 1	WDFY1	>sp|Q8IWB7|WDFY1_HUMAN WD repeat and FYVE domain-containing protein 1 OS=Homo sapiens GN=WDFY1 PE=1 SV=1	Q8IWB7	7.77028	6.22834	1.10677	1.27552	3.97884	0	-3.60639	6.99931	-1.03782	0.311686	0.991145	-4.83415	6	5
Q14008	Q14008	Cytoskeleton-associated protein 5	CKAP5	>sp|Q14008|CKAP5_HUMAN Cytoskeleton-associated protein 5 OS=Homo sapiens GN=CKAP5 PE=1 SV=3	Q14008	1.75929	2.64841	2.4189	1.80911	0	0	2.38489	2.20385	1.03773	0.311731	0.991145	-4.83422	2	3
P00488	P00488	Coagulation factor XIII A chain	F13A1	>sp|P00488|F13A_HUMAN Coagulation factor XIII A chain OS=Homo sapiens GN=F13A1 PE=1 SV=4	P00488	15.7132	14.4701	0.483865	0.62298	19.084	19.8501	3.57599	15.0916	1.03696	0.31208	0.991145	-4.83478	10	9
Q13488;A6NHQ4	Q13488	V-type proton ATPase 116 kDa subunit a isoform 3	TCIRG1	>sp|Q13488|VPP3_HUMAN V-type proton ATPase 116 kDa subunit a isoform 3 OS=Homo sapiens GN=TCIRG1 PE=1 SV=3	Q13488;A6NHQ4	3.04765	5.19886	1.88728	1.52222	0	0	3.44471	4.12326	1.03575	0.31263	0.991145	-4.83566	3	4
Q09161	Q09161	Nuclear cap-binding protein subunit 1	NCBP1	>sp|Q09161|NCBP1_HUMAN Nuclear cap-binding protein subunit 1 OS=Homo sapiens GN=NCBP1 PE=1 SV=1	Q09161	1.75929	4.36049	2.4189	1.49643	0	0	2.85892	3.05989	1.0352	0.312882	0.991145	-4.83606	2	4
P30085	P30085	UMP-CMP kinase	CMPK1	>sp|P30085|KCY_HUMAN UMP-CMP kinase OS=Homo sapiens GN=CMPK1 PE=1 SV=3	P30085	14.9473	12.5861	0.532601	0.768772	18.9073	19.3705	-4.2096	13.7667	-1.03158	0.314533	0.991145	-4.83869	10	8
P50607;O00294	P50607	Tubby protein homolog	TUB	>sp|P50607|TUB_HUMAN Tubby protein homolog OS=Homo sapiens GN=TUB PE=1 SV=1	P50607;O00294	4.69009	3.7537	1.56732	1.87123	0	0	-3.1566	4.2219	-1.03111	0.314748	0.991145	-4.83903	4	3
O43491	O43491	Band 4.1-like protein 2	EPB41L2	>sp|O43491|E41L2_HUMAN Band 4.1-like protein 2 OS=Homo sapiens GN=EPB41L2 PE=1 SV=1	O43491	1.75929	3.72169	2.4189	1.87304	0	0	2.91654	2.74049	1.02998	0.315262	0.991145	-4.83985	2	3
Q01518	Q01518	Adenylyl cyclase-associated protein 1	CAP1	>sp|Q01518|CAP1_HUMAN Adenylyl cyclase-associated protein 1 OS=Homo sapiens GN=CAP1 PE=1 SV=5	Q01518	21.3285	20.3503	0.0562593	0.152543	21.2142	21.2302	-1.34519	20.8394	-1.02909	0.315672	0.991145	-4.8405	12	12
Q8N5I2	Q8N5I2	Arrestin domain-containing protein 1	ARRDC1	>sp|Q8N5I2|ARRD1_HUMAN Arrestin domain-containing protein 1 OS=Homo sapiens GN=ARRDC1 PE=1 SV=1	Q8N5I2	21.0598	19.7392	0.129943	0.334105	21.5377	21.7041	-2.53675	20.3995	-1.02877	0.315817	0.991145	-4.84073	12	11
Q9UBB4	Q9UBB4	Ataxin-10	ATXN10	>sp|Q9UBB4|ATX10_HUMAN Ataxin-10 OS=Homo sapiens GN=ATXN10 PE=1 SV=1	Q9UBB4	3.23246	4.8001	1.91948	1.50837	0	0	3.37377	4.01628	1.02825	0.316058	0.991145	-4.84111	3	4
P02675	P02675	Fibrinogen beta chain;Fibrinopeptide B;Fibrinogen beta chain	FGB	>sp|P02675|FIBB_HUMAN Fibrinogen beta chain OS=Homo sapiens GN=FGB PE=1 SV=2	P02675	23.7169	25.5591	0.154572	0.0725952	24.0023	25.8937	1.72191	24.638	1.02804	0.316154	0.991145	-4.84126	12	12
P33992	P33992	DNA replication licensing factor MCM5	MCM5	>sp|P33992|MCM5_HUMAN DNA replication licensing factor MCM5 OS=Homo sapiens GN=MCM5 PE=1 SV=5	P33992	1.75929	3.60616	2.4189	1.87628	0	0	2.83993	2.68272	1.0256	0.317275	0.991145	-4.84303	2	3
Q8N1G4	Q8N1G4	Leucine-rich repeat-containing protein 47	LRRC47	>sp|Q8N1G4|LRC47_HUMAN Leucine-rich repeat-containing protein 47 OS=Homo sapiens GN=LRRC47 PE=1 SV=1	Q8N1G4	10.2353	5.36717	0.896516	1.52059	15.1592	0	-3.97976	7.80122	-1.0248	0.317644	0.991145	-4.8436	7	4
P01594	P01594	Ig kappa chain V-I region AU	NA	>sp|P01594|KV102_HUMAN Ig kappa chain V-I region AU OS=Homo sapiens PE=1 SV=1	P01594	3.40658	9.26107	1.9549	1.09136	0	5.33017	4.0066	6.33383	1.02466	0.317709	0.991145	-4.84371	3	6
Q96D96	Q96D96	Voltage-gated hydrogen channel 1	HVCN1	>sp|Q96D96|HVCN1_HUMAN Voltage-gated hydrogen channel 1 OS=Homo sapiens GN=HVCN1 PE=1 SV=1	Q96D96	9.8827	5.7433	0.948584	1.53085	10.5557	0	-4.16668	7.813	-1.02454	0.317765	0.991145	-4.84379	7	4
P01608	P01608	Ig kappa chain V-I region Roy	NA	>sp|P01608|KV116_HUMAN Ig kappa chain V-I region Roy OS=Homo sapiens PE=1 SV=1	P01608	15.81	18.3234	0.628599	0.471508	20.7911	21.4397	4.16395	17.0667	1.0236	0.318196	0.991145	-4.84447	9	10
Q9H269	Q9H269	Vacuolar protein sorting-associated protein 16 homolog	VPS16	>sp|Q9H269|VPS16_HUMAN Vacuolar protein sorting-associated protein 16 homolog OS=Homo sapiens GN=VPS16 PE=1 SV=2	Q9H269	3.1395	4.41106	1.90239	1.49174	0	0	2.94328	3.77528	1.02271	0.318607	0.991145	-4.84511	3	4
P12429	P12429	Annexin A3	ANXA3	>sp|P12429|ANXA3_HUMAN Annexin A3 OS=Homo sapiens GN=ANXA3 PE=1 SV=3	P12429	23.6015	23.1813	0.143593	0.0713838	24.347	23.3794	-1.45862	23.3914	-1.02162	0.319111	0.991145	-4.8459	12	12
O43399	O43399	Tumor protein D54	TPD52L2	>sp|O43399|TPD54_HUMAN Tumor protein D54 OS=Homo sapiens GN=TPD52L2 PE=1 SV=2	O43399	1.75929	3.69148	2.4189	1.86809	0	0	2.87386	2.72539	1.02131	0.319255	0.991145	-4.84612	2	3
A6H8M9	A6H8M9	Cadherin-related family member 4	CDHR4	>sp|A6H8M9|CDHR4_HUMAN Cadherin-related family member 4 OS=Homo sapiens GN=CDHR4 PE=2 SV=1	A6H8M9	16.9525	14.0728	0.397435	0.645138	19.827	19.2492	-4.01132	15.5126	-1.02029	0.319726	0.991145	-4.84686	11	9
Q9Y2A9	Q9Y2A9	UDP-GlcNAc:betaGal beta-1,3-N-acetylglucosaminyltransferase 3	B3GNT3	>sp|Q9Y2A9|B3GN3_HUMAN N-acetyllactosaminide beta-1,3-N-acetylglucosaminyltransferase 3 OS=Homo sapiens GN=B3GNT3 PE=1 SV=2	Q9Y2A9	7.32758	4.89926	1.2554	1.51699	0	0	-4.09404	6.11342	-1.02009	0.319818	0.991145	-4.847	5	4
O95994	O95994	Anterior gradient protein 2 homolog	AGR2	>sp|O95994|AGR2_HUMAN Anterior gradient protein 2 homolog OS=Homo sapiens GN=AGR2 PE=1 SV=1	O95994	15.3078	14.5434	0.636744	0.640933	20.2379	18.8841	-4.14595	14.9256	-1.01956	0.320061	0.991145	-4.84738	9	9
Q9Y6E2	Q9Y6E2	Basic leucine zipper and W2 domain-containing protein 2	BZW2	>sp|Q9Y6E2|BZW2_HUMAN Basic leucine zipper and W2 domain-containing protein 2 OS=Homo sapiens GN=BZW2 PE=1 SV=1	Q9Y6E2	4.52215	5.55483	1.5537	1.26609	0	0	3.40864	5.03849	1.01878	0.320425	0.991145	-4.84794	4	5
P40261	P40261	Nicotinamide N-methyltransferase	NNMT	>sp|P40261|NNMT_HUMAN Nicotinamide N-methyltransferase OS=Homo sapiens GN=NNMT PE=1 SV=1	P40261	1.75929	4.496	2.4189	1.9146	0	0	3.40293	3.12764	1.01867	0.320475	0.991145	-4.84802	2	3
Q7Z5P4	Q7Z5P4	17-beta-hydroxysteroid dehydrogenase 13	HSD17B13	>sp|Q7Z5P4|DHB13_HUMAN 17-beta-hydroxysteroid dehydrogenase 13 OS=Homo sapiens GN=HSD17B13 PE=1 SV=1	Q7Z5P4	3.12907	3.94116	1.90058	1.87155	0	0	3.05405	3.53512	1.01736	0.321081	0.991145	-4.84896	3	3
Q8WZ42	Q8WZ42	Titin	TTN	>sp|Q8WZ42|TITIN_HUMAN Titin OS=Homo sapiens GN=TTN PE=1 SV=4	Q8WZ42	5.67512	9.93052	1.28702	0.781189	0	12.0007	3.43811	7.80282	1.01574	0.321836	0.991145	-4.85012	5	8
Q9Y5U9	Q9Y5U9	Immediate early response 3-interacting protein 1	IER3IP1	>sp|Q9Y5U9|IR3IP_HUMAN Immediate early response 3-interacting protein 1 OS=Homo sapiens GN=IER3IP1 PE=1 SV=1	Q9Y5U9	1.75929	4.14278	2.4189	1.88775	0	0	3.05122	2.95103	1.0152	0.322086	0.991145	-4.85051	2	3
Q8NI99	Q8NI99	Angiopoietin-related protein 6	ANGPTL6	>sp|Q8NI99|ANGL6_HUMAN Angiopoietin-related protein 6 OS=Homo sapiens GN=ANGPTL6 PE=1 SV=1	Q8NI99	1.75929	3.83581	2.4189	1.8666	0	0	2.94335	2.79755	1.01511	0.322128	0.991145	-4.85057	2	3
P27449	P27449	V-type proton ATPase 16 kDa proteolipid subunit	ATP6V0C	>sp|P27449|VATL_HUMAN V-type proton ATPase 16 kDa proteolipid subunit OS=Homo sapiens GN=ATP6V0C PE=1 SV=1	P27449	1.75929	4.41714	2.4189	1.90911	0	0	3.33484	3.08821	1.01407	0.32261	0.991145	-4.85131	2	3
Q86X10	Q86X10	Ral GTPase-activating protein subunit beta	RALGAPB	>sp|Q86X10|RLGPB_HUMAN Ral GTPase-activating protein subunit beta OS=Homo sapiens GN=RALGAPB PE=1 SV=1	Q86X10	1.75929	2.59779	2.4189	1.8374	0	0	2.32576	2.17854	1.01399	0.322649	0.991145	-4.85137	2	3
P50454	P50454	Serpin H1	SERPINH1	>sp|P50454|SERPH_HUMAN Serpin H1 OS=Homo sapiens GN=SERPINH1 PE=1 SV=2	P50454	1.75929	3.88549	2.4189	1.86762	0	0	2.88089	2.82239	1.01232	0.323428	0.991145	-4.85257	2	3
Q13443	Q13443	Disintegrin and metalloproteinase domain-containing protein 9	ADAM9	>sp|Q13443|ADAM9_HUMAN Disintegrin and metalloproteinase domain-containing protein 9 OS=Homo sapiens GN=ADAM9 PE=1 SV=1	Q13443	4.54563	9.42833	1.55529	0.911627	0	12.9154	3.83525	6.98698	1.01187	0.323635	0.991145	-4.85289	4	7
P01833	P01833	Polymeric immunoglobulin receptor;Secretory component	PIGR	>sp|P01833|PIGR_HUMAN Polymeric immunoglobulin receptor OS=Homo sapiens GN=PIGR PE=1 SV=4	P01833	26.7212	26.141	0.0355679	0.0386958	26.5369	25.975	-1.00872	26.4311	-1.01019	0.324421	0.991145	-4.85409	12	12
Q8NEU8	Q8NEU8	DCC-interacting protein 13-beta	APPL2	>sp|Q8NEU8|DP13B_HUMAN DCC-interacting protein 13-beta OS=Homo sapiens GN=APPL2 PE=1 SV=3	Q8NEU8	4.63115	7.48406	1.56515	1.08918	0	5.33017	3.47746	6.0576	1.00969	0.324656	0.991145	-4.85445	4	6
Q9Y4X5	Q9Y4X5	E3 ubiquitin-protein ligase ARIH1	ARIH1	>sp|Q9Y4X5|ARI1_HUMAN E3 ubiquitin-protein ligase ARIH1 OS=Homo sapiens GN=ARIH1 PE=1 SV=2	Q9Y4X5	4.76122	2.07817	1.57271	2.3648	0	0	-2.96012	3.4197	-1.00952	0.324733	0.991145	-4.85457	4	2
Q92783	Q92783	Signal transducing adapter molecule 1	STAM	>sp|Q92783|STAM1_HUMAN Signal transducing adapter molecule 1 OS=Homo sapiens GN=STAM PE=1 SV=3	Q92783	4.45432	10.4584	1.54647	0.936257	0	11.5514	3.63507	7.45638	1.00948	0.324751	0.991145	-4.85459	4	7
Q29963	Q29963	HLA class I histocompatibility antigen, Cw-6 alpha chain	HLA-C	>sp|Q29963|1C06_HUMAN HLA class I histocompatibility antigen, Cw-6 alpha chain OS=Homo sapiens GN=HLA-C PE=1 SV=2	Q29963	4.95187	0.888361	1.58307	3.4641	0	0	-2.88474	2.92011	-1.00834	0.325284	0.991145	-4.8554	4	1
O75022;Q8N6C8;P59901;Q8N423	O75022	Leukocyte immunoglobulin-like receptor subfamily B member 3	LILRB3	>sp|O75022|LIRB3_HUMAN Leukocyte immunoglobulin-like receptor subfamily B member 3 OS=Homo sapiens GN=LILRB3 PE=2 SV=3	O75022;Q8N6C8;P59901;Q8N423	1.75929	4.00782	2.4189	1.87581	0	0	3.03698	2.88355	1.00827	0.325317	0.991145	-4.85545	2	3
Q6B0K9	Q6B0K9	Hemoglobin subunit mu	HBM	>sp|Q6B0K9|HBM_HUMAN Hemoglobin subunit mu OS=Homo sapiens GN=HBM PE=2 SV=1	Q6B0K9	8.11986	4.4181	1.11801	1.90489	3.97884	0	-4.25203	6.26898	-1.00354	0.327537	0.991145	-4.85882	6	3
Q13155	Q13155	Aminoacyl tRNA synthase complex-interacting multifunctional protein 2	AIMP2	>sp|Q13155|AIMP2_HUMAN Aminoacyl tRNA synthase complex-interacting multifunctional protein 2 OS=Homo sapiens GN=AIMP2 PE=1 SV=2	Q13155	9.74021	12.5143	0.947926	0.776159	10.5557	18.1156	4.29293	11.1272	1.00322	0.32769	0.991145	-4.85905	7	8
P61020	P61020	Ras-related protein Rab-5B	RAB5B	>sp|P61020|RAB5B_HUMAN Ras-related protein Rab-5B OS=Homo sapiens GN=RAB5B PE=1 SV=1	P61020	17.1493	17.4622	0.39463	0.352783	20.2897	19.5354	-2.75415	17.3058	-1.00073	0.32886	0.991145	-4.8608	11	11
Q9Y6R7	Q9Y6R7	IgGFc-binding protein	FCGBP	>sp|Q9Y6R7|FCGBP_HUMAN IgGFc-binding protein OS=Homo sapiens GN=FCGBP PE=1 SV=3	Q9Y6R7	24.7397	23.5177	0.0515847	0.0764344	24.5445	23.5969	-1.1	24.1287	-0.999839	0.329283	0.991145	-4.86144	12	12
P25398	P25398	40S ribosomal protein S12	RPS12	>sp|P25398|RS12_HUMAN 40S ribosomal protein S12 OS=Homo sapiens GN=RPS12 PE=1 SV=3	P25398	3.05256	8.66219	2.44426	1.08013	0	5.33017	4.03293	5.85738	0.998238	0.33004	0.991145	-4.86257	2	6
Q86Y56	Q86Y56	HEAT repeat-containing protein 2	HEATR2	>sp|Q86Y56|DAAF5_HUMAN Dynein assembly factor 5, axonemal OS=Homo sapiens GN=DNAAF5 PE=1 SV=4	Q86Y56	8.63072	4.82463	0.928672	1.50527	10.5557	0	-3.56691	6.72768	-0.995979	0.331109	0.991145	-4.86416	7	4
O95714;Q9BVR0	O95714	E3 ubiquitin-protein ligase HERC2	HERC2	>sp|O95714|HERC2_HUMAN E3 ubiquitin-protein ligase HERC2 OS=Homo sapiens GN=HERC2 PE=1 SV=2	O95714;Q9BVR0	4.44011	6.45899	1.54573	1.274	0	0	3.47924	5.44955	0.995465	0.331353	0.991145	-4.86452	4	5
Q9UBV8	Q9UBV8	Peflin	PEF1	>sp|Q9UBV8|PEF1_HUMAN Peflin OS=Homo sapiens GN=PEF1 PE=1 SV=1	Q9UBV8	15.9006	16.1806	0.483695	0.486414	19.5889	19.8935	3.29401	16.0406	0.993357	0.332354	0.991145	-4.86601	10	10
Q99873	Q99873	Protein arginine N-methyltransferase 1	PRMT1	>sp|Q99873|ANM1_HUMAN Protein arginine N-methyltransferase 1 OS=Homo sapiens GN=PRMT1 PE=1 SV=2	Q99873	1.75929	5.40173	2.4189	1.52021	0	0	2.89871	3.58051	0.993086	0.332483	0.991145	-4.8662	2	4
P12821	P12821	Angiotensin-converting enzyme;Angiotensin-converting enzyme, soluble form	ACE	>sp|P12821|ACE_HUMAN Angiotensin-converting enzyme OS=Homo sapiens GN=ACE PE=1 SV=1	P12821	15.7523	14.3126	0.386924	0.610799	18.0161	18.7114	-3.56158	15.0325	-0.992917	0.332563	0.991145	-4.86631	11	9
P56537	P56537	Eukaryotic translation initiation factor 6	EIF6	>sp|P56537|IF6_HUMAN Eukaryotic translation initiation factor 6 OS=Homo sapiens GN=EIF6 PE=1 SV=1	P56537	3.26564	7.32908	1.92593	1.27768	0	0	3.68608	5.29736	0.992781	0.332628	0.991145	-4.86641	3	5
Q9P2R3	Q9P2R3	Ankyrin repeat and FYVE domain-containing protein 1	ANKFY1	>sp|Q9P2R3|ANFY1_HUMAN Rabankyrin-5 OS=Homo sapiens GN=ANKFY1 PE=1 SV=2	Q9P2R3	7.97682	10.8712	1.1137	0.760316	3.97884	15.8683	3.4831	9.42402	0.991543	0.333217	0.991145	-4.86728	6	8
Q12888	Q12888	Tumor suppressor p53-binding protein 1	TP53BP1	>sp|Q12888|TP53B_HUMAN Tumor suppressor p53-binding protein 1 OS=Homo sapiens GN=TP53BP1 PE=1 SV=2	Q12888	1.75929	4.16172	2.4189	1.49906	0	0	2.66264	2.9605	0.990598	0.333667	0.991145	-4.86794	2	4
Q9UHR4	Q9UHR4	Brain-specific angiogenesis inhibitor 1-associated protein 2-like protein 1	BAIAP2L1	>sp|Q9UHR4|BI2L1_HUMAN Brain-specific angiogenesis inhibitor 1-associated protein 2-like protein 1 OS=Homo sapiens GN=BAIAP2L1 PE=1 SV=2	Q9UHR4	9.63173	10.4163	0.946329	0.916877	10.5557	13.4441	-3.86333	10.024	-0.990032	0.333937	0.991145	-4.86834	7	7
Q658P3	Q658P3	Metalloreductase STEAP3	STEAP3	>sp|Q658P3|STEA3_HUMAN Metalloreductase STEAP3 OS=Homo sapiens GN=STEAP3 PE=1 SV=2	Q658P3	3.23996	4.77405	1.92093	1.51448	0	0	3.2695	4.00701	0.989263	0.334304	0.991145	-4.86888	3	4
P16435	P16435	NADPH--cytochrome P450 reductase	POR	>sp|P16435|NCPR_HUMAN NADPH--cytochrome P450 reductase OS=Homo sapiens GN=POR PE=1 SV=2	P16435	6.09756	7.48357	1.31099	1.23918	0	0	3.64905	6.79057	0.989159	0.334353	0.991145	-4.86895	5	5
Q14156;Q9Y2G0	Q14156;Q9Y2G0	Protein EFR3 homolog A;Protein EFR3 homolog B	EFR3A;EFR3B	>sp|Q14156|EFR3A_HUMAN Protein EFR3 homolog A OS=Homo sapiens GN=EFR3A PE=1 SV=2;>sp|Q9Y2G0|EFR3B_HUMAN Protein EFR3 homolog B OS=Homo sapiens GN=EFR3B PE=1 SV=2	Q14156;Q9Y2G0	4.59319	2.9855	1.55547	1.81629	0	0	-3.06692	3.78934	-0.988549	0.334645	0.991145	-4.86938	4	3
Q8N0U7	Q8N0U7	Uncharacterized protein C1orf87	C1orf87	>sp|Q8N0U7|CA087_HUMAN Uncharacterized protein C1orf87 OS=Homo sapiens GN=C1orf87 PE=2 SV=1	Q8N0U7	7.52091	3.40586	1.10239	1.85794	3.97884	0	-3.29746	5.46339	-0.988435	0.334699	0.991145	-4.86946	6	3
P35249	P35249	Replication factor C subunit 4	RFC4	>sp|P35249|RFC4_HUMAN Replication factor C subunit 4 OS=Homo sapiens GN=RFC4 PE=1 SV=2	P35249	1.75929	3.6516	2.4189	1.85395	0	0	2.75657	2.70545	0.986338	0.335702	0.991145	-4.87092	2	3
P08174	P08174	Complement decay-accelerating factor	CD55	>sp|P08174|DAF_HUMAN Complement decay-accelerating factor OS=Homo sapiens GN=CD55 PE=1 SV=4	P08174	22.4902	22.0063	0.0551092	0.0461625	22.4754	22.1042	-0.999158	22.2483	-0.985373	0.336163	0.991145	-4.8716	12	12
P63220	P63220	40S ribosomal protein S21	RPS21	>sp|P63220|RS21_HUMAN 40S ribosomal protein S21 OS=Homo sapiens GN=RPS21 PE=1 SV=1	P63220	1.75929	3.89027	2.4189	1.87071	0	0	2.82837	2.82478	0.984812	0.336433	0.991145	-4.87199	2	3
P50990	P50990	T-complex protein 1 subunit theta	CCT8	>sp|P50990|TCPQ_HUMAN T-complex protein 1 subunit theta OS=Homo sapiens GN=CCT8 PE=1 SV=4	P50990	20.2269	21.5646	0.209746	0.0817989	21.1323	20.8115	1.63909	20.8958	0.984186	0.336733	0.991145	-4.87242	12	12
Q14980	Q14980	Nuclear mitotic apparatus protein 1	NUMA1	>sp|Q14980|NUMA1_HUMAN Nuclear mitotic apparatus protein 1 OS=Homo sapiens GN=NUMA1 PE=1 SV=2	Q14980	1.75929	4.0879	2.4189	1.49505	0	0	2.57266	2.9236	0.984081	0.336783	0.991145	-4.8725	2	4
P01609	P01609	Ig kappa chain V-I region Scw	NA	>sp|P01609|KV117_HUMAN Ig kappa chain V-I region Scw OS=Homo sapiens PE=1 SV=1	P01609	7.18507	7.96883	1.34678	1.28813	0	0	3.61771	7.57695	0.983597	0.337015	0.991145	-4.87283	5	5
Q9BW83	Q9BW83	Intraflagellar transport protein 27 homolog	IFT27	>sp|Q9BW83|IFT27_HUMAN Intraflagellar transport protein 27 homolog OS=Homo sapiens GN=IFT27 PE=1 SV=1	Q9BW83	1.75929	3.75726	2.4189	1.85934	0	0	2.81382	2.75828	0.983279	0.337168	0.991145	-4.87306	2	3
P61160	P61160	Actin-related protein 2	ACTR2	>sp|P61160|ARP2_HUMAN Actin-related protein 2 OS=Homo sapiens GN=ACTR2 PE=1 SV=1	P61160	21.9878	21.3104	0.132166	0.0651792	22.6354	21.316	-1.27655	21.6491	-0.982906	0.337347	0.991145	-4.87332	12	12
P67809	P67809	Nuclease-sensitive element-binding protein 1	YBX1	>sp|P67809|YBOX1_HUMAN Nuclease-sensitive element-binding protein 1 OS=Homo sapiens GN=YBX1 PE=1 SV=3	P67809	16.1966	14.0711	0.488655	0.637999	19.7702	18.3758	-3.75088	15.1338	-0.982553	0.337516	0.991145	-4.87356	10	9
O95716	O95716	Ras-related protein Rab-3D	RAB3D	>sp|O95716|RAB3D_HUMAN Ras-related protein Rab-3D OS=Homo sapiens GN=RAB3D PE=1 SV=1	O95716	20.3999	21.6788	0.319618	0.0828996	22.3848	21.3604	2.23752	21.0394	0.982349	0.337614	0.991145	-4.8737	11	12
Q92973	Q92973	Transportin-1	TNPO1	>sp|Q92973|TNPO1_HUMAN Transportin-1 OS=Homo sapiens GN=TNPO1 PE=1 SV=2	Q92973	17.083	16.9032	0.202534	0.321761	18.0909	18.3049	1.4617	16.9931	0.98146	0.338042	0.991145	-4.87432	12	11
P27701	P27701	CD82 antigen	CD82	>sp|P27701|CD82_HUMAN CD82 antigen OS=Homo sapiens GN=CD82 PE=1 SV=1	P27701	19.6479	17.3479	0.231404	0.480759	20.8427	21.0141	-2.45993	18.4979	-0.981253	0.338141	0.991145	-4.87447	12	10
P01596	P01596	Ig kappa chain V-I region CAR	NA	>sp|P01596|KV104_HUMAN Ig kappa chain V-I region CAR OS=Homo sapiens PE=1 SV=1	P01596	24.5835	26.2424	0.155313	0.0420422	25.5368	26.0907	1.5952	25.4129	0.980895	0.338314	0.991145	-4.87471	12	12
O15258	O15258	Protein RER1	RER1	>sp|O15258|RER1_HUMAN Protein RER1 OS=Homo sapiens GN=RER1 PE=1 SV=1	O15258	1.75929	3.98611	2.4189	1.87917	0	0	2.95584	2.8727	0.980466	0.33852	0.991145	-4.87501	2	3
Q9Y3A6	Q9Y3A6	Transmembrane emp24 domain-containing protein 5	TMED5	>sp|Q9Y3A6|TMED5_HUMAN Transmembrane emp24 domain-containing protein 5 OS=Homo sapiens GN=TMED5 PE=1 SV=1	Q9Y3A6	1.75929	3.69477	2.4189	1.85535	0	0	2.69557	2.72703	0.978055	0.339682	0.991145	-4.87669	2	3
P32322;Q96C36	P32322;Q96C36	Pyrroline-5-carboxylate reductase 1, mitochondrial;Pyrroline-5-carboxylate reductase 2	PYCR1;PYCR2	>sp|P32322|P5CR1_HUMAN Pyrroline-5-carboxylate reductase 1, mitochondrial OS=Homo sapiens GN=PYCR1 PE=1 SV=2;>sp|Q96C36|P5CR2_HUMAN Pyrroline-5-carboxylate reductase 2 OS=Homo sapiens GN=PYCR2 PE=1 SV=1	P32322;Q96C36	1.75929	3.5196	2.4189	1.84799	0	0	2.59591	2.63945	0.977836	0.339788	0.991145	-4.87684	2	3
P62256	P62256	Ubiquitin-conjugating enzyme E2 H	UBE2H	>sp|P62256|UBE2H_HUMAN Ubiquitin-conjugating enzyme E2 H OS=Homo sapiens GN=UBE2H PE=1 SV=1	P62256	1.75929	3.68739	2.4189	1.85485	0	0	2.75489	2.72334	0.976824	0.340276	0.991145	-4.87754	2	3
P13760	P13760	HLA class II histocompatibility antigen, DRB1-4 beta chain	HLA-DRB1	>sp|P13760|2B14_HUMAN HLA class II histocompatibility antigen, DRB1-4 beta chain OS=Homo sapiens GN=HLA-DRB1 PE=1 SV=1	P13760	20.8834	19.1777	0.355741	0.327507	23.3217	20.2254	-3.12239	20.0305	-0.976437	0.340463	0.991145	-4.87781	11	11
P15328	P15328	Folate receptor alpha	FOLR1	>sp|P15328|FOLR1_HUMAN Folate receptor alpha OS=Homo sapiens GN=FOLR1 PE=1 SV=3	P15328	20.6177	18.1645	0.133316	0.469425	21.6452	21.5257	-3.06853	19.3911	-0.974552	0.341375	0.991145	-4.87911	12	10
Q9H0F7	Q9H0F7	ADP-ribosylation factor-like protein 6	ARL6	>sp|Q9H0F7|ARL6_HUMAN ADP-ribosylation factor-like protein 6 OS=Homo sapiens GN=ARL6 PE=1 SV=1	Q9H0F7	9.63464	10.4774	0.947228	0.914593	10.5557	14.4454	-3.893	10.056	-0.974179	0.341556	0.991145	-4.87937	7	7
Q93100	Q93100	Phosphorylase b kinase regulatory subunit beta	PHKB	>sp|Q93100|KPBB_HUMAN Phosphorylase b kinase regulatory subunit beta OS=Homo sapiens GN=PHKB PE=1 SV=3	Q93100	4.59743	6.40885	1.55582	1.29148	0	0	3.11902	5.50314	0.973925	0.341679	0.991145	-4.87954	4	5
P01031;CON__Q1A7A4	P01031	Complement C5;Complement C5 beta chain;Complement C5 alpha chain;C5a anaphylatoxin;Complement C5 alpha chain	C5	>sp|P01031|CO5_HUMAN Complement C5 OS=Homo sapiens GN=C5 PE=1 SV=4	P01031;CON__Q1A7A4	23.2076	23.301	0.0461377	0.0666662	23.1981	23.2589	0.976853	23.2543	0.97215	0.342539	0.991145	-4.88077	12	12
P13611	P13611	Versican core protein	VCAN	>sp|P13611|CSPG2_HUMAN Versican core protein OS=Homo sapiens GN=VCAN PE=1 SV=3	P13611	3.38723	4.83468	1.9508	1.82019	0	0	3.20953	4.11096	0.971439	0.342884	0.991145	-4.88126	3	3
Q13183	Q13183	Solute carrier family 13 member 2	SLC13A2	>sp|Q13183|S13A2_HUMAN Solute carrier family 13 member 2 OS=Homo sapiens GN=SLC13A2 PE=2 SV=1	Q13183	8.23936	5.46929	1.11926	1.52347	3.97884	0	-3.73883	6.85433	-0.970927	0.343133	0.991145	-4.88161	6	4
P31151;Q86SG5	P31151;Q86SG5	Protein S100-A7;Protein S100-A7A	S100A7;S100A7A	>sp|P31151|S10A7_HUMAN Protein S100-A7 OS=Homo sapiens GN=S100A7 PE=1 SV=4;>sp|Q86SG5|S1A7A_HUMAN Protein S100-A7A OS=Homo sapiens GN=S100A7A PE=1 SV=3	P31151;Q86SG5	1.75929	2.8493	2.4189	2.52627	0	0	2.68548	2.3043	0.96983	0.343667	0.991145	-4.88237	2	2
P59768	P59768	Guanine nucleotide-binding protein G(I)/G(S)/G(O) subunit gamma-2	GNG2	>sp|P59768|GBG2_HUMAN Guanine nucleotide-binding protein G(I)/G(S)/G(O) subunit gamma-2 OS=Homo sapiens GN=GNG2 PE=1 SV=2	P59768	10.092	7.29374	0.953682	1.27901	10.5557	0	-3.89583	8.69289	-0.969037	0.344052	0.991145	-4.88291	7	5
P52790	P52790	Hexokinase-3	HK3	>sp|P52790|HXK3_HUMAN Hexokinase-3 OS=Homo sapiens GN=HK3 PE=1 SV=2	P52790	12.5835	8.25019	0.756084	1.10807	18.1358	5.33017	-3.90904	10.4168	-0.969025	0.344058	0.991145	-4.88292	8	6
Q93034	Q93034	Cullin-5	CUL5	>sp|Q93034|CUL5_HUMAN Cullin-5 OS=Homo sapiens GN=CUL5 PE=1 SV=4	Q93034	9.02015	9.03984	0.934197	0.926563	10.5557	10.8776	-3.59064	9.02999	-0.968933	0.344103	0.991145	-4.88298	7	7
O75923	O75923	Dysferlin	DYSF	>sp|O75923|DYSF_HUMAN Dysferlin OS=Homo sapiens GN=DYSF PE=1 SV=1	O75923	4.63307	2.08907	1.5588	2.36661	0	0	-2.8997	3.36107	-0.968714	0.34421	0.991145	-4.88313	4	2
P34096	P34096	Ribonuclease 4	RNASE4	>sp|P34096|RNAS4_HUMAN Ribonuclease 4 OS=Homo sapiens GN=RNASE4 PE=1 SV=3	P34096	1.75929	5.18182	2.4189	1.51855	0	0	2.68273	3.47055	0.968412	0.344357	0.991145	-4.88334	2	4
Q13765;E9PAV3	Q13765;E9PAV3	Nascent polypeptide-associated complex subunit alpha;Nascent polypeptide-associated complex subunit alpha, muscle-specific form	NACA	>sp|Q13765|NACA_HUMAN Nascent polypeptide-associated complex subunit alpha OS=Homo sapiens GN=NACA PE=1 SV=1;>sp|E9PAV3|NACAM_HUMAN Nascent polypeptide-associated complex subunit alpha, muscle-specific form OS=Homo sapiens GN=NACA PE=1 SV=1	Q13765;E9PAV3	1.75929	3.89615	2.4189	1.87569	0	0	2.79955	2.82772	0.968072	0.344522	0.991145	-4.88357	2	3
Q9UJX2	Q9UJX2	Cell division cycle protein 23 homolog	CDC23	>sp|Q9UJX2|CDC23_HUMAN Cell division cycle protein 23 homolog OS=Homo sapiens GN=CDC23 PE=1 SV=3	Q9UJX2	1.75929	3.69343	2.4189	1.85615	0	0	2.67087	2.72636	0.966127	0.345471	0.991145	-4.88491	2	3
P38405	P38405	Guanine nucleotide-binding protein G(olf) subunit alpha	GNAL	>sp|P38405|GNAL_HUMAN Guanine nucleotide-binding protein G(olf) subunit alpha OS=Homo sapiens GN=GNAL PE=1 SV=1	P38405	5.22613	7.33956	1.60506	1.30339	0	0	3.76686	6.28284	0.96531	0.34587	0.991145	-4.88547	4	5
P62854;Q5JNZ5	P62854;Q5JNZ5	40S ribosomal protein S26;Putative 40S ribosomal protein S26-like 1	RPS26;RPS26P11	>sp|P62854|RS26_HUMAN 40S ribosomal protein S26 OS=Homo sapiens GN=RPS26 PE=1 SV=3;>sp|Q5JNZ5|RS26L_HUMAN Putative 40S ribosomal protein S26-like 1 OS=Homo sapiens GN=RPS26P11 PE=5 SV=1	P62854;Q5JNZ5	14.6787	11.7785	0.622794	0.927267	19.7908	14.9492	-4.68932	13.2286	-0.964894	0.346073	0.991145	-4.88575	9	7
Q5SRE7	Q5SRE7	Phytanoyl-CoA dioxygenase domain-containing protein 1	PHYHD1	>sp|Q5SRE7|PHYD1_HUMAN Phytanoyl-CoA dioxygenase domain-containing protein 1 OS=Homo sapiens GN=PHYHD1 PE=1 SV=2	Q5SRE7	6.18761	4.92424	1.30596	1.54972	0	0	-3.26478	5.55592	-0.964089	0.346467	0.991145	-4.88631	5	4
P15559	P15559	NAD(P)H dehydrogenase [quinone] 1	NQO1	>sp|P15559|NQO1_HUMAN NAD(P)H dehydrogenase [quinone] 1 OS=Homo sapiens GN=NQO1 PE=1 SV=1	P15559	18.718	15.5315	0.346669	0.629103	21.1076	20.8508	-3.84626	17.1247	-0.962362	0.347312	0.991145	-4.88749	11	9
Q8IX19	Q8IX19	Mast cell-expressed membrane protein 1	MCEMP1	>sp|Q8IX19|MCEM1_HUMAN Mast cell-expressed membrane protein 1 OS=Homo sapiens GN=MCEMP1 PE=1 SV=1	Q8IX19	5.01015	4.18646	1.58847	1.90481	0	0	-3.51263	4.59831	-0.961541	0.347715	0.991145	-4.88805	4	3
Q99538	Q99538	Legumain	LGMN	>sp|Q99538|LGMN_HUMAN Legumain OS=Homo sapiens GN=LGMN PE=1 SV=1	Q99538	1.75929	3.51804	2.4189	1.84456	0	0	2.55626	2.63866	0.959407	0.348762	0.991145	-4.8895	2	3
Q8NDH3	Q8NDH3	Probable aminopeptidase NPEPL1	NPEPL1	>sp|Q8NDH3|PEPL1_HUMAN Probable aminopeptidase NPEPL1 OS=Homo sapiens GN=NPEPL1 PE=1 SV=3	Q8NDH3	3.26631	6.02039	1.92607	1.26459	0	0	3.09462	4.64335	0.959202	0.348863	0.991145	-4.88964	3	5
Q13315	Q13315	Serine-protein kinase ATM	ATM	>sp|Q13315|ATM_HUMAN Serine-protein kinase ATM OS=Homo sapiens GN=ATM PE=1 SV=4	Q13315	4.47628	2.04318	1.54707	2.35921	0	0	-2.89163	3.25973	-0.95904	0.348943	0.991145	-4.88975	4	2
P63167;Q96FJ2	P63167	Dynein light chain 1, cytoplasmic	DYNLL1	>sp|P63167|DYL1_HUMAN Dynein light chain 1, cytoplasmic OS=Homo sapiens GN=DYNLL1 PE=1 SV=1	P63167;Q96FJ2	13.2489	11.3957	0.757455	0.92154	20.2319	15.175	-3.73844	12.3223	-0.959007	0.348959	0.991145	-4.88978	8	7
Q9Y3Q3	Q9Y3Q3	Transmembrane emp24 domain-containing protein 3	TMED3	>sp|Q9Y3Q3|TMED3_HUMAN Transmembrane emp24 domain-containing protein 3 OS=Homo sapiens GN=TMED3 PE=1 SV=1	Q9Y3Q3	1.75929	3.50026	2.4189	1.84358	0	0	2.59709	2.62977	0.957532	0.349684	0.991145	-4.89078	2	3
Q9NTK5	Q9NTK5	Obg-like ATPase 1	OLA1	>sp|Q9NTK5|OLA1_HUMAN Obg-like ATPase 1 OS=Homo sapiens GN=OLA1 PE=1 SV=2	Q9NTK5	18.4387	18.0563	0.099621	0.155941	18.938	18.7208	-1.27712	18.2475	-0.955461	0.350705	0.991145	-4.89219	12	12
P78347	P78347	General transcription factor II-I	GTF2I	>sp|P78347|GTF2I_HUMAN General transcription factor II-I OS=Homo sapiens GN=GTF2I PE=1 SV=2	P78347	3.10114	4.19736	1.89584	1.50367	0	0	2.84043	3.64925	0.955368	0.35075	0.991145	-4.89225	3	4
Q9H2G2	Q9H2G2	STE20-like serine/threonine-protein kinase	SLK	>sp|Q9H2G2|SLK_HUMAN STE20-like serine/threonine-protein kinase OS=Homo sapiens GN=SLK PE=1 SV=1	Q9H2G2	12.3274	12.3469	0.655371	0.740359	16.6032	18.2066	-3.44372	12.3371	-0.955066	0.350899	0.991145	-4.89246	9	8
P22528	P22528	Cornifin-B	SPRR1B	>sp|P22528|SPR1B_HUMAN Cornifin-B OS=Homo sapiens GN=SPRR1B PE=1 SV=2	P22528	1.75929	2.77259	2.4189	2.50978	0	0	2.58447	2.26594	0.954049	0.351401	0.991145	-4.89315	2	2
P49327	P49327	Fatty acid synthase;[Acyl-carrier-protein] S-acetyltransferase;[Acyl-carrier-protein] S-malonyltransferase;3-oxoacyl-[acyl-carrier-protein] synthase;3-oxoacyl-[acyl-carrier-protein] reductase;3-hydroxyacyl-[acyl-carrier-protein] dehydratase;Enoyl-[acyl-carrier-protein] reductase;Oleoyl-[acyl-carrier-protein] hydrolase	FASN	>sp|P49327|FAS_HUMAN Fatty acid synthase OS=Homo sapiens GN=FASN PE=1 SV=3	P49327	18.8289	19.8346	0.121906	0.0763804	19.1491	19.5634	1.08154	19.3318	0.953548	0.351649	0.991145	-4.89349	12	12
P17844	P17844	Probable ATP-dependent RNA helicase DDX5	DDX5	>sp|P17844|DDX5_HUMAN Probable ATP-dependent RNA helicase DDX5 OS=Homo sapiens GN=DDX5 PE=1 SV=1	P17844	17.1029	17.4077	0.332377	0.323362	19.2047	19.3136	2.48828	17.2553	0.951724	0.352551	0.991145	-4.89472	11	11
Q8N7R7	Q8N7R7	Cyclin-Y-like protein 1	CCNYL1	>sp|Q8N7R7|CCYL1_HUMAN Cyclin-Y-like protein 1 OS=Homo sapiens GN=CCNYL1 PE=1 SV=2	Q8N7R7	1.75929	3.49432	2.4189	1.8428	0	0	2.5244	2.6268	0.950249	0.353281	0.991145	-4.89572	2	3
P26640	P26640	Valine--tRNA ligase	VARS	>sp|P26640|SYVC_HUMAN Valine--tRNA ligase OS=Homo sapiens GN=VARS PE=1 SV=4	P26640	14.7178	12.5324	0.480805	0.63058	18.1224	16.1575	-3.35278	13.6251	-0.949029	0.353887	0.991145	-4.89654	10	9
O75821	O75821	Eukaryotic translation initiation factor 3 subunit G	EIF3G	>sp|O75821|EIF3G_HUMAN Eukaryotic translation initiation factor 3 subunit G OS=Homo sapiens GN=EIF3G PE=1 SV=2	O75821	1.75929	3.70384	2.4189	1.8606	0	0	2.64311	2.73156	0.948674	0.354063	0.991145	-4.89678	2	3
Q96KP4	Q96KP4	Cytosolic non-specific dipeptidase	CNDP2	>sp|Q96KP4|CNDP2_HUMAN Cytosolic non-specific dipeptidase OS=Homo sapiens GN=CNDP2 PE=1 SV=2	Q96KP4	18.5825	18.3338	0.216771	0.329085	19.9287	19.9007	-2.2614	18.4581	-0.948668	0.354066	0.991145	-4.89679	12	11
P51151;Q9NP90	P51151;Q9NP90	Ras-related protein Rab-9A;Ras-related protein Rab-9B	RAB9A;RAB9B	>sp|P51151|RAB9A_HUMAN Ras-related protein Rab-9A OS=Homo sapiens GN=RAB9A PE=1 SV=1;>sp|Q9NP90|RAB9B_HUMAN Ras-related protein Rab-9B OS=Homo sapiens GN=RAB9B PE=1 SV=1	P51151;Q9NP90	1.75929	5.1601	2.4189	1.51841	0	0	2.62669	3.45969	0.94788	0.354457	0.991145	-4.89732	2	4
Q92572	Q92572	AP-3 complex subunit sigma-1	AP3S1	>sp|Q92572|AP3S1_HUMAN AP-3 complex subunit sigma-1 OS=Homo sapiens GN=AP3S1 PE=1 SV=1	Q92572	1.75929	3.67791	2.4189	1.85785	0	0	2.68176	2.7186	0.947725	0.354534	0.991145	-4.89742	2	3
Q9BXJ9;Q6N069	Q9BXJ9;Q6N069	N-alpha-acetyltransferase 15, NatA auxiliary subunit;N-alpha-acetyltransferase 16, NatA auxiliary subunit	NAA15;NAA16	>sp|Q9BXJ9|NAA15_HUMAN N-alpha-acetyltransferase 15, NatA auxiliary subunit OS=Homo sapiens GN=NAA15 PE=1 SV=1;>sp|Q6N069|NAA16_HUMAN N-alpha-acetyltransferase 16, NatA auxiliary subunit OS=Homo sapiens GN=NAA16 PE=1 SV=2	Q9BXJ9;Q6N069	4.34054	1.81235	1.53767	2.33604	0	0	-2.4943	3.07645	-0.947147	0.354821	0.991145	-4.89781	4	2
Q5VIR6	Q5VIR6	Vacuolar protein sorting-associated protein 53 homolog	VPS53	>sp|Q5VIR6|VPS53_HUMAN Vacuolar protein sorting-associated protein 53 homolog OS=Homo sapiens GN=VPS53 PE=1 SV=1	Q5VIR6	3.10168	4.20845	1.89593	1.48963	0	0	2.83131	3.65506	0.946274	0.355255	0.991145	-4.8984	3	4
Q9H9S4	Q9H9S4	Calcium-binding protein 39-like	CAB39L	>sp|Q9H9S4|CB39L_HUMAN Calcium-binding protein 39-like OS=Homo sapiens GN=CAB39L PE=1 SV=3	Q9H9S4	4.43814	1.95213	1.54585	2.34678	0	0	-2.58191	3.19513	-0.945785	0.355499	0.991145	-4.89873	4	2
P49458	P49458	Signal recognition particle 9 kDa protein	SRP9	>sp|P49458|SRP09_HUMAN Signal recognition particle 9 kDa protein OS=Homo sapiens GN=SRP9 PE=1 SV=2	P49458	1.75929	3.67783	2.4189	1.85846	0	0	2.67666	2.71856	0.945448	0.355666	0.991145	-4.89895	2	3
Q9Y3M2	Q9Y3M2	Protein chibby homolog 1	CBY1	>sp|Q9Y3M2|CBY1_HUMAN Protein chibby homolog 1 OS=Homo sapiens GN=CBY1 PE=1 SV=1	Q9Y3M2	1.75929	5.30995	2.4189	1.52535	0	0	2.67447	3.53462	0.94493	0.355925	0.991145	-4.8993	2	4
Q7L5Y9	Q7L5Y9	Macrophage erythroblast attacher	MAEA	>sp|Q7L5Y9|MAEA_HUMAN Macrophage erythroblast attacher OS=Homo sapiens GN=MAEA PE=1 SV=1	Q7L5Y9	3.25844	6.52144	1.92452	1.2784	0	0	3.16347	4.88994	0.943006	0.356884	0.991145	-4.9006	3	5
P32942	P32942	Intercellular adhesion molecule 3	ICAM3	>sp|P32942|ICAM3_HUMAN Intercellular adhesion molecule 3 OS=Homo sapiens GN=ICAM3 PE=1 SV=2	P32942	4.81486	2.30454	1.5728	2.40788	0	0	-3.00623	3.5597	-0.942984	0.356895	0.991145	-4.90061	4	2
O96019	O96019	Actin-like protein 6A	ACTL6A	>sp|O96019|ACL6A_HUMAN Actin-like protein 6A OS=Homo sapiens GN=ACTL6A PE=1 SV=1	O96019	1.75929	3.59436	2.4189	1.85115	0	0	2.56423	2.67682	0.941581	0.357596	0.991145	-4.90155	2	3
P30466	P30466	HLA class I histocompatibility antigen, B-18 alpha chain	HLA-B	>sp|P30466|1B18_HUMAN HLA class I histocompatibility antigen, B-18 alpha chain OS=Homo sapiens GN=HLA-B PE=1 SV=1	P30466	3.19146	3.69845	1.91175	1.8602	0	0	2.53656	3.44495	0.941555	0.357609	0.991145	-4.90157	3	3
Q16644;P49137;Q96PN8;O43930;P51817	Q16644;P49137;Q96PN8;O43930;P51817	MAP kinase-activated protein kinase 3;MAP kinase-activated protein kinase 2;Testis-specific serine/threonine-protein kinase 3;Putative serine/threonine-protein kinase PRKY;cAMP-dependent protein kinase catalytic subunit PRKX	MAPKAPK3;MAPKAPK2;TSSK3;PRKY;PRKX	>sp|Q16644|MAPK3_HUMAN MAP kinase-activated protein kinase 3 OS=Homo sapiens GN=MAPKAPK3 PE=1 SV=1;>sp|P49137|MAPK2_HUMAN MAP kinase-activated protein kinase 2 OS=Homo sapiens GN=MAPKAPK2 PE=1 SV=1;>sp|Q96PN8|TSSK3_HUMAN Testis-specific serine/threonine-pr	Q16644;P49137;Q96PN8;O43930;P51817	1.75929	3.42897	2.4189	1.83885	0	0	2.51748	2.59413	0.941049	0.357861	0.991145	-4.90191	2	3
O15372	O15372	Eukaryotic translation initiation factor 3 subunit H	EIF3H	>sp|O15372|EIF3H_HUMAN Eukaryotic translation initiation factor 3 subunit H OS=Homo sapiens GN=EIF3H PE=1 SV=1	O15372	3.13495	4.968	1.9016	1.52527	0	0	3.04044	4.05148	0.940915	0.357929	0.991145	-4.902	3	4
P22626	P22626	Heterogeneous nuclear ribonucleoproteins A2/B1	HNRNPA2B1	>sp|P22626|ROA2_HUMAN Heterogeneous nuclear ribonucleoproteins A2/B1 OS=Homo sapiens GN=HNRNPA2B1 PE=1 SV=2	P22626	11.3975	7.27024	0.80471	1.27583	15.2499	0	-4.05556	9.33385	-0.939188	0.358793	0.991145	-4.90315	8	5
O95166	O95166	Gamma-aminobutyric acid receptor-associated protein	GABARAP	>sp|O95166|GBRAP_HUMAN Gamma-aminobutyric acid receptor-associated protein OS=Homo sapiens GN=GABARAP PE=1 SV=1	O95166	1.75929	2.71916	2.4189	2.49816	0	0	2.43876	2.23922	0.938176	0.3593	0.991145	-4.90383	2	2
Q9BS26	Q9BS26	Endoplasmic reticulum resident protein 44	ERP44	>sp|Q9BS26|ERP44_HUMAN Endoplasmic reticulum resident protein 44 OS=Homo sapiens GN=ERP44 PE=1 SV=1	Q9BS26	12.206	11.3064	0.754412	0.765085	17.7251	16.5368	-3.75219	11.7562	-0.938168	0.359304	0.991145	-4.90383	8	8
Q71UI9;P0C0S5	Q71UI9;P0C0S5	Histone H2A.V;Histone H2A.Z	H2AFV;H2AFZ	>sp|Q71UI9|H2AV_HUMAN Histone H2A.V OS=Homo sapiens GN=H2AFV PE=1 SV=3;>sp|P0C0S5|H2AZ_HUMAN Histone H2A.Z OS=Homo sapiens GN=H2AFZ PE=1 SV=2	Q71UI9;P0C0S5	12.697	6.17539	0.815327	1.54347	16.5427	0	-4.09522	9.43621	-0.937478	0.35965	0.991145	-4.9043	8	4
P31939	P31939	Bifunctional purine biosynthesis protein PURH;Phosphoribosylaminoimidazolecarboxamide formyltransferase;IMP cyclohydrolase	ATIC	>sp|P31939|PUR9_HUMAN Bifunctional purine biosynthesis protein PURH OS=Homo sapiens GN=ATIC PE=1 SV=3	P31939	12.3376	12.2484	0.758221	0.632076	17.5348	16.5407	-3.08569	12.293	-0.936644	0.360069	0.991145	-4.90485	8	9
O75955	O75955	Flotillin-1	FLOT1	>sp|O75955|FLOT1_HUMAN Flotillin-1 OS=Homo sapiens GN=FLOT1 PE=1 SV=3	O75955	19.5935	21.231	0.225052	0.0376056	21.2766	21.2913	1.59837	20.4123	0.936058	0.360363	0.991145	-4.90524	12	12
Q9UHB9	Q9UHB9	Signal recognition particle subunit SRP68	SRP68	>sp|Q9UHB9|SRP68_HUMAN Signal recognition particle subunit SRP68 OS=Homo sapiens GN=SRP68 PE=1 SV=2	Q9UHB9	3.22467	5.06227	1.91799	1.51962	0	0	3.08904	4.14347	0.935694	0.360546	0.991145	-4.90549	3	4
Q96S59	Q96S59	Ran-binding protein 9	RANBP9	>sp|Q96S59|RANB9_HUMAN Ran-binding protein 9 OS=Homo sapiens GN=RANBP9 PE=1 SV=1	Q96S59	1.75929	3.57517	2.4189	1.85059	0	0	2.5407	2.66723	0.935216	0.360786	0.991145	-4.9058	2	3
Q9NP79	Q9NP79	Vacuolar protein sorting-associated protein VTA1 homolog	VTA1	>sp|Q9NP79|VTA1_HUMAN Vacuolar protein sorting-associated protein VTA1 homolog OS=Homo sapiens GN=VTA1 PE=1 SV=1	Q9NP79	14.9581	18.4821	0.533082	0.321556	18.5385	20.2571	3.19803	16.7201	0.935193	0.360798	0.991145	-4.90582	10	11
P11021	P11021	78 kDa glucose-regulated protein	HSPA5	>sp|P11021|GRP78_HUMAN 78 kDa glucose-regulated protein OS=Homo sapiens GN=HSPA5 PE=1 SV=2	P11021	17.7287	20.0291	0.331254	0.0579081	19.1499	20.0188	1.80519	18.8789	0.933903	0.361447	0.991145	-4.90668	11	12
Q16775	Q16775	Hydroxyacylglutathione hydrolase, mitochondrial	HAGH	>sp|Q16775|GLO2_HUMAN Hydroxyacylglutathione hydrolase, mitochondrial OS=Homo sapiens GN=HAGH PE=1 SV=2	Q16775	6.19382	9.004	1.30631	1.05436	0	7.77254	3.58394	7.59891	0.933694	0.361552	0.991145	-4.90682	5	6
P04433	P04433	Ig kappa chain V-III region VG	NA	>sp|P04433|KV309_HUMAN Ig kappa chain V-III region VG (Fragment) OS=Homo sapiens PE=1 SV=1	P04433	24.6704	24.0892	0.156782	0.317868	25.6352	26.0944	1.501	24.3798	0.933437	0.361681	0.991145	-4.90699	12	11
O00214	O00214	Galectin-8	LGALS8	>sp|O00214|LEG8_HUMAN Galectin-8 OS=Homo sapiens GN=LGALS8 PE=1 SV=4	O00214	1.75929	3.42842	2.4189	1.83882	0	0	2.49753	2.59385	0.932475	0.362166	0.991145	-4.90763	2	3
Q9Y3Z3	Q9Y3Z3	Deoxynucleoside triphosphate triphosphohydrolase SAMHD1	SAMHD1	>sp|Q9Y3Z3|SAMH1_HUMAN Deoxynucleoside triphosphate triphosphohydrolase SAMHD1 OS=Homo sapiens GN=SAMHD1 PE=1 SV=2	Q9Y3Z3	21.9436	20.8174	0.128937	0.0516601	22.7887	20.9925	-1.23865	21.3805	-0.932016	0.362397	0.991145	-4.90793	12	12
O00170	O00170	AH receptor-interacting protein	AIP	>sp|O00170|AIP_HUMAN AH receptor-interacting protein OS=Homo sapiens GN=AIP PE=1 SV=2	O00170	1.75929	3.44764	2.4189	1.84002	0	0	2.46183	2.60346	0.931941	0.362436	0.991145	-4.90798	2	3
Q2MV58	Q2MV58	Tectonic-1	TCTN1	>sp|Q2MV58|TECT1_HUMAN Tectonic-1 OS=Homo sapiens GN=TCTN1 PE=2 SV=2	Q2MV58	4.53412	3.66611	1.55109	1.86244	0	0	-2.77288	4.10011	-0.931846	0.362483	0.991145	-4.90805	4	3
Q15904	Q15904	V-type proton ATPase subunit S1	ATP6AP1	>sp|Q15904|VAS1_HUMAN V-type proton ATPase subunit S1 OS=Homo sapiens GN=ATP6AP1 PE=1 SV=2	Q15904	1.75929	3.48994	2.4189	1.84374	0	0	2.53073	2.62462	0.931282	0.362768	0.991145	-4.90842	2	3
B0FP48	B0FP48	Uroplakin-3b-like protein	UPK3BL	>sp|B0FP48|UPK3L_HUMAN Uroplakin-3b-like protein OS=Homo sapiens GN=UPK3BL PE=2 SV=1	B0FP48	1.75929	5.13091	2.4189	1.52217	0	0	2.54969	3.4451	0.931073	0.362874	0.991145	-4.90856	2	4
A8MUH7;Q5T2W1	A8MUH7;Q5T2W1	Putative PDZ domain-containing protein 1P;Na(+)/H(+) exchange regulatory cofactor NHE-RF3	PDZK1P1;PDZK1	>sp|A8MUH7|PDZ1P_HUMAN Putative PDZ domain-containing protein PDZK1P1 OS=Homo sapiens GN=PDZK1P1 PE=5 SV=2;>sp|Q5T2W1|NHRF3_HUMAN Na(+)/H(+) exchange regulatory cofactor NHE-RF3 OS=Homo sapiens GN=PDZK1 PE=1 SV=2	A8MUH7;Q5T2W1	1.75929	2.66997	2.4189	2.4874	0	0	2.44932	2.21463	0.931059	0.36288	0.991145	-4.90857	2	2
Q96PD5;CON__ENSEMBL:ENSBTAP00000016285	Q96PD5	N-acetylmuramoyl-L-alanine amidase	PGLYRP2	>sp|Q96PD5|PGRP2_HUMAN N-acetylmuramoyl-L-alanine amidase OS=Homo sapiens GN=PGLYRP2 PE=1 SV=1	Q96PD5;CON__ENSEMBL:ENSBTAP00000016285	19.8771	19.0028	0.126567	0.33208	20.2793	20.8624	1.29954	19.44	0.930541	0.363142	0.991145	-4.90891	12	11
Q9NQC8	Q9NQC8	Intraflagellar transport protein 46 homolog	IFT46	>sp|Q9NQC8|IFT46_HUMAN Intraflagellar transport protein 46 homolog OS=Homo sapiens GN=IFT46 PE=1 SV=1	Q9NQC8	1.75929	3.62463	2.4189	1.85751	0	0	2.55885	2.69196	0.929442	0.363697	0.991145	-4.90964	2	3
O43592	O43592	Exportin-T	XPOT	>sp|O43592|XPOT_HUMAN Exportin-T OS=Homo sapiens GN=XPOT PE=1 SV=2	O43592	3.07748	4.7883	1.89196	1.51372	0	0	2.91399	3.93289	0.929302	0.363768	0.991145	-4.90973	3	4
P52895	P52895	Aldo-keto reductase family 1 member C2	AKR1C2	>sp|P52895|AK1C2_HUMAN Aldo-keto reductase family 1 member C2 OS=Homo sapiens GN=AKR1C2 PE=1 SV=3	P52895	2.90865	5.47423	2.419	1.5329	0	0	3.53892	4.19144	0.928451	0.364199	0.991145	-4.9103	2	4
Q9H3N1	Q9H3N1	Thioredoxin-related transmembrane protein 1	TMX1	>sp|Q9H3N1|TMX1_HUMAN Thioredoxin-related transmembrane protein 1 OS=Homo sapiens GN=TMX1 PE=1 SV=1	Q9H3N1	1.75929	5.50328	2.4189	1.53867	0	0	2.78637	3.63128	0.928275	0.364288	0.991145	-4.91041	2	4
P07358	P07358	Complement component C8 beta chain	C8B	>sp|P07358|CO8B_HUMAN Complement component C8 beta chain OS=Homo sapiens GN=C8B PE=1 SV=3	P07358	22.6854	22.7046	0.0581085	0.0839743	22.6715	22.8833	0.966219	22.695	0.927442	0.364709	0.991145	-4.91096	12	12
Q9H4M9	Q9H4M9	EH domain-containing protein 1	EHD1	>sp|Q9H4M9|EHD1_HUMAN EH domain-containing protein 1 OS=Homo sapiens GN=EHD1 PE=1 SV=2	Q9H4M9	19.0113	20.6165	0.219173	0.0299559	20.3427	20.3812	1.52809	19.8139	0.926697	0.365087	0.991145	-4.91146	12	12
P04350	P04350	Tubulin beta-4A chain	TUBB4A	>sp|P04350|TBB4A_HUMAN Tubulin beta-4A chain OS=Homo sapiens GN=TUBB4A PE=1 SV=2	P04350	1.75929	3.65701	2.4189	1.86269	0	0	2.62272	2.70815	0.926626	0.365123	0.991145	-4.9115	2	3
P35237	P35237	Serpin B6	SERPINB6	>sp|P35237|SPB6_HUMAN Serpin B6 OS=Homo sapiens GN=SERPINB6 PE=1 SV=3	P35237	16.1352	20.0589	0.484704	0.0358841	19.8039	19.7854	2.0897	18.0971	0.92516	0.365866	0.991145	-4.91247	10	12
Q13636	Q13636	Ras-related protein Rab-31	RAB31	>sp|Q13636|RAB31_HUMAN Ras-related protein Rab-31 OS=Homo sapiens GN=RAB31 PE=1 SV=1	Q13636	6.56026	5.73234	1.3214	1.537	0	0	-3.49803	6.1463	-0.924889	0.366004	0.991145	-4.91265	5	4
Q8TEB1	Q8TEB1	DDB1- and CUL4-associated factor 11	DCAF11	>sp|Q8TEB1|DCA11_HUMAN DDB1- and CUL4-associated factor 11 OS=Homo sapiens GN=DCAF11 PE=1 SV=1	Q8TEB1	6.61176	9.42989	1.33338	0.910535	0	12.7578	3.59775	8.02082	0.924043	0.366434	0.991145	-4.91321	5	7
Q9NVU7	Q9NVU7	Protein SDA1 homolog	SDAD1	>sp|Q9NVU7|SDA1_HUMAN Protein SDA1 homolog OS=Homo sapiens GN=SDAD1 PE=1 SV=3	Q9NVU7	1.75929	2.63852	2.4189	2.48049	0	0	2.40791	2.1989	0.923556	0.366681	0.991145	-4.91353	2	2
Q16610	Q16610	Extracellular matrix protein 1	ECM1	>sp|Q16610|ECM1_HUMAN Extracellular matrix protein 1 OS=Homo sapiens GN=ECM1 PE=1 SV=2	Q16610	16.8163	17.3332	0.474358	0.471806	19.9166	20.8526	3.00684	17.0747	0.92329	0.366816	0.991145	-4.9137	10	10
O60232	O60232	Sjoegren syndrome/scleroderma autoantigen 1	SSSCA1	>sp|O60232|SSA27_HUMAN Sjoegren syndrome/scleroderma autoantigen 1 OS=Homo sapiens GN=SSSCA1 PE=1 SV=1	O60232	1.75929	3.95545	2.4189	1.9049	0	0	2.75284	2.85737	0.922711	0.367111	0.991145	-4.91409	2	3
Q8N5K1	Q8N5K1	CDGSH iron-sulfur domain-containing protein 2	CISD2	>sp|Q8N5K1|CISD2_HUMAN CDGSH iron-sulfur domain-containing protein 2 OS=Homo sapiens GN=CISD2 PE=1 SV=1	Q8N5K1	1.75929	3.7277	2.4189	1.8732	0	0	2.60853	2.7435	0.922568	0.367183	0.991145	-4.91418	2	3
O00186	O00186	Syntaxin-binding protein 3	STXBP3	>sp|O00186|STXB3_HUMAN Syntaxin-binding protein 3 OS=Homo sapiens GN=STXBP3 PE=1 SV=2	O00186	6.25572	6.57855	1.3103	1.27584	0	0	3.57598	6.41713	0.92207	0.367437	0.991145	-4.91451	5	5
P27708	P27708	CAD protein;Glutamine-dependent carbamoyl-phosphate synthase;Aspartate carbamoyltransferase;Dihydroorotase	CAD	>sp|P27708|PYR1_HUMAN CAD protein OS=Homo sapiens GN=CAD PE=1 SV=3	P27708	17.2001	18.5057	0.197804	0.156721	17.8564	18.6965	1.48161	17.8529	0.918997	0.369003	0.991145	-4.91653	12	12
P09874	P09874	Poly [ADP-ribose] polymerase 1	PARP1	>sp|P09874|PARP1_HUMAN Poly [ADP-ribose] polymerase 1 OS=Homo sapiens GN=PARP1 PE=1 SV=4	P09874	3.43548	4.79838	1.96109	1.54297	0	0	2.95742	4.11693	0.918818	0.369094	0.991145	-4.91664	3	4
Q04941	Q04941	Proteolipid protein 2	PLP2	>sp|Q04941|PLP2_HUMAN Proteolipid protein 2 OS=Homo sapiens GN=PLP2 PE=1 SV=1	Q04941	17.6688	18.3117	0.491015	0.472116	21.944	21.9904	3.37976	17.9903	0.918201	0.36941	0.991145	-4.91705	10	10
P98174	P98174	FYVE, RhoGEF and PH domain-containing protein 1	FGD1	>sp|P98174|FGD1_HUMAN FYVE, RhoGEF and PH domain-containing protein 1 OS=Homo sapiens GN=FGD1 PE=1 SV=2	P98174	1.75929	2.64674	2.4189	2.4823	0	0	2.34638	2.20302	0.917573	0.36973	0.991145	-4.91746	2	2
P36507	P36507	Dual specificity mitogen-activated protein kinase kinase 2	MAP2K2	>sp|P36507|MP2K2_HUMAN Dual specificity mitogen-activated protein kinase kinase 2 OS=Homo sapiens GN=MAP2K2 PE=1 SV=1	P36507	7.46381	10.1059	1.25499	0.915349	0	13.6558	3.68972	8.78483	0.917211	0.369916	0.991145	-4.9177	5	7
P40616	P40616	ADP-ribosylation factor-like protein 1	ARL1	>sp|P40616|ARL1_HUMAN ADP-ribosylation factor-like protein 1 OS=Homo sapiens GN=ARL1 PE=1 SV=1	P40616	1.75929	3.39239	2.4189	1.83712	0	0	2.40093	2.57584	0.91643	0.370315	0.991145	-4.91821	2	3
Q8TDX7;Q9HC98	Q8TDX7;Q9HC98	Serine/threonine-protein kinase Nek7;Serine/threonine-protein kinase Nek6	NEK7;NEK6	>sp|Q8TDX7|NEK7_HUMAN Serine/threonine-protein kinase Nek7 OS=Homo sapiens GN=NEK7 PE=1 SV=1;>sp|Q9HC98|NEK6_HUMAN Serine/threonine-protein kinase Nek6 OS=Homo sapiens GN=NEK6 PE=1 SV=2	Q8TDX7;Q9HC98	3.07532	4.55903	1.89162	1.50093	0	0	2.76047	3.81718	0.915538	0.370771	0.991145	-4.91879	3	4
Q16186	Q16186	Proteasomal ubiquitin receptor ADRM1	ADRM1	>sp|Q16186|ADRM1_HUMAN Proteasomal ubiquitin receptor ADRM1 OS=Homo sapiens GN=ADRM1 PE=1 SV=2	Q16186	12.1511	9.62432	0.651507	0.920748	17.1354	11.9044	-3.37549	10.8877	-0.915383	0.370851	0.991145	-4.91889	9	7
Q9UBB6	Q9UBB6	Neurochondrin	NCDN	>sp|Q9UBB6|NCDN_HUMAN Neurochondrin OS=Homo sapiens GN=NCDN PE=1 SV=1	Q9UBB6	1.75929	3.3143	2.4189	1.83209	0	0	2.39431	2.53679	0.915117	0.370987	0.991145	-4.91907	2	3
P20142	P20142	Gastricsin	PGC	>sp|P20142|PEPC_HUMAN Gastricsin OS=Homo sapiens GN=PGC PE=1 SV=1	P20142	1.75929	2.60396	2.4189	2.47288	0	0	2.3624	2.18163	0.915051	0.371021	0.991145	-4.91911	2	2
Q8N357	Q8N357	Solute carrier family 35 member F6	SLC35F6	>sp|Q8N357|S35F6_HUMAN Solute carrier family 35 member F6 OS=Homo sapiens GN=SLC35F6 PE=1 SV=1	Q8N357	1.75929	3.48703	2.4189	1.84749	0	0	2.49275	2.62316	0.914593	0.371256	0.991145	-4.91941	2	3
P56747	P56747	Claudin-6	CLDN6	>sp|P56747|CLD6_HUMAN Claudin-6 OS=Homo sapiens GN=CLDN6 PE=1 SV=2	P56747	1.75929	2.59921	2.4189	2.47183	0	0	2.35615	2.17925	0.91386	0.371632	0.991145	-4.91989	2	2
Q9UHD9;Q9UMX0	Q9UHD9;Q9UMX0	Ubiquilin-2;Ubiquilin-1	UBQLN2;UBQLN1	>sp|Q9UHD9|UBQL2_HUMAN Ubiquilin-2 OS=Homo sapiens GN=UBQLN2 PE=1 SV=2;>sp|Q9UMX0|UBQL1_HUMAN Ubiquilin-1 OS=Homo sapiens GN=UBQLN1 PE=1 SV=2	Q9UHD9;Q9UMX0	1.75929	3.34599	2.4189	1.83404	0	0	2.36741	2.55264	0.912121	0.372524	0.991145	-4.92102	2	3
O60291;Q96PX1	O60291	E3 ubiquitin-protein ligase MGRN1	MGRN1	>sp|O60291|MGRN1_HUMAN E3 ubiquitin-protein ligase MGRN1 OS=Homo sapiens GN=MGRN1 PE=1 SV=2	O60291;Q96PX1	6.12968	6.183	1.30723	1.2608	0	0	-3.11089	6.15634	-0.911723	0.372729	0.991145	-4.92128	5	5
P20073	P20073	Annexin A7	ANXA7	>sp|P20073|ANXA7_HUMAN Annexin A7 OS=Homo sapiens GN=ANXA7 PE=1 SV=3	P20073	23.5679	24.0575	0.0614425	0.0327616	23.4728	24.0881	0.906649	23.8127	0.911578	0.372803	0.991145	-4.92137	12	12
Q96DR5	Q96DR5	BPI fold-containing family A member 2	BPIFA2	>sp|Q96DR5|BPIA2_HUMAN BPI fold-containing family A member 2 OS=Homo sapiens GN=BPIFA2 PE=1 SV=2	Q96DR5	10.8446	5.90109	0.97621	1.53727	10.5557	0	-3.98812	8.37285	-0.910691	0.373259	0.991145	-4.92195	7	4
P43243	P43243	Matrin-3	MATR3	>sp|P43243|MATR3_HUMAN Matrin-3 OS=Homo sapiens GN=MATR3 PE=1 SV=2	P43243	3.15948	4.75603	1.90593	1.50812	0	0	2.87598	3.95776	0.910571	0.373321	0.991145	-4.92203	3	4
A0AV96	A0AV96	RNA-binding protein 47	RBM47	>sp|A0AV96|RBM47_HUMAN RNA-binding protein 47 OS=Homo sapiens GN=RBM47 PE=1 SV=2	A0AV96	1.75929	3.44611	2.4189	1.84432	0	0	2.45956	2.6027	0.910428	0.373394	0.991145	-4.92212	2	3
O43657	O43657	Tetraspanin-6	TSPAN6	>sp|O43657|TSN6_HUMAN Tetraspanin-6 OS=Homo sapiens GN=TSPAN6 PE=1 SV=1	O43657	23.2474	20.273	0.0765352	0.33271	23.6053	21.6711	-2.16575	21.7602	-0.909807	0.373714	0.991145	-4.92253	12	11
Q14344	Q14344	Guanine nucleotide-binding protein subunit alpha-13	GNA13	>sp|Q14344|GNA13_HUMAN Guanine nucleotide-binding protein subunit alpha-13 OS=Homo sapiens GN=GNA13 PE=1 SV=2	Q14344	15.1361	11.867	0.557255	0.883492	18.4033	19.5588	-4.02342	13.5016	-0.909785	0.373725	0.991145	-4.92254	10	7
A2VCK2	A2VCK2	Doublecortin domain-containing protein 2B	DCDC2B	>sp|A2VCK2|DCD2B_HUMAN Doublecortin domain-containing protein 2B OS=Homo sapiens GN=DCDC2B PE=1 SV=1	A2VCK2	1.75929	3.45383	2.4189	1.84539	0	0	2.46256	2.60656	0.909692	0.373773	0.991145	-4.9226	2	3
Q8IZ07	Q8IZ07	Ankyrin repeat domain-containing protein 13A	ANKRD13A	>sp|Q8IZ07|AN13A_HUMAN Ankyrin repeat domain-containing protein 13A OS=Homo sapiens GN=ANKRD13A PE=1 SV=3	Q8IZ07	1.75929	3.2607	2.4189	1.8291	0	0	2.35235	2.51	0.909398	0.373924	0.991145	-4.92279	2	3
P04114	P04114	Apolipoprotein B-100;Apolipoprotein B-48	APOB	>sp|P04114|APOB_HUMAN Apolipoprotein B-100 OS=Homo sapiens GN=APOB PE=1 SV=2	P04114	26.454	26.8251	0.0465201	0.0490906	26.3545	26.9067	0.956689	26.6395	0.909384	0.373932	0.991145	-4.9228	12	12
P00740	P00740	Coagulation factor IX;Coagulation factor IXa light chain;Coagulation factor IXa heavy chain	F9	>sp|P00740|FA9_HUMAN Coagulation factor IX OS=Homo sapiens GN=F9 PE=1 SV=2	P00740	6.30118	5.54518	1.31635	1.53988	0	0	3.32256	5.92318	0.908969	0.374146	0.991145	-4.92307	5	4
Q16625	Q16625	Occludin	OCLN	>sp|Q16625|OCLN_HUMAN Occludin OS=Homo sapiens GN=OCLN PE=1 SV=1	Q16625	1.75929	3.30872	2.4189	1.83176	0	0	2.34083	2.534	0.908653	0.374308	0.991145	-4.92328	2	3
Q14677	Q14677	Clathrin interactor 1	CLINT1	>sp|Q14677|EPN4_HUMAN Clathrin interactor 1 OS=Homo sapiens GN=CLINT1 PE=1 SV=1	Q14677	1.75929	3.28899	2.4189	1.83076	0	0	2.36526	2.52414	0.908289	0.374496	0.991145	-4.92351	2	3
Q9GZS3	Q9GZS3	WD repeat-containing protein 61;WD repeat-containing protein 61, N-terminally processed	WDR61	>sp|Q9GZS3|WDR61_HUMAN WD repeat-containing protein 61 OS=Homo sapiens GN=WDR61 PE=1 SV=1	Q9GZS3	7.41731	3.79732	1.10035	1.86191	3.97884	0	-3.21297	5.60731	-0.906906	0.375209	0.991145	-4.92441	6	3
P01610	P01610	Ig kappa chain V-I region WEA	NA	>sp|P01610|KV118_HUMAN Ig kappa chain V-I region WEA OS=Homo sapiens PE=1 SV=1	P01610	8.61614	11.4123	1.2706	1.04996	0	9.60375	4.8647	10.0142	0.905918	0.37572	0.991145	-4.92505	5	6
Q13491	Q13491	Neuronal membrane glycoprotein M6-b	GPM6B	>sp|Q13491|GPM6B_HUMAN Neuronal membrane glycoprotein M6-b OS=Homo sapiens GN=GPM6B PE=1 SV=2	Q13491	1.75929	3.5957	2.4189	1.86332	0	0	2.4967	2.6775	0.905402	0.375986	0.991145	-4.92538	2	3
Q15435	Q15435	Protein phosphatase 1 regulatory subunit 7	PPP1R7	>sp|Q15435|PP1R7_HUMAN Protein phosphatase 1 regulatory subunit 7 OS=Homo sapiens GN=PPP1R7 PE=1 SV=1	Q15435	1.75929	5.07368	2.4189	1.52136	0	0	2.51924	3.41649	0.905369	0.376003	0.991145	-4.9254	2	4
Q9Y6X5	Q9Y6X5	Bis(5-adenosyl)-triphosphatase ENPP4	ENPP4	>sp|Q9Y6X5|ENPP4_HUMAN Bis(5-adenosyl)-triphosphatase ENPP4 OS=Homo sapiens GN=ENPP4 PE=1 SV=3	Q9Y6X5	1.75929	3.32172	2.4189	1.8328	0	0	2.34068	2.5405	0.905105	0.37614	0.991145	-4.92557	2	3
P23083	P23083	Ig heavy chain V-I region V35	NA	>sp|P23083|HV103_HUMAN Ig heavy chain V-I region V35 OS=Homo sapiens PE=1 SV=1	P23083	15.1667	20.5135	0.625086	0.158102	20.0455	21.3819	2.61617	17.8401	0.905009	0.37619	0.991145	-4.92564	9	12
P41240	P41240	Tyrosine-protein kinase CSK	CSK	>sp|P41240|CSK_HUMAN Tyrosine-protein kinase CSK OS=Homo sapiens GN=CSK PE=1 SV=1	P41240	1.75929	3.62906	2.4189	1.86959	0	0	2.55954	2.69417	0.904811	0.376292	0.991145	-4.92576	2	3
Q8WXX0	Q8WXX0	Dynein heavy chain 7, axonemal	DNAH7	>sp|Q8WXX0|DYH7_HUMAN Dynein heavy chain 7, axonemal OS=Homo sapiens GN=DNAH7 PE=1 SV=2	Q8WXX0	4.41531	2.11066	1.54358	2.37031	0	0	-2.7329	3.26298	-0.904364	0.376523	0.991145	-4.92605	4	2
P01593;P80362;P01607;P01600;P01599	P01593	Ig kappa chain V-I region AG	NA	>sp|P01593|KV101_HUMAN Ig kappa chain V-I region AG OS=Homo sapiens PE=1 SV=1	P01593;P80362;P01607;P01600;P01599	24.8184	26.3951	0.160394	0.0427773	26.555	26.1593	1.48117	25.6067	0.904299	0.376556	0.991145	-4.9261	12	12
Q0VD83	Q0VD83	Apolipoprotein B receptor	APOBR	>sp|Q0VD83|APOBR_HUMAN Apolipoprotein B receptor OS=Homo sapiens GN=APOBR PE=1 SV=2	Q0VD83	3.70341	0.888361	2.0207	3.4641	0	0	-2.49699	2.29589	-0.903566	0.376936	0.991145	-4.92657	3	1
Q9BWP8	Q9BWP8	Collectin-11	COLEC11	>sp|Q9BWP8|COL11_HUMAN Collectin-11 OS=Homo sapiens GN=COLEC11 PE=1 SV=1	Q9BWP8	1.75929	2.55825	2.4189	2.4628	0	0	2.30221	2.15877	0.903367	0.377039	0.991145	-4.9267	2	2
P48509	P48509	CD151 antigen	CD151	>sp|P48509|CD151_HUMAN CD151 antigen OS=Homo sapiens GN=CD151 PE=1 SV=3	P48509	13.1565	15.5204	0.757625	0.610501	19.8088	20.7555	3.56316	14.3385	0.903307	0.37707	0.991145	-4.92674	8	9
P10515	P10515	Dihydrolipoyllysine-residue acetyltransferase component of pyruvate dehydrogenase complex, mitochondrial	DLAT	>sp|P10515|ODP2_HUMAN Dihydrolipoyllysine-residue acetyltransferase component of pyruvate dehydrogenase complex, mitochondrial OS=Homo sapiens GN=DLAT PE=1 SV=3	P10515	4.81282	8.77256	1.57892	0.905448	0	12.3997	3.27232	6.79269	0.902828	0.377318	0.991145	-4.92705	4	7
P23743	P23743	Diacylglycerol kinase alpha	DGKA	>sp|P23743|DGKA_HUMAN Diacylglycerol kinase alpha OS=Homo sapiens GN=DGKA PE=1 SV=3	P23743	6.28577	8.96092	1.31238	0.92294	0	11.6998	3.121	7.62334	0.900987	0.378273	0.991145	-4.92823	5	7
P01871	P01871	Ig mu chain C region	IGHM	>sp|P01871|IGHM_HUMAN Ig mu chain C region OS=Homo sapiens GN=IGHM PE=1 SV=3	P01871	30.6733	31.3232	0.0294176	0.022528	30.9502	31.4472	0.869904	30.9982	0.898837	0.37939	0.991145	-4.92962	12	12
P51452	P51452	Dual specificity protein phosphatase 3	DUSP3	>sp|P51452|DUS3_HUMAN Dual specificity protein phosphatase 3 OS=Homo sapiens GN=DUSP3 PE=1 SV=1	P51452	1.75929	5.04367	2.4189	1.52289	0	0	2.40986	3.40148	0.898764	0.379427	0.991145	-4.92966	2	4
P00491	P00491	Purine nucleoside phosphorylase	PNP	>sp|P00491|PNPH_HUMAN Purine nucleoside phosphorylase OS=Homo sapiens GN=PNP PE=1 SV=2	P00491	7.93153	10.4224	1.11688	0.917159	3.97884	13.3243	3.89065	9.17696	0.898376	0.379629	0.991145	-4.92991	6	7
A5D8V7	A5D8V7	Coiled-coil domain-containing protein 151	CCDC151	>sp|A5D8V7|CC151_HUMAN Coiled-coil domain-containing protein 151 OS=Homo sapiens GN=CCDC151 PE=1 SV=1	A5D8V7	1.75929	3.30983	2.4189	1.83379	0	0	2.35425	2.53456	0.897868	0.379894	0.991145	-4.93024	2	3
Q15165	Q15165	Serum paraoxonase/arylesterase 2	PON2	>sp|Q15165|PON2_HUMAN Serum paraoxonase/arylesterase 2 OS=Homo sapiens GN=PON2 PE=1 SV=3	Q15165	1.75929	3.33762	2.4189	1.83512	0	0	2.33466	2.54846	0.89762	0.380023	0.991145	-4.9304	2	3
Q9UN36	Q9UN36	Protein NDRG2	NDRG2	>sp|Q9UN36|NDRG2_HUMAN Protein NDRG2 OS=Homo sapiens GN=NDRG2 PE=1 SV=2	Q9UN36	3.38846	5.30029	1.95106	1.5207	0	0	2.88131	4.34438	0.897408	0.380133	0.991145	-4.93054	3	4
P0CF74	P0CF74	Ig lambda-6 chain C region	IGLC6	>sp|P0CF74|LAC6_HUMAN Ig lambda-6 chain C region OS=Homo sapiens GN=IGLC6 PE=4 SV=1	P0CF74	1.75929	2.53095	2.4189	2.45679	0	0	2.26626	2.14512	0.896146	0.38079	0.991145	-4.93134	2	2
O75841	O75841	Uroplakin-1b	UPK1B	>sp|O75841|UPK1B_HUMAN Uroplakin-1b OS=Homo sapiens GN=UPK1B PE=2 SV=5	O75841	1.75929	2.52047	2.4189	2.45448	0	0	2.25246	2.13988	0.893326	0.382263	0.991145	-4.93315	2	2
Q13042	Q13042	Cell division cycle protein 16 homolog	CDC16	>sp|Q13042|CDC16_HUMAN Cell division cycle protein 16 homolog OS=Homo sapiens GN=CDC16 PE=1 SV=2	Q13042	1.75929	3.55545	2.4189	1.86581	0	0	2.48975	2.65737	0.89307	0.382396	0.991145	-4.93331	2	3
P17980	P17980	26S protease regulatory subunit 6A	PSMC3	>sp|P17980|PRS6A_HUMAN 26S protease regulatory subunit 6A OS=Homo sapiens GN=PSMC3 PE=1 SV=3	P17980	19.0297	17.2755	0.22738	0.472206	20.1501	20.2781	-2.05526	18.1526	-0.893011	0.382427	0.991145	-4.93335	12	10
Q9UN81	Q9UN81	LINE-1 retrotransposable element ORF1 protein	L1RE1	>sp|Q9UN81|LORF1_HUMAN LINE-1 retrotransposable element ORF1 protein OS=Homo sapiens GN=L1RE1 PE=1 SV=1	Q9UN81	1.75929	2.51893	2.4189	2.45414	0	0	2.25043	2.13911	0.892908	0.382481	0.991145	-4.93342	2	2
P53985	P53985	Monocarboxylate transporter 1	SLC16A1	>sp|P53985|MOT1_HUMAN Monocarboxylate transporter 1 OS=Homo sapiens GN=SLC16A1 PE=1 SV=3	P53985	1.75929	2.56384	2.4189	2.46404	0	0	2.24062	2.16157	0.892734	0.382572	0.991145	-4.93353	2	2
Q9UNS2	Q9UNS2	COP9 signalosome complex subunit 3	COPS3	>sp|Q9UNS2|CSN3_HUMAN COP9 signalosome complex subunit 3 OS=Homo sapiens GN=COPS3 PE=1 SV=3	Q9UNS2	18.5222	17.4375	0.195103	0.328814	19.3123	18.9374	-2.15577	17.9798	-0.892444	0.382723	0.991145	-4.93371	12	11
Q8WWZ7	Q8WWZ7	ATP-binding cassette sub-family A member 5	ABCA5	>sp|Q8WWZ7|ABCA5_HUMAN ATP-binding cassette sub-family A member 5 OS=Homo sapiens GN=ABCA5 PE=2 SV=2	Q8WWZ7	1.75929	4.86916	2.4189	1.52463	0	0	2.32121	3.31422	0.891937	0.382989	0.991145	-4.93404	2	4
P43487	P43487	Ran-specific GTPase-activating protein	RANBP1	>sp|P43487|RANG_HUMAN Ran-specific GTPase-activating protein OS=Homo sapiens GN=RANBP1 PE=1 SV=1	P43487	16.2197	15.1573	0.38548	0.496524	18.8343	18.7191	-2.45085	15.6885	-0.891844	0.383037	0.991145	-4.9341	11	10
P60709;Q9BYX7	P60709	Actin, cytoplasmic 1;Actin, cytoplasmic 1, N-terminally processed	ACTB	>sp|P60709|ACTB_HUMAN Actin, cytoplasmic 1 OS=Homo sapiens GN=ACTB PE=1 SV=1	P60709;Q9BYX7	20.3666	22.2624	0.233033	0.0367765	22.2773	22.0569	1.63708	21.3145	0.891795	0.383063	0.991145	-4.93413	12	12
Q92637;A6NKC4;P12314	Q92637;A6NKC4;P12314	High affinity immunoglobulin gamma Fc receptor IB;Putative high affinity immunoglobulin gamma Fc receptor IC;High affinity immunoglobulin gamma Fc receptor I	FCGR1B;FCGR1C;FCGR1A	>sp|Q92637|FCGRB_HUMAN High affinity immunoglobulin gamma Fc receptor IB OS=Homo sapiens GN=FCGR1B PE=2 SV=1;>sp|A6NKC4|FCGRC_HUMAN Putative high affinity immunoglobulin gamma Fc receptor IC OS=Homo sapiens GN=FCGR1C PE=5 SV=2;>sp|P12314|FCGR1_HUMAN High a	Q92637;A6NKC4;P12314	1.75929	3.49458	2.4189	1.85589	0	0	2.41091	2.62693	0.891201	0.383374	0.991145	-4.93451	2	3
P83436	P83436	Conserved oligomeric Golgi complex subunit 7	COG7	>sp|P83436|COG7_HUMAN Conserved oligomeric Golgi complex subunit 7 OS=Homo sapiens GN=COG7 PE=1 SV=1	P83436	1.75929	3.16048	2.4189	1.82385	0	0	2.25801	2.45989	0.8907	0.383636	0.991145	-4.93483	2	3
P02654	P02654	Apolipoprotein C-I;Truncated apolipoprotein C-I	APOC1	>sp|P02654|APOC1_HUMAN Apolipoprotein C-I OS=Homo sapiens GN=APOC1 PE=1 SV=1	P02654	22.351	21.826	0.325012	0.175981	23.9484	22.8258	-2.44666	22.0885	-0.890148	0.383926	0.991145	-4.93518	11	12
P53999	P53999	Activated RNA polymerase II transcriptional coactivator p15	SUB1	>sp|P53999|TCP4_HUMAN Activated RNA polymerase II transcriptional coactivator p15 OS=Homo sapiens GN=SUB1 PE=1 SV=3	P53999	1.75929	4.25846	2.4189	1.89336	0	0	2.23305	3.00887	0.889312	0.384364	0.991145	-4.93571	2	3
P51636	P51636	Caveolin-2	CAV2	>sp|P51636|CAV2_HUMAN Caveolin-2 OS=Homo sapiens GN=CAV2 PE=1 SV=2	P51636	1.75929	3.50832	2.4189	1.85879	0	0	2.41522	2.63381	0.889175	0.384435	0.991145	-4.9358	2	3
Q8WVF1	Q8WVF1	Protein OSCP1	OSCP1	>sp|Q8WVF1|OSCP1_HUMAN Protein OSCP1 OS=Homo sapiens GN=OSCP1 PE=1 SV=4	Q8WVF1	7.804	5.62325	1.10735	1.48741	3.97884	0	-3.24591	6.71362	-0.887391	0.385372	0.991145	-4.93693	6	4
Q5VVQ6	Q5VVQ6	Ubiquitin thioesterase OTU1	YOD1	>sp|Q5VVQ6|OTU1_HUMAN Ubiquitin thioesterase OTU1 OS=Homo sapiens GN=YOD1 PE=1 SV=1	Q5VVQ6	1.75929	5.77269	2.4189	1.5319	0	0	2.91719	3.76599	0.88733	0.385404	0.991145	-4.93697	2	4
Q8TE73	Q8TE73	Dynein heavy chain 5, axonemal	DNAH5	>sp|Q8TE73|DYH5_HUMAN Dynein heavy chain 5, axonemal OS=Homo sapiens GN=DNAH5 PE=1 SV=3	Q8TE73	15.2691	15.5327	0.381613	0.356447	18.1579	17.6537	2.35372	15.4009	0.886403	0.385891	0.991145	-4.93756	11	11
P13639	P13639	Elongation factor 2	EEF2	>sp|P13639|EF2_HUMAN Elongation factor 2 OS=Homo sapiens GN=EEF2 PE=1 SV=4	P13639	21.3921	20.3679	0.0448966	0.0546207	21.195	20.1826	-0.901477	20.88	-0.886341	0.385924	0.991145	-4.9376	12	12
Q15149	Q15149	Plectin	PLEC	>sp|Q15149|PLEC_HUMAN Plectin OS=Homo sapiens GN=PLEC PE=1 SV=3	Q15149	12.9369	13.4842	0.510022	0.492032	16.3453	16.2641	2.56632	13.2105	0.886193	0.386002	0.991145	-4.93769	10	10
Q96AC1;Q9BQL6	Q96AC1	Fermitin family homolog 2	FERMT2	>sp|Q96AC1|FERM2_HUMAN Fermitin family homolog 2 OS=Homo sapiens GN=FERMT2 PE=1 SV=1	Q96AC1;Q9BQL6	1.75929	3.29342	2.4189	1.83328	0	0	2.2879	2.52636	0.885623	0.386302	0.991145	-4.93806	2	3
P51993;P21217;Q11128	P51993;P21217;Q11128	Alpha-(1,3)-fucosyltransferase 6;Galactoside 3(4)-L-fucosyltransferase;Alpha-(1,3)-fucosyltransferase 5	FUT6;FUT3;FUT5	>sp|P51993|FUT6_HUMAN Alpha-(1,3)-fucosyltransferase 6 OS=Homo sapiens GN=FUT6 PE=1 SV=1;>sp|P21217|FUT3_HUMAN Galactoside 3(4)-L-fucosyltransferase OS=Homo sapiens GN=FUT3 PE=2 SV=1;>sp|Q11128|FUT5_HUMAN Alpha-(1,3)-fucosyltransferase 5 OS=Homo sapiens GN	P51993;P21217;Q11128	13.3917	13.4146	0.622812	0.632721	17.1478	17.8143	-2.95058	13.4032	-0.88321	0.387573	0.991145	-4.93959	9	9
Q08188	Q08188	Protein-glutamine gamma-glutamyltransferase E;Protein-glutamine gamma-glutamyltransferase E 50 kDa catalytic chain;Protein-glutamine gamma-glutamyltransferase E 27 kDa non-catalytic chain	TGM3	>sp|Q08188|TGM3_HUMAN Protein-glutamine gamma-glutamyltransferase E OS=Homo sapiens GN=TGM3 PE=1 SV=4	Q08188	1.75929	2.47901	2.4189	2.44537	0	0	2.19786	2.11915	0.88189	0.388269	0.991145	-4.94042	2	2
O75462	O75462	Cytokine receptor-like factor 1	CRLF1	>sp|O75462|CRLF1_HUMAN Cytokine receptor-like factor 1 OS=Homo sapiens GN=CRLF1 PE=1 SV=1	O75462	1.75929	2.47751	2.4189	2.44505	0	0	2.19588	2.1184	0.881468	0.388492	0.991145	-4.94069	2	2
P36542	P36542	ATP synthase subunit gamma, mitochondrial	ATP5C1	>sp|P36542|ATPG_HUMAN ATP synthase subunit gamma, mitochondrial OS=Homo sapiens GN=ATP5C1 PE=1 SV=1	P36542	8.33789	3.83859	1.12141	1.86528	3.97884	0	-3.21488	6.08824	-0.881273	0.388595	0.991145	-4.94081	6	3
Q5T749	Q5T749	Keratinocyte proline-rich protein	KPRP	>sp|Q5T749|KPRP_HUMAN Keratinocyte proline-rich protein OS=Homo sapiens GN=KPRP PE=1 SV=1	Q5T749	1.75929	3.43923	2.4189	1.85647	0	0	2.3924	2.59926	0.879853	0.389346	0.991145	-4.94171	2	3
Q02809	Q02809	Procollagen-lysine,2-oxoglutarate 5-dioxygenase 1	PLOD1	>sp|Q02809|PLOD1_HUMAN Procollagen-lysine,2-oxoglutarate 5-dioxygenase 1 OS=Homo sapiens GN=PLOD1 PE=1 SV=2	Q02809	4.85999	3.41092	1.57586	1.8679	0	0	-3.02302	4.13545	-0.878765	0.389921	0.991145	-4.94239	4	3
O95487	O95487	Protein transport protein Sec24B	SEC24B	>sp|O95487|SC24B_HUMAN Protein transport protein Sec24B OS=Homo sapiens GN=SEC24B PE=1 SV=2	O95487	1.75929	3.13531	2.4189	1.82287	0	0	2.2153	2.4473	0.877016	0.390848	0.991145	-4.94349	2	3
Q01970	Q01970	1-phosphatidylinositol 4,5-bisphosphate phosphodiesterase beta-3	PLCB3	>sp|Q01970|PLCB3_HUMAN 1-phosphatidylinositol 4,5-bisphosphate phosphodiesterase beta-3 OS=Homo sapiens GN=PLCB3 PE=1 SV=2	Q01970	1.75929	3.2135	2.4189	1.82954	0	0	2.25522	2.48639	0.876168	0.391298	0.991145	-4.94403	2	3
Q03518	Q03518	Antigen peptide transporter 1	TAP1	>sp|Q03518|TAP1_HUMAN Antigen peptide transporter 1 OS=Homo sapiens GN=TAP1 PE=1 SV=2	Q03518	1.75929	3.19936	2.4189	1.82653	0	0	2.22045	2.47932	0.876117	0.391325	0.991145	-4.94406	2	3
O60716	O60716	Catenin delta-1	CTNND1	>sp|O60716|CTND1_HUMAN Catenin delta-1 OS=Homo sapiens GN=CTNND1 PE=1 SV=1	O60716	11.9923	13.8521	0.755224	0.617512	16.8938	17.0951	3.45551	12.9222	0.875348	0.391733	0.991145	-4.94454	8	9
Q9Y639	Q9Y639	Neuroplastin	NPTN	>sp|Q9Y639|NPTN_HUMAN Neuroplastin OS=Homo sapiens GN=NPTN PE=1 SV=2	Q9Y639	6.36546	10.0973	1.31738	0.913138	0	13.7196	3.67847	8.23139	0.875076	0.391877	0.991145	-4.94471	5	7
Q13336	Q13336	Urea transporter 1	SLC14A1	>sp|Q13336|UT1_HUMAN Urea transporter 1 OS=Homo sapiens GN=SLC14A1 PE=1 SV=2	Q13336	5.31382	8.54004	1.61265	1.08916	0	5.33017	3.69394	6.92693	0.874593	0.392134	0.991145	-4.94501	4	6
Q01432;P23109;Q01433	Q01432	AMP deaminase 3	AMPD3	>sp|Q01432|AMPD3_HUMAN AMP deaminase 3 OS=Homo sapiens GN=AMPD3 PE=1 SV=1	Q01432;P23109;Q01433	7.6717	8.24424	1.1068	1.07518	3.97884	5.33017	-3.42339	7.95797	-0.874027	0.392435	0.991145	-4.94537	6	6
Q9NQX5	Q9NQX5	Neural proliferation differentiation and control protein 1	NPDC1	>sp|Q9NQX5|NPDC1_HUMAN Neural proliferation differentiation and control protein 1 OS=Homo sapiens GN=NPDC1 PE=1 SV=2	Q9NQX5	1.75929	2.44581	2.4189	2.43811	0	0	2.15413	2.10255	0.872409	0.393296	0.991145	-4.94638	2	2
Q9UNU6	Q9UNU6	7-alpha-hydroxycholest-4-en-3-one 12-alpha-hydroxylase	CYP8B1	>sp|Q9UNU6|CP8B1_HUMAN 7-alpha-hydroxycholest-4-en-3-one 12-alpha-hydroxylase OS=Homo sapiens GN=CYP8B1 PE=1 SV=2	Q9UNU6	1.75929	3.36163	2.4189	1.84952	0	0	2.33071	2.56046	0.871995	0.393516	0.991145	-4.94664	2	3
O76021	O76021	Ribosomal L1 domain-containing protein 1	RSL1D1	>sp|O76021|RL1D1_HUMAN Ribosomal L1 domain-containing protein 1 OS=Homo sapiens GN=RSL1D1 PE=1 SV=3	O76021	1.75929	3.46178	2.4189	1.86144	0	0	2.35491	2.61053	0.870929	0.394084	0.991145	-4.94731	2	3
P23229	P23229	Integrin alpha-6;Integrin alpha-6 heavy chain;Integrin alpha-6 light chain;Processed integrin alpha-6	ITGA6	>sp|P23229|ITA6_HUMAN Integrin alpha-6 OS=Homo sapiens GN=ITGA6 PE=1 SV=5	P23229	12.0486	11.37	0.652209	0.770818	16.2926	14.5593	3.12077	11.7093	0.870558	0.394282	0.991145	-4.94754	9	8
P09936	P09936	Ubiquitin carboxyl-terminal hydrolase isozyme L1	UCHL1	>sp|P09936|UCHL1_HUMAN Ubiquitin carboxyl-terminal hydrolase isozyme L1 OS=Homo sapiens GN=UCHL1 PE=1 SV=2	P09936	1.75929	2.48981	2.4189	2.44774	0	0	2.14618	2.12455	0.869371	0.394915	0.991145	-4.94828	2	2
Q96M27	Q96M27	Protein PRRC1	PRRC1	>sp|Q96M27|PRRC1_HUMAN Protein PRRC1 OS=Homo sapiens GN=PRRC1 PE=1 SV=1	Q96M27	1.75929	3.44159	2.4189	1.86341	0	0	2.37161	2.60044	0.868677	0.395286	0.991145	-4.94871	2	3
P15941	P15941	Mucin-1;Mucin-1 subunit alpha;Mucin-1 subunit beta	MUC1	>sp|P15941|MUC1_HUMAN Mucin-1 OS=Homo sapiens GN=MUC1 PE=1 SV=3	P15941	23.8515	23.4271	0.0667672	0.0717686	23.9885	23.8732	-1.00455	23.6393	-0.868232	0.395524	0.991145	-4.94899	12	12
P15529	P15529	Membrane cofactor protein	CD46	>sp|P15529|MCP_HUMAN Membrane cofactor protein OS=Homo sapiens GN=CD46 PE=1 SV=3	P15529	1.75929	2.48552	2.4189	2.4468	0	0	2.14071	2.12241	0.867982	0.395657	0.991145	-4.94915	2	2
P61758	P61758	Prefoldin subunit 3	VBP1	>sp|P61758|PFD3_HUMAN Prefoldin subunit 3 OS=Homo sapiens GN=VBP1 PE=1 SV=3	P61758	1.75929	3.25086	2.4189	1.83688	0	0	2.257	2.50508	0.86693	0.39622	0.991145	-4.9498	2	3
Q99541	Q99541	Perilipin-2	PLIN2	>sp|Q99541|PLIN2_HUMAN Perilipin-2 OS=Homo sapiens GN=PLIN2 PE=1 SV=2	Q99541	1.75929	3.52926	2.4189	1.8756	0	0	2.38531	2.64428	0.865766	0.396843	0.991145	-4.95053	2	3
Q96N06	Q96N06	Spermatogenesis-associated protein 33	SPATA33	>sp|Q96N06|SPT33_HUMAN Spermatogenesis-associated protein 33 OS=Homo sapiens GN=SPATA33 PE=2 SV=1	Q96N06	3.29955	3.48109	1.93269	1.84193	0	0	2.6462	3.39032	0.864819	0.39735	0.991145	-4.95111	3	3
Q86WV6	Q86WV6	Stimulator of interferon genes protein	TMEM173	>sp|Q86WV6|STING_HUMAN Stimulator of interferon genes protein OS=Homo sapiens GN=TMEM173 PE=1 SV=1	Q86WV6	9.20591	3.5974	0.93684	1.86026	10.5557	0	-3.18638	6.40166	-0.86465	0.397441	0.991145	-4.95122	7	3
Q00526;P24941	Q00526;P24941	Cyclin-dependent kinase 3;Cyclin-dependent kinase 2	CDK3;CDK2	>sp|Q00526|CDK3_HUMAN Cyclin-dependent kinase 3 OS=Homo sapiens GN=CDK3 PE=1 SV=1;>sp|P24941|CDK2_HUMAN Cyclin-dependent kinase 2 OS=Homo sapiens GN=CDK2 PE=1 SV=2	Q00526;P24941	1.75929	2.41936	2.4189	2.43236	0	0	2.11931	2.08933	0.864648	0.397442	0.991145	-4.95122	2	2
Q9NPR2	Q9NPR2	Semaphorin-4B	SEMA4B	>sp|Q9NPR2|SEM4B_HUMAN Semaphorin-4B OS=Homo sapiens GN=SEMA4B PE=1 SV=3	Q9NPR2	1.75929	2.41883	2.4189	2.43224	0	0	2.1186	2.08906	0.864488	0.397528	0.991145	-4.95132	2	2
Q12874	Q12874	Splicing factor 3A subunit 3	SF3A3	>sp|Q12874|SF3A3_HUMAN Splicing factor 3A subunit 3 OS=Homo sapiens GN=SF3A3 PE=1 SV=1	Q12874	1.75929	3.3682	2.4189	1.85477	0	0	2.31916	2.56374	0.864233	0.397664	0.991145	-4.95148	2	3
P07900;Q14568;Q58FG0;Q58FG1	P07900	Heat shock protein HSP 90-alpha	HSP90AA1	>sp|P07900|HS90A_HUMAN Heat shock protein HSP 90-alpha OS=Homo sapiens GN=HSP90AA1 PE=1 SV=5	P07900;Q14568;Q58FG0;Q58FG1	23.7509	23.0753	0.0390335	0.035979	23.825	22.895	-0.84764	23.4131	-0.864206	0.397679	0.991145	-4.95149	12	12
Q16778;P33778;P23527;P06899;Q8N257;Q96A08;Q6DRA6;Q6DN03	Q16778;P33778;P23527;P06899;Q8N257;Q96A08	Histone H2B type 2-E;Histone H2B type 1-B;Histone H2B type 1-O;Histone H2B type 1-J;Histone H2B type 3-B;Histone H2B type 1-A	HIST2H2BE;HIST1H2BB;HIST1H2BO;HIST1H2BJ;HIST3H2BB;HIST1H2BA	>sp|Q16778|H2B2E_HUMAN Histone H2B type 2-E OS=Homo sapiens GN=HIST2H2BE PE=1 SV=3;>sp|P33778|H2B1B_HUMAN Histone H2B type 1-B OS=Homo sapiens GN=HIST1H2BB PE=1 SV=2;>sp|P23527|H2B1O_HUMAN Histone H2B type 1-O OS=Homo sapiens GN=HIST1H2BO PE=1 SV=3;>sp|P06	Q16778;P33778;P23527;P06899;Q8N257;Q96A08;Q6DRA6;Q6DN03	21.1034	18.5029	0.427728	0.51464	25.979	22.5923	-3.28661	19.8032	-0.863534	0.39804	0.991145	-4.95191	11	10
Q2PPJ7	Q2PPJ7	Ral GTPase-activating protein subunit alpha-2	RALGAPA2	>sp|Q2PPJ7|RGPA2_HUMAN Ral GTPase-activating protein subunit alpha-2 OS=Homo sapiens GN=RALGAPA2 PE=1 SV=2	Q2PPJ7	4.50214	6.44249	1.54896	1.05675	0	5.33017	2.83869	5.47231	0.863504	0.398056	0.991145	-4.95193	4	6
Q8NDA8	Q8NDA8	Maestro heat-like repeat-containing protein family member 1	MROH1	>sp|Q8NDA8|MROH1_HUMAN Maestro heat-like repeat-containing protein family member 1 OS=Homo sapiens GN=MROH1 PE=2 SV=3	Q8NDA8	1.75929	3.13148	2.4189	1.82292	0	0	2.16144	2.44539	0.863277	0.398178	0.991145	-4.95207	2	3
K7EJ46	K7EJ46	Small integral membrane protein 22	SMIM22	>sp|K7EJ46|SIM22_HUMAN Small integral membrane protein 22 OS=Homo sapiens GN=SMIM22 PE=2 SV=1	K7EJ46	20.8888	24.0798	0.429569	0.0763733	25.1385	24.6799	2.55931	22.4843	0.862881	0.39839	0.991145	-4.95232	11	12
P22303	P22303	Acetylcholinesterase	ACHE	>sp|P22303|ACES_HUMAN Acetylcholinesterase OS=Homo sapiens GN=ACHE PE=1 SV=1	P22303	1.75929	5.38463	2.4189	1.52356	0	0	2.69362	3.57196	0.862576	0.398554	0.991145	-4.9525	2	4
P05109	P05109	Protein S100-A8;Protein S100-A8, N-terminally processed	S100A8	>sp|P05109|S10A8_HUMAN Protein S100-A8 OS=Homo sapiens GN=S100A8 PE=1 SV=1	P05109	25.6304	25.3093	0.159768	0.080544	26.807	25.1378	-1.44614	25.4699	-0.861628	0.399063	0.991145	-4.95309	12	12
Q9HA64	Q9HA64	Ketosamine-3-kinase	FN3KRP	>sp|Q9HA64|KT3K_HUMAN Ketosamine-3-kinase OS=Homo sapiens GN=FN3KRP PE=1 SV=2	Q9HA64	1.75929	5.33709	2.4189	1.51787	0	0	2.66623	3.54819	0.861467	0.39915	0.991145	-4.95319	2	4
P50148;P19086;Q03113	P50148	Guanine nucleotide-binding protein G(q) subunit alpha	GNAQ	>sp|P50148|GNAQ_HUMAN Guanine nucleotide-binding protein G(q) subunit alpha OS=Homo sapiens GN=GNAQ PE=1 SV=4	P50148;P19086;Q03113	19.6807	21.1446	0.227051	0.0724068	21.103	21.5188	1.56378	20.4127	0.860503	0.399668	0.991145	-4.95379	12	12
P19021	P19021	Peptidyl-glycine alpha-amidating monooxygenase;Peptidylglycine alpha-hydroxylating monooxygenase;Peptidyl-alpha-hydroxyglycine alpha-amidating lyase	PAM	>sp|P19021|AMD_HUMAN Peptidyl-glycine alpha-amidating monooxygenase OS=Homo sapiens GN=PAM PE=1 SV=2	P19021	1.75929	3.17135	2.4189	1.82982	0	0	2.19924	2.46532	0.860069	0.399901	0.991145	-4.95406	2	3
Q68D06;Q7Z7L1	Q68D06;Q7Z7L1	Schlafen family member 13;Schlafen family member 11	SLFN13;SLFN11	>sp|Q68D06|SLN13_HUMAN Schlafen family member 13 OS=Homo sapiens GN=SLFN13 PE=2 SV=1;>sp|Q7Z7L1|SLN11_HUMAN Schlafen family member 11 OS=Homo sapiens GN=SLFN11 PE=1 SV=2	Q68D06;Q7Z7L1	1.75929	3.06669	2.4189	1.82002	0	0	2.14348	2.41299	0.859727	0.400085	0.991145	-4.95427	2	3
P07476	P07476	Involucrin	IVL	>sp|P07476|INVO_HUMAN Involucrin OS=Homo sapiens GN=IVL PE=1 SV=2	P07476	1.75929	2.40251	2.4189	2.42871	0	0	2.09712	2.0809	0.859602	0.400153	0.991145	-4.95434	2	2
Q9P2D3	Q9P2D3	HEAT repeat-containing protein 5B	HEATR5B	>sp|Q9P2D3|HTR5B_HUMAN HEAT repeat-containing protein 5B OS=Homo sapiens GN=HEATR5B PE=1 SV=2	Q9P2D3	1.75929	2.402	2.4189	2.4286	0	0	2.09645	2.08065	0.859448	0.400236	0.991145	-4.95444	2	2
O15162	O15162	Phospholipid scramblase 1	PLSCR1	>sp|O15162|PLS1_HUMAN Phospholipid scramblase 1 OS=Homo sapiens GN=PLSCR1 PE=1 SV=1	O15162	21.0982	20.2368	0.135506	0.319753	21.5154	21.8878	-2.11432	20.6675	-0.859388	0.400268	0.991145	-4.95448	12	11
Q9UBR2	Q9UBR2	Cathepsin Z	CTSZ	>sp|Q9UBR2|CATZ_HUMAN Cathepsin Z OS=Homo sapiens GN=CTSZ PE=1 SV=1	Q9UBR2	5.0373	3.99888	1.5899	1.8856	0	0	2.03798	4.51809	0.859203	0.400368	0.991145	-4.95459	4	3
Q08431	Q08431	Lactadherin;Lactadherin short form;Medin	MFGE8	>sp|Q08431|MFGM_HUMAN Lactadherin OS=Homo sapiens GN=MFGE8 PE=1 SV=2	Q08431	4.59826	8.64496	1.557	1.07514	0	5.33017	3.44891	6.62161	0.859042	0.400454	0.991145	-4.95469	4	6
P41250	P41250	Glycine--tRNA ligase	GARS	>sp|P41250|SYG_HUMAN Glycine--tRNA ligase OS=Homo sapiens GN=GARS PE=1 SV=3	P41250	1.75929	3.16511	2.4189	1.82954	0	0	2.19324	2.4622	0.858777	0.400597	0.991145	-4.95485	2	3
O15027	O15027	Protein transport protein Sec16A	SEC16A	>sp|O15027|SC16A_HUMAN Protein transport protein Sec16A OS=Homo sapiens GN=SEC16A PE=1 SV=3	O15027	1.75929	3.14165	2.4189	1.8244	0	0	2.1577	2.45047	0.858705	0.400636	0.991145	-4.9549	2	3
P39023;Q92901	P39023	60S ribosomal protein L3	RPL3	>sp|P39023|RL3_HUMAN 60S ribosomal protein L3 OS=Homo sapiens GN=RPL3 PE=1 SV=2	P39023;Q92901	17.4097	15.6986	0.474145	0.508992	19.9291	18.4348	-2.94323	16.5542	-0.858456	0.40077	0.991145	-4.95505	10	10
Q8WX92	Q8WX92	Negative elongation factor B	NELFB	>sp|Q8WX92|NELFB_HUMAN Negative elongation factor B OS=Homo sapiens GN=NELFB PE=1 SV=1	Q8WX92	1.75929	3.10389	2.4189	1.82159	0	0	2.13633	2.43159	0.857334	0.401375	0.991145	-4.95574	2	3
Q16651	Q16651	Prostasin;Prostasin light chain;Prostasin heavy chain	PRSS8	>sp|Q16651|PRSS8_HUMAN Prostasin OS=Homo sapiens GN=PRSS8 PE=1 SV=1	Q16651	9.34247	8.47504	1.06329	1.08398	6.5769	5.33017	-3.60615	8.90875	-0.856862	0.40163	0.991145	-4.95603	6	6
P49915	P49915	GMP synthase [glutamine-hydrolyzing]	GMPS	>sp|P49915|GUAA_HUMAN GMP synthase [glutamine-hydrolyzing] OS=Homo sapiens GN=GMPS PE=1 SV=1	P49915	3.02266	4.33505	1.88353	1.50044	0	0	2.50197	3.67886	0.856527	0.401811	0.991145	-4.95624	3	4
Q86X76	Q86X76	Nitrilase homolog 1	NIT1	>sp|Q86X76|NIT1_HUMAN Nitrilase homolog 1 OS=Homo sapiens GN=NIT1 PE=1 SV=2	Q86X76	1.75929	3.20323	2.4189	1.83523	0	0	2.20901	2.48126	0.856244	0.401963	0.991145	-4.95641	2	3
Q8NBQ5	Q8NBQ5	Estradiol 17-beta-dehydrogenase 11	HSD17B11	>sp|Q8NBQ5|DHB11_HUMAN Estradiol 17-beta-dehydrogenase 11 OS=Homo sapiens GN=HSD17B11 PE=1 SV=3	Q8NBQ5	9.6825	10.6865	0.946498	0.766697	10.5557	14.648	3.07725	10.1845	0.855879	0.402161	0.991145	-4.95664	7	8
P02649	P02649	Apolipoprotein E	APOE	>sp|P02649|APOE_HUMAN Apolipoprotein E OS=Homo sapiens GN=APOE PE=1 SV=1	P02649	26.4597	26.6678	0.0509459	0.0266756	26.9019	26.4798	0.854313	26.5637	0.855399	0.40242	0.991145	-4.95693	12	12
P22748	P22748	Carbonic anhydrase 4	CA4	>sp|P22748|CAH4_HUMAN Carbonic anhydrase 4 OS=Homo sapiens GN=CA4 PE=1 SV=2	P22748	6.3796	3.8905	1.31636	1.87676	0	0	-3.28778	5.13505	-0.855382	0.402429	0.991145	-4.95694	5	3
Q9UBC2	Q9UBC2	Epidermal growth factor receptor substrate 15-like 1	EPS15L1	>sp|Q9UBC2|EP15R_HUMAN Epidermal growth factor receptor substrate 15-like 1 OS=Homo sapiens GN=EPS15L1 PE=1 SV=1	Q9UBC2	1.75929	5.24713	2.4189	1.51562	0	0	2.6144	3.50321	0.855147	0.402556	0.991145	-4.95709	2	4
P20645	P20645	Cation-dependent mannose-6-phosphate receptor	M6PR	>sp|P20645|MPRD_HUMAN Cation-dependent mannose-6-phosphate receptor OS=Homo sapiens GN=M6PR PE=1 SV=1	P20645	5.08217	5.43172	1.59346	1.52356	0	0	3.21074	5.25694	0.855025	0.402622	0.991145	-4.95716	4	4
O95159	O95159	Zinc finger protein-like 1	ZFPL1	>sp|O95159|ZFPL1_HUMAN Zinc finger protein-like 1 OS=Homo sapiens GN=ZFPL1 PE=1 SV=2	O95159	1.75929	3.28063	2.4189	1.84223	0	0	2.22386	2.51996	0.85502	0.402625	0.991145	-4.95717	2	3
O95573	O95573	Long-chain-fatty-acid--CoA ligase 3	ACSL3	>sp|O95573|ACSL3_HUMAN Long-chain-fatty-acid--CoA ligase 3 OS=Homo sapiens GN=ACSL3 PE=1 SV=3	O95573	1.75929	3.05504	2.4189	1.81987	0	0	2.12725	2.40716	0.854782	0.402754	0.991145	-4.95731	2	3
Q9NPQ8;Q9NVN3	Q9NPQ8	Synembryn-A	RIC8A	>sp|Q9NPQ8|RIC8A_HUMAN Synembryn-A OS=Homo sapiens GN=RIC8A PE=1 SV=3	Q9NPQ8;Q9NVN3	3.14357	6.25548	1.90311	1.29134	0	0	3.00643	4.69953	0.854442	0.402937	0.991145	-4.95752	3	5
Q6P387	Q6P387	Uncharacterized protein C16orf46	C16orf46	>sp|Q6P387|CP046_HUMAN Uncharacterized protein C16orf46 OS=Homo sapiens GN=C16orf46 PE=2 SV=2	Q6P387	1.75929	2.38399	2.4189	2.42472	0	0	2.07273	2.07164	0.853966	0.403195	0.991145	-4.95781	2	2
O43396	O43396	Thioredoxin-like protein 1	TXNL1	>sp|O43396|TXNL1_HUMAN Thioredoxin-like protein 1 OS=Homo sapiens GN=TXNL1 PE=1 SV=3	O43396	9.13778	8.62909	0.937069	1.07941	10.5557	5.33017	-3.0381	8.88344	-0.853594	0.403396	0.991145	-4.95804	7	6
P61923	P61923	Coatomer subunit zeta-1	COPZ1	>sp|P61923|COPZ1_HUMAN Coatomer subunit zeta-1 OS=Homo sapiens GN=COPZ1 PE=1 SV=1	P61923	6.59492	10.1801	1.3238	1.04773	0	9.42309	3.43194	8.3875	0.852363	0.404063	0.991145	-4.9588	5	6
Q99715	Q99715	Collagen alpha-1(XII) chain	COL12A1	>sp|Q99715|COCA1_HUMAN Collagen alpha-1(XII) chain OS=Homo sapiens GN=COL12A1 PE=1 SV=2	Q99715	1.75929	3.11269	2.4189	1.82307	0	0	2.13049	2.43599	0.852043	0.404236	0.991145	-4.95899	2	3
Q96AE4	Q96AE4	Far upstream element-binding protein 1	FUBP1	>sp|Q96AE4|FUBP1_HUMAN Far upstream element-binding protein 1 OS=Homo sapiens GN=FUBP1 PE=1 SV=3	Q96AE4	1.75929	3.38833	2.4189	1.86113	0	0	2.2777	2.57381	0.851491	0.404535	0.991145	-4.95933	2	3
Q96BJ8	Q96BJ8	Engulfment and cell motility protein 3	ELMO3	>sp|Q96BJ8|ELMO3_HUMAN Engulfment and cell motility protein 3 OS=Homo sapiens GN=ELMO3 PE=2 SV=3	Q96BJ8	1.75929	3.50933	2.4189	1.88297	0	0	2.34631	2.63431	0.850442	0.405104	0.991145	-4.95997	2	3
P08697;CON__P28800	P08697	Alpha-2-antiplasmin	SERPINF2	>sp|P08697|A2AP_HUMAN Alpha-2-antiplasmin OS=Homo sapiens GN=SERPINF2 PE=1 SV=3	P08697;CON__P28800	19.5247	21.2042	0.320667	0.0949304	21.2115	21.6603	1.7991	20.3645	0.850248	0.40521	0.991145	-4.96009	11	12
O00562;Q9BZ72	O00562	Membrane-associated phosphatidylinositol transfer protein 1	PITPNM1	>sp|O00562|PITM1_HUMAN Membrane-associated phosphatidylinositol transfer protein 1 OS=Homo sapiens GN=PITPNM1 PE=1 SV=4	O00562;Q9BZ72	1.75929	3.15137	2.4189	1.83129	0	0	2.16748	2.45533	0.849664	0.405526	0.991145	-4.96045	2	3
O95084	O95084	Serine protease 23	PRSS23	>sp|O95084|PRS23_HUMAN Serine protease 23 OS=Homo sapiens GN=PRSS23 PE=2 SV=1	O95084	3.34184	8.15653	1.94132	1.07825	0	5.33017	3.10228	5.74919	0.848466	0.406178	0.991145	-4.96118	3	6
P29992	P29992	Guanine nucleotide-binding protein subunit alpha-11	GNA11	>sp|P29992|GNA11_HUMAN Guanine nucleotide-binding protein subunit alpha-11 OS=Homo sapiens GN=GNA11 PE=1 SV=2	P29992	21.3557	23.4605	0.246141	0.0765932	23.2352	23.3593	1.72377	22.4081	0.84739	0.406763	0.991145	-4.96184	12	12
O43237	O43237	Cytoplasmic dynein 1 light intermediate chain 2	DYNC1LI2	>sp|O43237|DC1L2_HUMAN Cytoplasmic dynein 1 light intermediate chain 2 OS=Homo sapiens GN=DYNC1LI2 PE=1 SV=1	O43237	6.43007	8.48625	1.31592	1.07732	0	5.33017	3.13378	7.45816	0.846982	0.406985	0.991145	-4.96208	5	6
Q9Y2Q3	Q9Y2Q3	Glutathione S-transferase kappa 1	GSTK1	>sp|Q9Y2Q3|GSTK1_HUMAN Glutathione S-transferase kappa 1 OS=Homo sapiens GN=GSTK1 PE=1 SV=3	Q9Y2Q3	6.14966	3.2426	1.3091	1.82886	0	0	-2.5179	4.69613	-0.846923	0.407017	0.991145	-4.96212	5	3
Q12904	Q12904	Aminoacyl tRNA synthase complex-interacting multifunctional protein 1;Endothelial monocyte-activating polypeptide 2	AIMP1	>sp|Q12904|AIMP1_HUMAN Aminoacyl tRNA synthase complex-interacting multifunctional protein 1 OS=Homo sapiens GN=AIMP1 PE=1 SV=2	Q12904	12.183	7.28762	0.75226	1.27978	18.0451	0	-3.53052	9.73532	-0.846243	0.407387	0.991145	-4.96253	8	5
P27361	P27361	Mitogen-activated protein kinase 3	MAPK3	>sp|P27361|MK03_HUMAN Mitogen-activated protein kinase 3 OS=Homo sapiens GN=MAPK3 PE=1 SV=4	P27361	3.2611	3.37484	1.92504	1.83889	0	0	2.53213	3.31797	0.844562	0.408304	0.991145	-4.96356	3	3
Q9Y5K5	Q9Y5K5	Ubiquitin carboxyl-terminal hydrolase isozyme L5	UCHL5	>sp|Q9Y5K5|UCHL5_HUMAN Ubiquitin carboxyl-terminal hydrolase isozyme L5 OS=Homo sapiens GN=UCHL5 PE=1 SV=3	Q9Y5K5	3.06113	4.44974	1.88937	1.51237	0	0	2.53693	3.75544	0.84404	0.408589	0.991145	-4.96387	3	4
Q9BSL1	Q9BSL1	Ubiquitin-associated domain-containing protein 1	UBAC1	>sp|Q9BSL1|UBAC1_HUMAN Ubiquitin-associated domain-containing protein 1 OS=Homo sapiens GN=UBAC1 PE=1 SV=1	Q9BSL1	6.31931	10.5397	1.3138	0.920648	0	13.3146	3.47996	8.42948	0.843754	0.408744	0.991145	-4.96405	5	7
Q63HR2;Q68CZ2;Q9HBL0	Q63HR2;Q68CZ2;Q9HBL0	Tensin-like C1 domain-containing phosphatase;Tensin-3;Tensin-1	TENC1;TNS3;TNS1	>sp|Q63HR2|TNS2_HUMAN Tensin-2 OS=Homo sapiens GN=TNS2 PE=1 SV=2;>sp|Q68CZ2|TENS3_HUMAN Tensin-3 OS=Homo sapiens GN=TNS3 PE=1 SV=2;>sp|Q9HBL0|TENS1_HUMAN Tensin-1 OS=Homo sapiens GN=TNS1 PE=1 SV=2	Q63HR2;Q68CZ2;Q9HBL0	1.75929	3.13255	2.4189	1.82748	0	0	2.1231	2.44592	0.842838	0.409245	0.991145	-4.9646	2	3
P51153	P51153	Ras-related protein Rab-13	RAB13	>sp|P51153|RAB13_HUMAN Ras-related protein Rab-13 OS=Homo sapiens GN=RAB13 PE=1 SV=1	P51153	16.023	13.0918	0.386465	0.743573	18.8301	19.0127	-3.10427	14.5574	-0.842569	0.409392	0.991145	-4.96477	11	8
Q04323	Q04323	UBX domain-containing protein 1	UBXN1	>sp|Q04323|UBXN1_HUMAN UBX domain-containing protein 1 OS=Homo sapiens GN=UBXN1 PE=1 SV=2	Q04323	4.80558	4.88904	1.57164	1.50751	0	0	2.32355	4.84731	0.842362	0.409505	0.991145	-4.96489	4	4
Q9H0W9	Q9H0W9	Ester hydrolase C11orf54	C11orf54	>sp|Q9H0W9|CK054_HUMAN Ester hydrolase C11orf54 OS=Homo sapiens GN=C11orf54 PE=1 SV=1	Q9H0W9	1.75929	3.12176	2.4189	1.82646	0	0	2.11626	2.44052	0.842116	0.409639	0.991145	-4.96504	2	3
P15498	P15498	Proto-oncogene vav	VAV1	>sp|P15498|VAV_HUMAN Proto-oncogene vav OS=Homo sapiens GN=VAV1 PE=1 SV=4	P15498	5.88414	2.95155	1.29456	1.83103	0	0	-2.57738	4.41785	-0.841927	0.409742	0.991145	-4.96516	5	3
A6NJS3	A6NJS3	Putative V-set and immunoglobulin domain-containing-like protein IGHV1OR21-1	IGHV1OR21-1	>sp|A6NJS3|IV1U1_HUMAN Putative V-set and immunoglobulin domain-containing-like protein IGHV1OR21-1 OS=Homo sapiens GN=IGHV1OR21-1 PE=5 SV=1	A6NJS3	1.75929	2.40703	2.4189	2.42969	0	0	2.04058	2.08316	0.841869	0.409774	0.991145	-4.96519	2	2
P63261	P63261	Actin, cytoplasmic 2;Actin, cytoplasmic 2, N-terminally processed	ACTG1	>sp|P63261|ACTG_HUMAN Actin, cytoplasmic 2 OS=Homo sapiens GN=ACTG1 PE=1 SV=1	P63261	28.9274	28.3696	0.0293106	0.0320528	28.6165	28.2723	-0.795929	28.6485	-0.841039	0.410228	0.991145	-4.96569	12	12
P26641	P26641	Elongation factor 1-gamma	EEF1G	>sp|P26641|EF1G_HUMAN Elongation factor 1-gamma OS=Homo sapiens GN=EEF1G PE=1 SV=3	P26641	16.1798	14.2619	0.486694	0.633981	19.3889	19.1204	-3.48171	15.2209	-0.841039	0.410228	0.991145	-4.96569	10	9
Q7Z404	Q7Z404	Transmembrane channel-like protein 4	TMC4	>sp|Q7Z404|TMC4_HUMAN Transmembrane channel-like protein 4 OS=Homo sapiens GN=TMC4 PE=2 SV=3	Q7Z404	23.5068	23.0152	0.063726	0.0849415	23.1614	22.8505	-1.01517	23.261	-0.840334	0.410614	0.991145	-4.96612	12	12
Q9UQC9	Q9UQC9	Calcium-activated chloride channel regulator 2;Calcium-activated chloride channel regulator 2, 109 kDa form;Calcium-activated chloride channel regulator 2, 35 kDa form	CLCA2	>sp|Q9UQC9|CLCA2_HUMAN Calcium-activated chloride channel regulator 2 OS=Homo sapiens GN=CLCA2 PE=1 SV=2	Q9UQC9	3.26447	3.62129	1.92571	1.86614	0	0	-2.33548	3.44288	-0.840045	0.410772	0.991145	-4.96629	3	3
Q9Y6D6	Q9Y6D6	Brefeldin A-inhibited guanine nucleotide-exchange protein 1	ARFGEF1	>sp|Q9Y6D6|BIG1_HUMAN Brefeldin A-inhibited guanine nucleotide-exchange protein 1 OS=Homo sapiens GN=ARFGEF1 PE=1 SV=2	Q9Y6D6	4.36223	5.94315	1.53978	1.27269	0	0	2.88332	5.15269	0.839535	0.411051	0.991145	-4.9666	4	5
Q99570	Q99570	Phosphoinositide 3-kinase regulatory subunit 4	PIK3R4	>sp|Q99570|PI3R4_HUMAN Phosphoinositide 3-kinase regulatory subunit 4 OS=Homo sapiens GN=PIK3R4 PE=1 SV=3	Q99570	1.75929	3.19971	2.4189	1.84315	0	0	2.17408	2.4795	0.839481	0.411081	0.991145	-4.96664	2	3
P59998	P59998	Actin-related protein 2/3 complex subunit 4	ARPC4	>sp|P59998|ARPC4_HUMAN Actin-related protein 2/3 complex subunit 4 OS=Homo sapiens GN=ARPC4 PE=1 SV=3	P59998	14.0278	16.2602	0.762026	0.500448	21.03	20.2356	2.95651	15.144	0.839478	0.411082	0.991145	-4.96664	8	10
O14976	O14976	Cyclin-G-associated kinase	GAK	>sp|O14976|GAK_HUMAN Cyclin-G-associated kinase OS=Homo sapiens GN=GAK PE=1 SV=2	O14976	1.75929	3.12304	2.4189	1.83198	0	0	2.13193	2.44117	0.839444	0.411101	0.991145	-4.96666	2	3
Q8TC07	Q8TC07	TBC1 domain family member 15	TBC1D15	>sp|Q8TC07|TBC15_HUMAN TBC1 domain family member 15 OS=Homo sapiens GN=TBC1D15 PE=1 SV=2	Q8TC07	1.75929	3.42331	2.4189	1.88164	0	0	2.30379	2.5913	0.839268	0.411198	0.991145	-4.96676	2	3
P05534	P05534	HLA class I histocompatibility antigen, A-24 alpha chain	HLA-A	>sp|P05534|1A24_HUMAN HLA class I histocompatibility antigen, A-24 alpha chain OS=Homo sapiens GN=HLA-A PE=1 SV=2	P05534	9.74864	4.93561	0.956433	1.81813	10.5557	0	-3.40972	7.34213	-0.838331	0.411711	0.991145	-4.96733	7	3
Q8TBQ9	Q8TBQ9	Protein kish-A	TMEM167A	>sp|Q8TBQ9|KISHA_HUMAN Protein kish-A OS=Homo sapiens GN=TMEM167A PE=1 SV=1	Q8TBQ9	5.27886	7.65225	1.61009	1.28281	0	0	3.29989	6.46556	0.838105	0.411835	0.991145	-4.96747	4	5
Q6UWP7	Q6UWP7	Lysocardiolipin acyltransferase 1	LCLAT1	>sp|Q6UWP7|LCLT1_HUMAN Lysocardiolipin acyltransferase 1 OS=Homo sapiens GN=LCLAT1 PE=1 SV=1	Q6UWP7	1.75929	3.11075	2.4189	1.82647	0	0	2.10315	2.43502	0.838082	0.411848	0.991145	-4.96748	2	3
Q9BUF5	Q9BUF5	Tubulin beta-6 chain	TUBB6	>sp|Q9BUF5|TBB6_HUMAN Tubulin beta-6 chain OS=Homo sapiens GN=TUBB6 PE=1 SV=1	Q9BUF5	4.80001	7.01914	1.57663	1.28884	0	0	3.25226	5.90957	0.837786	0.41201	0.991145	-4.96766	4	5
O15511	O15511	Actin-related protein 2/3 complex subunit 5	ARPC5	>sp|O15511|ARPC5_HUMAN Actin-related protein 2/3 complex subunit 5 OS=Homo sapiens GN=ARPC5 PE=1 SV=3	O15511	8.2003	5.65064	1.11939	1.52724	3.97884	0	-2.85977	6.92547	-0.837683	0.412067	0.991145	-4.96772	6	4
P05107	P05107	Integrin beta-2	ITGB2	>sp|P05107|ITB2_HUMAN Integrin beta-2 OS=Homo sapiens GN=ITGB2 PE=1 SV=2	P05107	21.8859	19.2399	0.0590994	0.3275	22.084	20.7741	-1.96334	20.5629	-0.837538	0.412146	0.991145	-4.96781	12	11
O95376	O95376	E3 ubiquitin-protein ligase ARIH2	ARIH2	>sp|O95376|ARI2_HUMAN E3 ubiquitin-protein ligase ARIH2 OS=Homo sapiens GN=ARIH2 PE=1 SV=1	O95376	1.75929	3.11269	2.4189	1.83148	0	0	2.12246	2.43599	0.837464	0.412187	0.991145	-4.96785	2	3
P78344	P78344	Eukaryotic translation initiation factor 4 gamma 2	EIF4G2	>sp|P78344|IF4G2_HUMAN Eukaryotic translation initiation factor 4 gamma 2 OS=Homo sapiens GN=EIF4G2 PE=1 SV=1	P78344	1.75929	3.19492	2.4189	1.83807	0	0	2.14543	2.4771	0.837337	0.412257	0.991145	-4.96793	2	3
Q13451	Q13451	Peptidyl-prolyl cis-trans isomerase FKBP5	FKBP5	>sp|Q13451|FKBP5_HUMAN Peptidyl-prolyl cis-trans isomerase FKBP5 OS=Homo sapiens GN=FKBP5 PE=1 SV=2	Q13451	1.75929	3.24163	2.4189	1.85136	0	0	2.19311	2.50046	0.837093	0.412391	0.991145	-4.96808	2	3
Q9BTU6	Q9BTU6	Phosphatidylinositol 4-kinase type 2-alpha	PI4K2A	>sp|Q9BTU6|P4K2A_HUMAN Phosphatidylinositol 4-kinase type 2-alpha OS=Homo sapiens GN=PI4K2A PE=1 SV=1	Q9BTU6	1.75929	3.22497	2.4189	1.84291	0	0	2.16065	2.49213	0.836863	0.412517	0.991145	-4.96822	2	3
Q70J99	Q70J99	Protein unc-13 homolog D	UNC13D	>sp|Q70J99|UN13D_HUMAN Protein unc-13 homolog D OS=Homo sapiens GN=UNC13D PE=1 SV=1	Q70J99	6.18389	2.05758	1.30838	2.36146	0	0	-2.38285	4.12074	-0.836737	0.412586	0.991145	-4.96829	5	2
P47756	P47756	F-actin-capping protein subunit beta	CAPZB	>sp|P47756|CAPZB_HUMAN F-actin-capping protein subunit beta OS=Homo sapiens GN=CAPZB PE=1 SV=4	P47756	18.7968	20.5658	0.218887	0.0565209	20.1849	20.6691	1.39518	19.6813	0.836358	0.412794	0.991145	-4.96852	12	12
Q8IY42	Q8IY42	Uncharacterized protein C4orf19	C4orf19	>sp|Q8IY42|CD019_HUMAN Uncharacterized protein C4orf19 OS=Homo sapiens GN=C4orf19 PE=1 SV=1	Q8IY42	3.26317	2.09522	1.92545	2.36766	0	0	-2.32686	2.67919	-0.835621	0.413199	0.991145	-4.96896	3	2
Q9BVC6	Q9BVC6	Transmembrane protein 109	TMEM109	>sp|Q9BVC6|TM109_HUMAN Transmembrane protein 109 OS=Homo sapiens GN=TMEM109 PE=1 SV=1	Q9BVC6	8.08482	8.59734	1.11787	1.07565	3.97884	5.33017	3.46712	8.34108	0.835335	0.413356	0.991145	-4.96914	6	6
A0AVT1	A0AVT1	Ubiquitin-like modifier-activating enzyme 6	UBA6	>sp|A0AVT1|UBA6_HUMAN Ubiquitin-like modifier-activating enzyme 6 OS=Homo sapiens GN=UBA6 PE=1 SV=1	A0AVT1	1.75929	3.06058	2.4189	1.82182	0	0	2.07292	2.40993	0.835285	0.413384	0.991145	-4.96917	2	3
Q13217	Q13217	DnaJ homolog subfamily C member 3	DNAJC3	>sp|Q13217|DNJC3_HUMAN DnaJ homolog subfamily C member 3 OS=Homo sapiens GN=DNAJC3 PE=1 SV=1	Q13217	6.40487	3.9448	1.31489	1.87272	0	0	-2.7894	5.17483	-0.83486	0.413618	0.991145	-4.96942	5	3
Q9BVL4	Q9BVL4	Selenoprotein O	SELO	>sp|Q9BVL4|SELO_HUMAN Selenoprotein O OS=Homo sapiens GN=SELO PE=2 SV=3	Q9BVL4	3.11826	5.05087	1.89872	1.51171	0	0	2.76739	4.08457	0.834504	0.413813	0.991145	-4.96964	3	4
P56377	P56377	AP-1 complex subunit sigma-2	AP1S2	>sp|P56377|AP1S2_HUMAN AP-1 complex subunit sigma-2 OS=Homo sapiens GN=AP1S2 PE=1 SV=1	P56377	4.76193	0.888361	1.57215	3.4641	0	0	-2.157	2.82514	-0.83417	0.413997	0.991145	-4.96984	4	1
Q9HCY8	Q9HCY8	Protein S100-A14	S100A14	>sp|Q9HCY8|S10AE_HUMAN Protein S100-A14 OS=Homo sapiens GN=S100A14 PE=1 SV=1	Q9HCY8	17.1294	15.7293	0.49128	0.607432	20.8405	20.3931	-3.42819	16.4293	-0.834164	0.414	0.991145	-4.96984	10	9
Q8N4P6	Q8N4P6	Leucine-rich repeat-containing protein 71	LRRC71	>sp|Q8N4P6|LRC71_HUMAN Leucine-rich repeat-containing protein 71 OS=Homo sapiens GN=LRRC71 PE=2 SV=1	Q8N4P6	1.75929	3.08776	2.4189	1.82511	0	0	2.08395	2.42352	0.833992	0.414095	0.991145	-4.96994	2	3
P00390	P00390	Glutathione reductase, mitochondrial	GSR	>sp|P00390|GSHR_HUMAN Glutathione reductase, mitochondrial OS=Homo sapiens GN=GSR PE=1 SV=2	P00390	19.6188	19.9762	0.116071	0.154445	20.4916	20.8396	-1.11961	19.7975	-0.833992	0.414095	0.991145	-4.96994	12	12
P54852	P54852	Epithelial membrane protein 3	EMP3	>sp|P54852|EMP3_HUMAN Epithelial membrane protein 3 OS=Homo sapiens GN=EMP3 PE=1 SV=1	P54852	3.4301	0.888361	1.95993	3.4641	0	0	-2.13145	2.15923	-0.833713	0.414248	0.991145	-4.97011	3	1
P04155	P04155	Trefoil factor 1	TFF1	>sp|P04155|TFF1_HUMAN Trefoil factor 1 OS=Homo sapiens GN=TFF1 PE=1 SV=1	P04155	3.42863	0.888361	1.95962	3.4641	0	0	-2.12949	2.1585	-0.833291	0.414481	0.991145	-4.97036	3	1
P60059	P60059	Protein transport protein Sec61 subunit gamma	SEC61G	>sp|P60059|SC61G_HUMAN Protein transport protein Sec61 subunit gamma OS=Homo sapiens GN=SEC61G PE=1 SV=1	P60059	1.75929	2.38201	2.4189	2.42429	0	0	2.00866	2.07065	0.833262	0.414497	0.991145	-4.97038	2	2
P15927	P15927	Replication protein A 32 kDa subunit	RPA2	>sp|P15927|RFA2_HUMAN Replication protein A 32 kDa subunit OS=Homo sapiens GN=RPA2 PE=1 SV=1	P15927	4.89759	5.38652	1.57893	1.52613	0	0	3.06342	5.14205	0.832934	0.414678	0.991145	-4.97058	4	4
Q8TAV4	Q8TAV4	Stomatin-like protein 3	STOML3	>sp|Q8TAV4|STML3_HUMAN Stomatin-like protein 3 OS=Homo sapiens GN=STOML3 PE=2 SV=1	Q8TAV4	19.3624	15.9242	0.228757	0.607376	20.2733	20.5405	-2.98725	17.6433	-0.832577	0.414874	0.991145	-4.97079	12	9
O95070	O95070	Protein YIF1A	YIF1A	>sp|O95070|YIF1A_HUMAN Protein YIF1A OS=Homo sapiens GN=YIF1A PE=1 SV=2	O95070	3.45898	3.54619	1.96617	1.84606	0	0	2.64556	3.50259	0.831974	0.415206	0.991145	-4.97115	3	3
Q95365;Q29836;P30475;P13747	Q95365;Q29836;P30475	HLA class I histocompatibility antigen, B-38 alpha chain;HLA class I histocompatibility antigen, B-67 alpha chain;HLA class I histocompatibility antigen, B-39 alpha chain	HLA-B	>sp|Q95365|1B38_HUMAN HLA class I histocompatibility antigen, B-38 alpha chain OS=Homo sapiens GN=HLA-B PE=1 SV=1;>sp|Q29836|1B67_HUMAN HLA class I histocompatibility antigen, B-67 alpha chain OS=Homo sapiens GN=HLA-B PE=1 SV=1;>sp|P30475|1B39_HUMAN HLA cl	Q95365;Q29836;P30475;P13747	3.42128	0.888361	1.95804	3.4641	0	0	-2.11965	2.15482	-0.831168	0.415651	0.991145	-4.97164	3	1
P05166	P05166	Propionyl-CoA carboxylase beta chain, mitochondrial	PCCB	>sp|P05166|PCCB_HUMAN Propionyl-CoA carboxylase beta chain, mitochondrial OS=Homo sapiens GN=PCCB PE=1 SV=3	P05166	1.75929	2.37275	2.4189	2.42231	0	0	1.99684	2.06602	0.83004	0.416274	0.991145	-4.97231	2	2
Q53EL6	Q53EL6	Programmed cell death protein 4	PDCD4	>sp|Q53EL6|PDCD4_HUMAN Programmed cell death protein 4 OS=Homo sapiens GN=PDCD4 PE=1 SV=2	Q53EL6	3.13132	5.83351	1.90097	1.26581	0	0	2.47125	4.48241	0.829707	0.416458	0.991145	-4.97251	3	5
Q8IV56	Q8IV56	Proline-rich protein 15	PRR15	>sp|Q8IV56|PRR15_HUMAN Proline-rich protein 15 OS=Homo sapiens GN=PRR15 PE=2 SV=1	Q8IV56	1.75929	4.07346	2.4189	1.88494	0	0	1.99314	2.91638	0.829027	0.416833	0.991145	-4.97292	2	3
Q8TBF2	Q8TBF2	Prostamide/prostaglandin F synthase	FAM213B	>sp|Q8TBF2|PGFS_HUMAN Prostamide/prostaglandin F synthase OS=Homo sapiens GN=FAM213B PE=2 SV=1	Q8TBF2	4.81226	3.52404	1.57342	1.84574	0	0	-2.82674	4.16815	-0.828741	0.416992	0.991145	-4.97309	4	3
P11387;Q969P6	P11387	DNA topoisomerase 1	TOP1	>sp|P11387|TOP1_HUMAN DNA topoisomerase 1 OS=Homo sapiens GN=TOP1 PE=1 SV=2	P11387;Q969P6	11.134	9.0867	0.794602	0.94353	15.4515	11.1017	-3.20632	10.1103	-0.828483	0.417134	0.991145	-4.97324	8	7
P35326;Q9BYE4	P35326;Q9BYE4	Small proline-rich protein 2A;Small proline-rich protein 2G	SPRR2A;SPRR2G	>sp|P35326|SPR2A_HUMAN Small proline-rich protein 2A OS=Homo sapiens GN=SPRR2A PE=1 SV=1;>sp|Q9BYE4|SPR2G_HUMAN Small proline-rich protein 2G OS=Homo sapiens GN=SPRR2G PE=3 SV=1	P35326;Q9BYE4	1.75929	2.30327	2.4189	2.40762	0	0	1.96643	2.03128	0.828259	0.417258	0.991145	-4.97338	2	2
Q01650	Q01650	Large neutral amino acids transporter small subunit 1	SLC7A5	>sp|Q01650|LAT1_HUMAN Large neutral amino acids transporter small subunit 1 OS=Homo sapiens GN=SLC7A5 PE=1 SV=2	Q01650	1.75929	2.36746	2.4189	2.42117	0	0	1.99009	2.06337	0.828189	0.417297	0.991145	-4.97342	2	2
P02724	P02724	Glycophorin-A	GYPA	>sp|P02724|GLPA_HUMAN Glycophorin-A OS=Homo sapiens GN=GYPA PE=1 SV=2	P02724	10.8003	14.4792	0.966504	0.641958	10.5557	20.5539	3.61594	12.6397	0.828032	0.417384	0.991145	-4.97351	7	9
P04216	P04216	Thy-1 membrane glycoprotein	THY1	>sp|P04216|THY1_HUMAN Thy-1 membrane glycoprotein OS=Homo sapiens GN=THY1 PE=1 SV=2	P04216	1.75929	2.36694	2.4189	2.42106	0	0	1.98943	2.06312	0.82801	0.417396	0.991145	-4.97352	2	2
P04839	P04839	Cytochrome b-245 heavy chain	CYBB	>sp|P04839|CY24B_HUMAN Cytochrome b-245 heavy chain OS=Homo sapiens GN=CYBB PE=1 SV=2	P04839	19.4864	18.2897	0.12999	0.112165	20.5643	18.6327	-1.18306	18.888	-0.827128	0.417884	0.991145	-4.97405	12	12
Q15758	Q15758	Neutral amino acid transporter B(0)	SLC1A5	>sp|Q15758|AAAT_HUMAN Neutral amino acid transporter B(0) OS=Homo sapiens GN=SLC1A5 PE=1 SV=2	Q15758	15.2742	11.5102	0.388462	0.891603	16.9477	17.4128	-3.33015	13.3922	-0.82694	0.417988	0.991145	-4.97416	11	7
P11597	P11597	Cholesteryl ester transfer protein	CETP	>sp|P11597|CETP_HUMAN Cholesteryl ester transfer protein OS=Homo sapiens GN=CETP PE=1 SV=2	P11597	16.1691	14.7339	0.487827	0.613329	19.8121	19.7551	2.9567	15.4515	0.826717	0.418111	0.991145	-4.9743	10	9
P68036	P68036	Ubiquitin-conjugating enzyme E2 L3	UBE2L3	>sp|P68036|UB2L3_HUMAN Ubiquitin-conjugating enzyme E2 L3 OS=Homo sapiens GN=UBE2L3 PE=1 SV=1	P68036	1.75929	2.29615	2.4189	2.40614	0	0	1.95705	2.02772	0.8259	0.418564	0.991145	-4.97478	2	2
Q13620	Q13620	Cullin-4B	CUL4B	>sp|Q13620|CUL4B_HUMAN Cullin-4B OS=Homo sapiens GN=CUL4B PE=1 SV=4	Q13620	1.75929	3.16986	2.4189	1.84031	0	0	2.11068	2.46457	0.825489	0.418792	0.991145	-4.97503	2	3
Q13363;P56545	Q13363;P56545	C-terminal-binding protein 1;C-terminal-binding protein 2	CTBP1;CTBP2	>sp|Q13363|CTBP1_HUMAN C-terminal-binding protein 1 OS=Homo sapiens GN=CTBP1 PE=1 SV=2;>sp|P56545|CTBP2_HUMAN C-terminal-binding protein 2 OS=Homo sapiens GN=CTBP2 PE=1 SV=1	Q13363;P56545	10.0144	9.25012	0.894389	0.908523	14.7355	12.6058	-3.40033	9.63227	-0.824717	0.41922	0.991145	-4.97549	7	7
P62857	P62857	40S ribosomal protein S28	RPS28	>sp|P62857|RS28_HUMAN 40S ribosomal protein S28 OS=Homo sapiens GN=RPS28 PE=1 SV=1	P62857	3.39813	0.888361	1.95311	3.4641	0	0	-2.08869	2.14324	-0.824394	0.419399	0.991145	-4.97568	3	1
O15400	O15400	Syntaxin-7	STX7	>sp|O15400|STX7_HUMAN Syntaxin-7 OS=Homo sapiens GN=STX7 PE=1 SV=4	O15400	18.7001	17.9575	0.222734	0.356906	20.5878	20.425	-2.01187	18.3288	-0.82411	0.419556	0.991145	-4.97585	12	11
P12830	P12830	Cadherin-1;E-Cad/CTF1;E-Cad/CTF2;E-Cad/CTF3	CDH1	>sp|P12830|CADH1_HUMAN Cadherin-1 OS=Homo sapiens GN=CDH1 PE=1 SV=3	P12830	4.79038	6.67236	1.57083	1.26732	0	0	2.86322	5.73137	0.82399	0.419623	0.991145	-4.97592	4	5
Q96LB3	Q96LB3	Intraflagellar transport protein 74 homolog	IFT74	>sp|Q96LB3|IFT74_HUMAN Intraflagellar transport protein 74 homolog OS=Homo sapiens GN=IFT74 PE=1 SV=1	Q96LB3	7.59175	6.07837	1.10253	1.27895	3.97884	0	-2.85896	6.83506	-0.823831	0.419712	0.991145	-4.97601	6	5
Q04837	Q04837	Single-stranded DNA-binding protein, mitochondrial	SSBP1	>sp|Q04837|SSBP_HUMAN Single-stranded DNA-binding protein, mitochondrial OS=Homo sapiens GN=SSBP1 PE=1 SV=1	Q04837	7.14406	10.4791	1.34604	0.915561	0	14.2191	3.64977	8.81156	0.823082	0.420127	0.991145	-4.97646	5	7
P51811	P51811	Membrane transport protein XK	XK	>sp|P51811|XK_HUMAN Membrane transport protein XK OS=Homo sapiens GN=XK PE=1 SV=5	P51811	3.39339	0.888361	1.9521	3.4641	0	0	-2.08235	2.14087	-0.82299	0.420179	0.991145	-4.97651	3	1
Q8IXQ6	Q8IXQ6	Poly [ADP-ribose] polymerase 9	PARP9	>sp|Q8IXQ6|PARP9_HUMAN Poly [ADP-ribose] polymerase 9 OS=Homo sapiens GN=PARP9 PE=1 SV=2	Q8IXQ6	1.75929	3.22084	2.4189	1.8504	0	0	2.1335	2.49006	0.822972	0.420188	0.991145	-4.97652	2	3
Q8TEX9	Q8TEX9	Importin-4	IPO4	>sp|Q8TEX9|IPO4_HUMAN Importin-4 OS=Homo sapiens GN=IPO4 PE=1 SV=2	Q8TEX9	7.25625	6.25788	1.09499	1.27209	3.97884	0	-2.87561	6.75706	-0.822693	0.420344	0.991145	-4.97669	6	5
P08311	P08311	Cathepsin G	CTSG	>sp|P08311|CATG_HUMAN Cathepsin G OS=Homo sapiens GN=CTSG PE=1 SV=2	P08311	24.7666	23.6593	0.172078	0.120417	26.2524	24.4304	-1.48511	24.2129	-0.822613	0.420388	0.991145	-4.97674	12	12
O15127	O15127	Secretory carrier-associated membrane protein 2	SCAMP2	>sp|O15127|SCAM2_HUMAN Secretory carrier-associated membrane protein 2 OS=Homo sapiens GN=SCAMP2 PE=1 SV=2	O15127	15.0919	17.5302	0.623187	0.469907	20.5318	21.0055	3.51541	16.3111	0.82233	0.420545	0.991145	-4.9769	9	10
Q8N983	Q8N983	39S ribosomal protein L43, mitochondrial	MRPL43	>sp|Q8N983|RM43_HUMAN 39S ribosomal protein L43, mitochondrial OS=Homo sapiens GN=MRPL43 PE=1 SV=1	Q8N983	1.75929	2.35064	2.4189	2.41759	0	0	1.96864	2.05497	0.82227	0.420578	0.991145	-4.97694	2	2
Q92544	Q92544	Transmembrane 9 superfamily member 4	TM9SF4	>sp|Q92544|TM9S4_HUMAN Transmembrane 9 superfamily member 4 OS=Homo sapiens GN=TM9SF4 PE=1 SV=2	Q92544	6.03161	5.15207	1.30066	1.51322	0	0	2.9093	5.59184	0.821809	0.420835	0.991145	-4.97721	5	4
P01624	P01624	Ig kappa chain V-III region POM	NA	>sp|P01624|KV306_HUMAN Ig kappa chain V-III region POM OS=Homo sapiens PE=1 SV=1	P01624	12.2191	15.4623	0.987757	0.752209	10.5557	20.695	4.14665	13.8407	0.82167	0.420912	0.991145	-4.97729	7	8
P28289	P28289	Tropomodulin-1	TMOD1	>sp|P28289|TMOD1_HUMAN Tropomodulin-1 OS=Homo sapiens GN=TMOD1 PE=1 SV=1	P28289	1.75929	4.88183	2.4189	1.51899	0	0	2.40394	3.32056	0.821662	0.420916	0.991145	-4.9773	2	4
P0C0L5	P0C0L5	Complement C4-B;Complement C4 beta chain;Complement C4-B alpha chain;C4a anaphylatoxin;C4b-B;C4d-B;Complement C4 gamma chain	C4B	>sp|P0C0L5|CO4B_HUMAN Complement C4-B OS=Homo sapiens GN=C4B PE=1 SV=2	P0C0L5	24.3739	24.5802	0.0411602	0.0505914	24.4562	24.6424	0.832354	24.477	0.821524	0.420993	0.991145	-4.97738	12	12
P27216	P27216	Annexin A13	ANXA13	>sp|P27216|ANX13_HUMAN Annexin A13 OS=Homo sapiens GN=ANXA13 PE=1 SV=3	P27216	1.75929	4.03439	2.4189	1.89166	0	0	1.93263	2.89684	0.819685	0.422017	0.991145	-4.97847	2	3
O14787	O14787	Transportin-2	TNPO2	>sp|O14787|TNPO2_HUMAN Transportin-2 OS=Homo sapiens GN=TNPO2 PE=1 SV=3	O14787	1.75929	3.00208	2.4189	1.8249	0	0	2.02847	2.38069	0.819106	0.42234	0.991145	-4.97881	2	3
Q5T447	Q5T447	E3 ubiquitin-protein ligase HECTD3	HECTD3	>sp|Q5T447|HECD3_HUMAN E3 ubiquitin-protein ligase HECTD3 OS=Homo sapiens GN=HECTD3 PE=1 SV=1	Q5T447	13.0173	13.5122	0.661397	0.645205	18.3144	16.6559	3.09546	13.2648	0.819104	0.422341	0.991145	-4.97881	9	9
P28065	P28065	Proteasome subunit beta type-9	PSMB9	>sp|P28065|PSB9_HUMAN Proteasome subunit beta type-9 OS=Homo sapiens GN=PSMB9 PE=1 SV=2	P28065	19.6436	19.2342	0.23267	0.319005	21.0671	20.5631	-2.05937	19.4389	-0.817329	0.423331	0.991145	-4.97986	12	11
Q9NZP8	Q9NZP8	Complement C1r subcomponent-like protein	C1RL	>sp|Q9NZP8|C1RL_HUMAN Complement C1r subcomponent-like protein OS=Homo sapiens GN=C1RL PE=1 SV=2	Q9NZP8	4.66948	5.42611	1.56294	1.53973	0	0	2.88752	5.04779	0.817204	0.423401	0.991145	-4.97993	4	4
P36969	P36969	Phospholipid hydroperoxide glutathione peroxidase, mitochondrial	GPX4	>sp|P36969|GPX4_HUMAN Phospholipid hydroperoxide glutathione peroxidase, mitochondrial OS=Homo sapiens GN=GPX4 PE=1 SV=3	P36969	12.2562	10.4423	0.809736	1.04521	16.3464	10.2134	-3.71994	11.3492	-0.816968	0.423532	0.991145	-4.98007	8	6
Q14126	Q14126	Desmoglein-2	DSG2	>sp|Q14126|DSG2_HUMAN Desmoglein-2 OS=Homo sapiens GN=DSG2 PE=1 SV=2	Q14126	1.75929	2.33062	2.4189	2.41335	0	0	1.94309	2.04495	0.815138	0.424554	0.991145	-4.98115	2	2
Q96PL1	Q96PL1	Secretoglobin family 3A member 2	SCGB3A2	>sp|Q96PL1|SG3A2_HUMAN Secretoglobin family 3A member 2 OS=Homo sapiens GN=SCGB3A2 PE=2 SV=1	Q96PL1	8.41934	6.11742	1.12625	1.54205	3.97884	0	-3.60432	7.26838	-0.814269	0.425041	0.991145	-4.98166	6	4
P80188	P80188	Neutrophil gelatinase-associated lipocalin	LCN2	>sp|P80188|NGAL_HUMAN Neutrophil gelatinase-associated lipocalin OS=Homo sapiens GN=LCN2 PE=1 SV=2	P80188	23.7889	23.3229	0.144653	0.0732723	24.6178	23.4037	-1.22973	23.5559	-0.814049	0.425164	0.991145	-4.98179	12	12
Q658Y4	Q658Y4	Protein FAM91A1	FAM91A1	>sp|Q658Y4|F91A1_HUMAN Protein FAM91A1 OS=Homo sapiens GN=FAM91A1 PE=1 SV=3	Q658Y4	1.75929	3.11685	2.4189	1.84544	0	0	2.07928	2.43807	0.813862	0.425268	0.991145	-4.9819	2	3
P63244	P63244	Guanine nucleotide-binding protein subunit beta-2-like 1;Guanine nucleotide-binding protein subunit beta-2-like 1, N-terminally processed	GNB2L1	>sp|P63244|GBLP_HUMAN Guanine nucleotide-binding protein subunit beta-2-like 1 OS=Homo sapiens GN=GNB2L1 PE=1 SV=3	P63244	17.7279	16.0997	0.491246	0.510247	21.8493	19.2655	-2.97578	16.9138	-0.813512	0.425464	0.991145	-4.98211	10	10
Q01105;P0DME0	Q01105;P0DME0	Protein SET;Protein SETSIP	SET;SETSIP	>sp|Q01105|SET_HUMAN Protein SET OS=Homo sapiens GN=SET PE=1 SV=3;>sp|P0DME0|SETLP_HUMAN Protein SETSIP OS=Homo sapiens GN=SETSIP PE=1 SV=1	Q01105;P0DME0	1.75929	2.25871	2.4189	2.39846	0	0	1.90774	2.009	0.813245	0.425614	0.991145	-4.98226	2	2
P55774	P55774	C-C motif chemokine 18;CCL18(1-68);CCL18(3-69);CCL18(4-69)	CCL18	>sp|P55774|CCL18_HUMAN C-C motif chemokine 18 OS=Homo sapiens GN=CCL18 PE=1 SV=1	P55774	1.75929	2.32407	2.4189	2.41197	0	0	1.93474	2.04168	0.812786	0.425871	0.991145	-4.98253	2	2
P25789	P25789	Proteasome subunit alpha type-4	PSMA4	>sp|P25789|PSA4_HUMAN Proteasome subunit alpha type-4 OS=Homo sapiens GN=PSMA4 PE=1 SV=1	P25789	24.9708	25.445	0.0332782	0.0507707	24.7868	25.5605	0.784127	25.2079	0.812697	0.425921	0.991145	-4.98259	12	12
Q92600	Q92600	Cell differentiation protein RCD1 homolog	RQCD1	>sp|Q92600|RCD1_HUMAN Cell differentiation protein RCD1 homolog OS=Homo sapiens GN=RQCD1 PE=1 SV=1	Q92600	3.12963	4.34713	1.90068	1.50449	0	0	2.40772	3.73838	0.812129	0.426239	0.991145	-4.98292	3	4
Q14CN2	Q14CN2	Calcium-activated chloride channel regulator 4;Calcium-activated chloride channel regulator 4, 110 kDa form;Calcium-activated chloride channel regulator 4, 30 kDa form	CLCA4	>sp|Q14CN2|CLCA4_HUMAN Calcium-activated chloride channel regulator 4 OS=Homo sapiens GN=CLCA4 PE=1 SV=2	Q14CN2	3.21836	3.66527	1.91679	1.87193	0	0	-2.23748	3.44182	-0.811716	0.426471	0.991145	-4.98316	3	3
P52565	P52565	Rho GDP-dissociation inhibitor 1	ARHGDIA	>sp|P52565|GDIR1_HUMAN Rho GDP-dissociation inhibitor 1 OS=Homo sapiens GN=ARHGDIA PE=1 SV=3	P52565	13.609	17.2678	0.670724	0.483086	18.4328	19.9819	2.57719	15.4384	0.811049	0.426845	0.991145	-4.98355	9	10
P12236;P12235;Q9H0C2	P12236;P12235	ADP/ATP translocase 3;ADP/ATP translocase 3, N-terminally processed;ADP/ATP translocase 1	SLC25A6;SLC25A4	>sp|P12236|ADT3_HUMAN ADP/ATP translocase 3 OS=Homo sapiens GN=SLC25A6 PE=1 SV=4;>sp|P12235|ADT1_HUMAN ADP/ATP translocase 1 OS=Homo sapiens GN=SLC25A4 PE=1 SV=4	P12236;P12235;Q9H0C2	3.35308	0.888361	1.94365	3.4641	0	0	-2.02843	2.12072	-0.810815	0.426976	0.991145	-4.98369	3	1
Q96HC4	Q96HC4	PDZ and LIM domain protein 5	PDLIM5	>sp|Q96HC4|PDLI5_HUMAN PDZ and LIM domain protein 5 OS=Homo sapiens GN=PDLIM5 PE=1 SV=5	Q96HC4	4.50976	3.23954	1.55132	1.8328	0	0	-2.56848	3.87465	-0.810769	0.427002	0.991145	-4.98371	4	3
Q95IE3	Q95IE3	HLA class II histocompatibility antigen, DRB1-12 beta chain	HLA-DRB1	>sp|Q95IE3|2B1C_HUMAN HLA class II histocompatibility antigen, DRB1-12 beta chain OS=Homo sapiens GN=HLA-DRB1 PE=1 SV=1	Q95IE3	3.53399	2.58805	1.98263	2.46937	0	0	-2.60574	3.06102	-0.809827	0.427531	0.991145	-4.98427	3	2
Q9NQG5	Q9NQG5	Regulation of nuclear pre-mRNA domain-containing protein 1B	RPRD1B	>sp|Q9NQG5|RPR1B_HUMAN Regulation of nuclear pre-mRNA domain-containing protein 1B OS=Homo sapiens GN=RPRD1B PE=1 SV=1	Q9NQG5	1.75929	2.24814	2.4189	2.39632	0	0	1.89382	2.00371	0.809595	0.427661	0.991145	-4.9844	2	2
P20338	P20338	Ras-related protein Rab-4A	RAB4A	>sp|P20338|RAB4A_HUMAN Ras-related protein Rab-4A OS=Homo sapiens GN=RAB4A PE=1 SV=3	P20338	3.34579	0.888361	1.94214	3.4641	0	0	-2.01869	2.11708	-0.808569	0.428237	0.991145	-4.985	3	1
O43759	O43759	Synaptogyrin-1	SYNGR1	>sp|O43759|SNG1_HUMAN Synaptogyrin-1 OS=Homo sapiens GN=SYNGR1 PE=1 SV=2	O43759	3.37106	5.75781	1.9474	1.53089	0	0	3.06807	4.56444	0.804592	0.430477	0.991145	-4.98732	3	4
Q8TAT6	Q8TAT6	Nuclear protein localization protein 4 homolog	NPLOC4	>sp|Q8TAT6|NPL4_HUMAN Nuclear protein localization protein 4 homolog OS=Homo sapiens GN=NPLOC4 PE=1 SV=3	Q8TAT6	3.10429	3.08622	1.89636	1.82292	0	0	2.24068	3.09526	0.804531	0.430512	0.991145	-4.98735	3	3
Q8NDW8	Q8NDW8	Tetratricopeptide repeat protein 21A	TTC21A	>sp|Q8NDW8|TT21A_HUMAN Tetratricopeptide repeat protein 21A OS=Homo sapiens GN=TTC21A PE=2 SV=3	Q8NDW8	1.75929	3.09704	2.4189	1.84862	0	0	2.05035	2.42817	0.804213	0.430691	0.991145	-4.98754	2	3
P00450;CON__ENSEMBL:ENSBTAP00000031900	P00450	Ceruloplasmin	CP	>sp|P00450|CERU_HUMAN Ceruloplasmin OS=Homo sapiens GN=CP PE=1 SV=1	P00450;CON__ENSEMBL:ENSBTAP00000031900	25.3878	24.4693	0.0548157	0.0497036	25.8194	24.4801	-0.87232	24.9285	-0.80421	0.430692	0.991145	-4.98754	12	12
P55160	P55160	Nck-associated protein 1-like	NCKAP1L	>sp|P55160|NCKPL_HUMAN Nck-associated protein 1-like OS=Homo sapiens GN=NCKAP1L PE=1 SV=3	P55160	9.16326	5.88225	0.939633	1.25834	10.5557	0	-3.0964	7.52275	-0.803871	0.430884	0.991145	-4.98774	7	5
P09326	P09326	CD48 antigen	CD48	>sp|P09326|CD48_HUMAN CD48 antigen OS=Homo sapiens GN=CD48 PE=1 SV=2	P09326	3.33056	0.888361	1.939	3.4641	0	0	-1.99833	2.10946	-0.803828	0.430908	0.991145	-4.98776	3	1
Q02880;P11388	Q02880;P11388	DNA topoisomerase 2-beta;DNA topoisomerase 2-alpha	TOP2B;TOP2A	>sp|Q02880|TOP2B_HUMAN DNA topoisomerase 2-beta OS=Homo sapiens GN=TOP2B PE=1 SV=3;>sp|P11388|TOP2A_HUMAN DNA topoisomerase 2-alpha OS=Homo sapiens GN=TOP2A PE=1 SV=3	Q02880;P11388	3.15894	3.1617	1.90583	1.87827	0	0	2.16873	3.16032	0.803715	0.430972	0.991145	-4.98783	3	3
Q16666	Q16666	Gamma-interferon-inducible protein 16	IFI16	>sp|Q16666|IF16_HUMAN Gamma-interferon-inducible protein 16 OS=Homo sapiens GN=IFI16 PE=1 SV=3	Q16666	3.1035	3.08126	1.89623	1.82048	0	0	2.23122	3.09238	0.803703	0.430979	0.991145	-4.98783	3	3
P14902	P14902	Indoleamine 2,3-dioxygenase 1	IDO1	>sp|P14902|I23O1_HUMAN Indoleamine 2,3-dioxygenase 1 OS=Homo sapiens GN=IDO1 PE=1 SV=1	P14902	3.33014	0.888361	1.93891	3.4641	0	0	-1.99776	2.10925	-0.803696	0.430982	0.991145	-4.98784	3	1
Q15181	Q15181	Inorganic pyrophosphatase	PPA1	>sp|Q15181|IPYR_HUMAN Inorganic pyrophosphatase OS=Homo sapiens GN=PPA1 PE=1 SV=2	Q15181	6.08126	11.1444	1.30224	0.766012	0	15.7238	3.08064	8.61282	0.803333	0.431188	0.991145	-4.98805	5	8
Q8N584	Q8N584	Tetratricopeptide repeat protein 39C	TTC39C	>sp|Q8N584|TT39C_HUMAN Tetratricopeptide repeat protein 39C OS=Homo sapiens GN=TTC39C PE=2 SV=2	Q8N584	1.75929	3.02434	2.4189	1.82921	0	0	1.99571	2.39181	0.803267	0.431225	0.991145	-4.98809	2	3
P83731	P83731	60S ribosomal protein L24	RPL24	>sp|P83731|RL24_HUMAN 60S ribosomal protein L24 OS=Homo sapiens GN=RPL24 PE=1 SV=1	P83731	11.2449	11.1824	0.902485	0.92816	15.9216	14.0794	-3.66879	11.2137	-0.803035	0.431356	0.991145	-4.98822	7	7
P13762	P13762	HLA class II histocompatibility antigen, DR beta 4 chain	HLA-DRB4	>sp|P13762|DRB4_HUMAN HLA class II histocompatibility antigen, DR beta 4 chain OS=Homo sapiens GN=HLA-DRB4 PE=1 SV=2	P13762	1.75929	2.29449	2.4189	2.40579	0	0	1.897	2.02689	0.802037	0.43192	0.991145	-4.9888	2	2
Q9H1A4	Q9H1A4	Anaphase-promoting complex subunit 1	ANAPC1	>sp|Q9H1A4|APC1_HUMAN Anaphase-promoting complex subunit 1 OS=Homo sapiens GN=ANAPC1 PE=1 SV=1	Q9H1A4	1.75929	3.04538	2.4189	1.83313	0	0	2.00398	2.40233	0.802019	0.43193	0.991145	-4.98881	2	3
P29350	P29350	Tyrosine-protein phosphatase non-receptor type 6	PTPN6	>sp|P29350|PTN6_HUMAN Tyrosine-protein phosphatase non-receptor type 6 OS=Homo sapiens GN=PTPN6 PE=1 SV=1	P29350	18.7403	15.4487	0.127855	0.472939	19.3606	18.2121	-2.0517	17.0945	-0.801994	0.431944	0.991145	-4.98883	12	10
Q9NP61	Q9NP61	ADP-ribosylation factor GTPase-activating protein 3	ARFGAP3	>sp|Q9NP61|ARFG3_HUMAN ADP-ribosylation factor GTPase-activating protein 3 OS=Homo sapiens GN=ARFGAP3 PE=1 SV=1	Q9NP61	1.75929	2.2257	2.4189	2.39184	0	0	1.86428	1.99249	0.801734	0.432091	0.991145	-4.98898	2	2
P07602	P07602	Prosaposin;Saposin-A;Saposin-B-Val;Saposin-B;Saposin-C;Saposin-D	PSAP	>sp|P07602|SAP_HUMAN Prosaposin OS=Homo sapiens GN=PSAP PE=1 SV=2	P07602	14.7935	13.905	0.631099	0.649214	18.8389	17.6184	-2.93813	14.3493	-0.801685	0.432118	0.991145	-4.989	9	9
Q14315	Q14315	Filamin-C	FLNC	>sp|Q14315|FLNC_HUMAN Filamin-C OS=Homo sapiens GN=FLNC PE=1 SV=3	Q14315	1.75929	3.10402	2.4189	1.84337	0	0	2.03344	2.43166	0.801668	0.432128	0.991145	-4.98902	2	3
O00410;O60518	O00410	Importin-5	IPO5	>sp|O00410|IPO5_HUMAN Importin-5 OS=Homo sapiens GN=IPO5 PE=1 SV=4	O00410;O60518	18.3535	19.1218	0.11907	0.0526293	18.6583	19.1883	0.937216	18.7377	0.801653	0.432136	0.991145	-4.98902	12	12
Q9UJW0	Q9UJW0	Dynactin subunit 4	DCTN4	>sp|Q9UJW0|DCTN4_HUMAN Dynactin subunit 4 OS=Homo sapiens GN=DCTN4 PE=1 SV=1	Q9UJW0	4.48299	0.888361	1.54803	3.4641	0	0	-1.96064	2.68568	-0.801349	0.432308	0.991145	-4.9892	4	1
Q5JR98	Q5JR98	Tctex1 domain-containing protein 4	TCTEX1D4	>sp|Q5JR98|TC1D4_HUMAN Tctex1 domain-containing protein 4 OS=Homo sapiens GN=TCTEX1D4 PE=1 SV=1	Q5JR98	3.22157	3.19705	1.9174	1.83283	0	0	2.3238	3.20931	0.80124	0.43237	0.991145	-4.98926	3	3
Q8TAQ2;Q92922	Q8TAQ2;Q92922	SWI/SNF complex subunit SMARCC2;SWI/SNF complex subunit SMARCC1	SMARCC2;SMARCC1	>sp|Q8TAQ2|SMRC2_HUMAN SWI/SNF complex subunit SMARCC2 OS=Homo sapiens GN=SMARCC2 PE=1 SV=1;>sp|Q92922|SMRC1_HUMAN SWI/SNF complex subunit SMARCC1 OS=Homo sapiens GN=SMARCC1 PE=1 SV=3	Q8TAQ2;Q92922	3.01327	4.07057	1.88217	1.55639	0	0	2.30637	3.54192	0.801157	0.432417	0.991145	-4.98931	3	4
Q9HAV4	Q9HAV4	Exportin-5	XPO5	>sp|Q9HAV4|XPO5_HUMAN Exportin-5 OS=Homo sapiens GN=XPO5 PE=1 SV=1	Q9HAV4	1.75929	3.14177	2.4189	1.85105	0	0	2.05152	2.45053	0.800665	0.432695	0.991145	-4.9896	2	3
Q13835	Q13835	Plakophilin-1	PKP1	>sp|Q13835|PKP1_HUMAN Plakophilin-1 OS=Homo sapiens GN=PKP1 PE=1 SV=2	Q13835	1.75929	3.65304	2.4189	1.85387	0	0	1.86026	2.70616	0.800654	0.432702	0.991145	-4.9896	2	3
Q9UHX1	Q9UHX1	Poly(U)-binding-splicing factor PUF60	PUF60	>sp|Q9UHX1|PUF60_HUMAN Poly(U)-binding-splicing factor PUF60 OS=Homo sapiens GN=PUF60 PE=1 SV=1	Q9UHX1	1.75929	3.24954	2.4189	1.87258	0	0	2.10994	2.50442	0.800599	0.432733	0.991145	-4.98963	2	3
P08637	P08637	Low affinity immunoglobulin gamma Fc region receptor III-A	FCGR3A	>sp|P08637|FCG3A_HUMAN Low affinity immunoglobulin gamma Fc region receptor III-A OS=Homo sapiens GN=FCGR3A PE=1 SV=2	P08637	3.3612	2.35216	1.94534	2.41791	0	0	-2.38256	2.85668	-0.799901	0.433128	0.991145	-4.99004	3	2
Q92990	Q92990	Glomulin	GLMN	>sp|Q92990|GLMN_HUMAN Glomulin OS=Homo sapiens GN=GLMN PE=1 SV=2	Q92990	4.4687	0.888361	1.54685	3.4641	0	0	-1.95113	2.67853	-0.799828	0.433169	0.991145	-4.99008	4	1
Q8NFJ9	Q8NFJ9	Bardet-Biedl syndrome 1 protein	BBS1	>sp|Q8NFJ9|BBS1_HUMAN Bardet-Biedl syndrome 1 protein OS=Homo sapiens GN=BBS1 PE=1 SV=1	Q8NFJ9	6.13758	7.66719	1.30741	1.08434	0	5.33017	-2.74129	6.90238	-0.799552	0.433326	0.991145	-4.99024	5	6
O95232	O95232	Luc7-like protein 3	LUC7L3	>sp|O95232|LC7L3_HUMAN Luc7-like protein 3 OS=Homo sapiens GN=LUC7L3 PE=1 SV=2	O95232	3.31505	0.888361	1.93583	3.4641	0	0	-1.97757	2.1017	-0.798933	0.433676	0.991145	-4.9906	3	1
Q7KYR7	Q7KYR7	Butyrophilin subfamily 2 member A1	BTN2A1	>sp|Q7KYR7|BT2A1_HUMAN Butyrophilin subfamily 2 member A1 OS=Homo sapiens GN=BTN2A1 PE=1 SV=3	Q7KYR7	1.75929	2.28568	2.4189	2.40397	0	0	1.88576	2.02248	0.798797	0.433753	0.991145	-4.99068	2	2
Q99816	Q99816	Tumor susceptibility gene 101 protein	TSG101	>sp|Q99816|TS101_HUMAN Tumor susceptibility gene 101 protein OS=Homo sapiens GN=TSG101 PE=1 SV=2	Q99816	19.0226	20.6599	0.221802	0.0565781	20.3828	20.415	1.37351	19.8413	0.798785	0.43376	0.991145	-4.99068	12	12
Q9NRD8	Q9NRD8	Dual oxidase 2	DUOX2	>sp|Q9NRD8|DUOX2_HUMAN Dual oxidase 2 OS=Homo sapiens GN=DUOX2 PE=1 SV=2	Q9NRD8	3.31437	0.888361	1.93569	3.4641	0	0	-1.97666	2.10136	-0.798717	0.433798	0.991145	-4.99072	3	1
Q8IUI8	Q8IUI8	Cytokine receptor-like factor 3	CRLF3	>sp|Q8IUI8|CRLF3_HUMAN Cytokine receptor-like factor 3 OS=Homo sapiens GN=CRLF3 PE=1 SV=2	Q8IUI8	4.77947	0.888361	1.57045	3.4641	0	0	-1.82328	2.83391	-0.798683	0.433818	0.991145	-4.99074	4	1
O43687;Q9P0M2	O43687;Q9P0M2	A-kinase anchor protein 7 isoforms alpha and beta;A-kinase anchor protein 7 isoform gamma	AKAP7	>sp|O43687|AKA7A_HUMAN A-kinase anchor protein 7 isoforms alpha and beta OS=Homo sapiens GN=AKAP7 PE=1 SV=4;>sp|Q9P0M2|AKA7G_HUMAN A-kinase anchor protein 7 isoform gamma OS=Homo sapiens GN=AKAP7 PE=1 SV=2	O43687;Q9P0M2	3.29084	2.24733	1.93094	2.39616	0	0	-2.29674	2.76909	-0.797367	0.434564	0.991145	-4.9915	3	2
Q8IVF2	Q8IVF2	Protein AHNAK2	AHNAK2	>sp|Q8IVF2|AHNK2_HUMAN Protein AHNAK2 OS=Homo sapiens GN=AHNAK2 PE=1 SV=2	Q8IVF2	1.75929	3.04013	2.4189	1.84354	0	0	2.00583	2.39971	0.796783	0.434896	0.991145	-4.99184	2	3
Q8NBS9	Q8NBS9	Thioredoxin domain-containing protein 5	TXNDC5	>sp|Q8NBS9|TXND5_HUMAN Thioredoxin domain-containing protein 5 OS=Homo sapiens GN=TXNDC5 PE=1 SV=2	Q8NBS9	4.12274	6.28485	1.83931	1.26625	0	0	3.06365	5.2038	0.796386	0.435121	0.991145	-4.99207	3	5
Q9UNX3	Q9UNX3	60S ribosomal protein L26-like 1	RPL26L1	>sp|Q9UNX3|RL26L_HUMAN 60S ribosomal protein L26-like 1 OS=Homo sapiens GN=RPL26L1 PE=1 SV=1	Q9UNX3	1.75929	2.21057	2.4189	2.38886	0	0	1.84435	1.98493	0.796345	0.435144	0.991145	-4.99209	2	2
Q8NF91	Q8NF91	Nesprin-1	SYNE1	>sp|Q8NF91|SYNE1_HUMAN Nesprin-1 OS=Homo sapiens GN=SYNE1 PE=1 SV=4	Q8NF91	5.77058	4.01715	1.29164	1.53575	0	0	-2.43779	4.89386	-0.796155	0.435252	0.991145	-4.9922	5	4
Q02161;P18577	Q02161;P18577	Blood group Rh(D) polypeptide;Blood group Rh(CE) polypeptide	RHD;RHCE	>sp|Q02161|RHD_HUMAN Blood group Rh(D) polypeptide OS=Homo sapiens GN=RHD PE=1 SV=3;>sp|P18577|RHCE_HUMAN Blood group Rh(CE) polypeptide OS=Homo sapiens GN=RHCE PE=1 SV=2	Q02161;P18577	18.212	21.1832	0.408359	0.0725081	21.2029	21.6395	2.03397	19.6976	0.795891	0.435402	0.991145	-4.99235	11	12
P51157	P51157	Ras-related protein Rab-28	RAB28	>sp|P51157|RAB28_HUMAN Ras-related protein Rab-28 OS=Homo sapiens GN=RAB28 PE=1 SV=2	P51157	1.75929	3.79962	2.4189	1.87091	0	0	1.84224	2.77945	0.79577	0.435471	0.991145	-4.99242	2	3
Q6R327	Q6R327	Rapamycin-insensitive companion of mTOR	RICTOR	>sp|Q6R327|RICTR_HUMAN Rapamycin-insensitive companion of mTOR OS=Homo sapiens GN=RICTOR PE=1 SV=1	Q6R327	1.75929	2.90421	2.4189	1.82252	0	0	1.9336	2.33175	0.795506	0.43562	0.991145	-4.99257	2	3
P08246	P08246	Neutrophil elastase	ELANE	>sp|P08246|ELNE_HUMAN Neutrophil elastase OS=Homo sapiens GN=ELANE PE=1 SV=1	P08246	18.8553	18.7487	0.413658	0.373369	22.4505	20.7061	-2.68348	18.802	-0.795347	0.435711	0.991145	-4.99266	11	11
Q92499	Q92499	ATP-dependent RNA helicase DDX1	DDX1	>sp|Q92499|DDX1_HUMAN ATP-dependent RNA helicase DDX1 OS=Homo sapiens GN=DDX1 PE=1 SV=2	Q92499	3.21917	6.27696	1.91695	1.26134	0	0	2.58607	4.74807	0.794708	0.436074	0.991145	-4.99303	3	5
Q96PL5	Q96PL5	Erythroid membrane-associated protein	ERMAP	>sp|Q96PL5|ERMAP_HUMAN Erythroid membrane-associated protein OS=Homo sapiens GN=ERMAP PE=1 SV=1	Q96PL5	6.19747	5.88219	1.31324	1.26613	0	0	-2.71385	6.03983	-0.794679	0.436091	0.991145	-4.99305	5	5
Q96CD0	Q96CD0	F-box/LRR-repeat protein 8	FBXL8	>sp|Q96CD0|FBXL8_HUMAN F-box/LRR-repeat protein 8 OS=Homo sapiens GN=FBXL8 PE=1 SV=1	Q96CD0	3.30107	0.888361	1.933	3.4641	0	0	-1.95888	2.09472	-0.794468	0.436211	0.991145	-4.99317	3	1
Q9NP97;Q8TF09	Q9NP97;Q8TF09	Dynein light chain roadblock-type 1;Dynein light chain roadblock-type 2	DYNLRB1;DYNLRB2	>sp|Q9NP97|DLRB1_HUMAN Dynein light chain roadblock-type 1 OS=Homo sapiens GN=DYNLRB1 PE=1 SV=3;>sp|Q8TF09|DLRB2_HUMAN Dynein light chain roadblock-type 2 OS=Homo sapiens GN=DYNLRB2 PE=1 SV=1	Q9NP97;Q8TF09	15.1452	16.7399	0.533552	0.471514	19.2585	20.3324	3.01319	15.9425	0.794267	0.436325	0.991145	-4.99328	10	10
P42566	P42566	Epidermal growth factor receptor substrate 15	EPS15	>sp|P42566|EPS15_HUMAN Epidermal growth factor receptor substrate 15 OS=Homo sapiens GN=EPS15 PE=1 SV=2	P42566	3.11734	6.01624	1.89857	1.29017	0	0	2.48027	4.56679	0.79395	0.436506	0.991145	-4.99347	3	5
P05387	P05387	60S acidic ribosomal protein P2	RPLP2	>sp|P05387|RLA2_HUMAN 60S acidic ribosomal protein P2 OS=Homo sapiens GN=RPLP2 PE=1 SV=1	P05387	11.8336	7.67832	0.804144	1.29045	16.0153	0	-3.7709	9.75594	-0.793679	0.43666	0.991145	-4.99362	8	5
P52630	P52630	Signal transducer and activator of transcription 2	STAT2	>sp|P52630|STAT2_HUMAN Signal transducer and activator of transcription 2 OS=Homo sapiens GN=STAT2 PE=1 SV=1	P52630	1.75929	3.00047	2.4189	1.83051	0	0	1.96639	2.37988	0.79362	0.436693	0.991145	-4.99366	2	3
P11172	P11172	Uridine 5-monophosphate synthase;Orotate phosphoribosyltransferase;Orotidine 5-phosphate decarboxylase	UMPS	>sp|P11172|UMPS_HUMAN Uridine 5-monophosphate synthase OS=Homo sapiens GN=UMPS PE=1 SV=1	P11172	8.1974	5.07985	1.05706	1.52665	6.5769	0	-2.9017	6.63862	-0.793364	0.436839	0.991145	-4.9938	6	4
Q9UPU5	Q9UPU5	Ubiquitin carboxyl-terminal hydrolase 24	USP24	>sp|Q9UPU5|UBP24_HUMAN Ubiquitin carboxyl-terminal hydrolase 24 OS=Homo sapiens GN=USP24 PE=1 SV=3	Q9UPU5	7.67251	8.67804	1.1059	0.90692	3.97884	11.7039	2.93576	8.17528	0.792835	0.43714	0.991145	-4.99411	6	7
Q8NEW0	Q8NEW0	Zinc transporter 7	SLC30A7	>sp|Q8NEW0|ZNT7_HUMAN Zinc transporter 7 OS=Homo sapiens GN=SLC30A7 PE=2 SV=1	Q8NEW0	1.75929	2.26915	2.4189	2.40058	0	0	1.86468	2.01422	0.79267	0.437234	0.991145	-4.9942	2	2
P01781;P01782	P01781	Ig heavy chain V-III region GAL	NA	>sp|P01781|HV320_HUMAN Ig heavy chain V-III region GAL OS=Homo sapiens PE=1 SV=1	P01781;P01782	22.8849	22.5081	0.157649	0.319951	23.686	24.6815	1.20316	22.6965	0.792093	0.437562	0.991145	-4.99453	12	11
P61960	P61960	Ubiquitin-fold modifier 1	UFM1	>sp|P61960|UFM1_HUMAN Ubiquitin-fold modifier 1 OS=Homo sapiens GN=UFM1 PE=1 SV=1	P61960	7.97586	7.01231	1.11302	1.27774	3.97884	0	-3.1374	7.49408	-0.791708	0.437782	0.991145	-4.99475	6	5
P50897	P50897	Palmitoyl-protein thioesterase 1	PPT1	>sp|P50897|PPT1_HUMAN Palmitoyl-protein thioesterase 1 OS=Homo sapiens GN=PPT1 PE=1 SV=1	P50897	4.87866	3.85151	1.57728	1.87061	0	0	1.95889	4.36509	0.791043	0.438161	0.991145	-4.99513	4	3
Q15043	Q15043	Zinc transporter ZIP14	SLC39A14	>sp|Q15043|S39AE_HUMAN Zinc transporter ZIP14 OS=Homo sapiens GN=SLC39A14 PE=1 SV=3	Q15043	1.75929	2.26354	2.4189	2.39944	0	0	1.85752	2.01142	0.790575	0.438428	0.991145	-4.9954	2	2
Q9NZD2	Q9NZD2	Glycolipid transfer protein	GLTP	>sp|Q9NZD2|GLTP_HUMAN Glycolipid transfer protein OS=Homo sapiens GN=GLTP PE=1 SV=3	Q9NZD2	10.8769	9.50385	0.791105	0.911354	15.1385	12.882	-2.74649	10.1904	-0.790132	0.438681	0.991145	-4.99565	8	7
Q9H1X1	Q9H1X1	Radial spoke head protein 9 homolog	RSPH9	>sp|Q9H1X1|RSPH9_HUMAN Radial spoke head protein 9 homolog OS=Homo sapiens GN=RSPH9 PE=1 SV=1	Q9H1X1	1.75929	2.19334	2.4189	2.38552	0	0	1.82167	1.97632	0.790121	0.438687	0.991145	-4.99566	2	2
Q9NQ84	Q9NQ84	G-protein coupled receptor family C group 5 member C	GPRC5C	>sp|Q9NQ84|GPC5C_HUMAN G-protein coupled receptor family C group 5 member C OS=Homo sapiens GN=GPRC5C PE=1 SV=2	Q9NQ84	20.0119	22.1851	0.241623	0.0810294	21.361	22.1033	1.55145	21.0985	0.789847	0.438843	0.991145	-4.99582	12	12
Q5TEJ8	Q5TEJ8	Protein THEMIS2	THEMIS2	>sp|Q5TEJ8|THMS2_HUMAN Protein THEMIS2 OS=Homo sapiens GN=THEMIS2 PE=1 SV=1	Q5TEJ8	5.84593	2.01753	1.29437	2.35538	0	0	-2.16594	3.93173	-0.789644	0.438959	0.991145	-4.99593	5	2
O60884	O60884	DnaJ homolog subfamily A member 2	DNAJA2	>sp|O60884|DNJA2_HUMAN DnaJ homolog subfamily A member 2 OS=Homo sapiens GN=DNAJA2 PE=1 SV=1	O60884	13.6361	11.6046	0.656438	0.766589	18.3759	16.8768	-3.24594	12.6204	-0.789317	0.439146	0.991145	-4.99612	9	8
Q12882	Q12882	Dihydropyrimidine dehydrogenase [NADP(+)]	DPYD	>sp|Q12882|DPYD_HUMAN Dihydropyrimidine dehydrogenase [NADP(+)] OS=Homo sapiens GN=DPYD PE=1 SV=2	Q12882	3.28364	0.888361	1.9295	3.4641	0	0	-1.93556	2.086	-0.788822	0.439429	0.991145	-4.9964	3	1
P35611	P35611	Alpha-adducin	ADD1	>sp|P35611|ADDA_HUMAN Alpha-adducin OS=Homo sapiens GN=ADD1 PE=1 SV=2	P35611	15.9612	18.1031	0.521831	0.333638	19.8346	19.5751	2.79308	17.0322	0.787708	0.440065	0.991145	-4.99704	10	11
P06727	P06727	Apolipoprotein A-IV	APOA4	>sp|P06727|APOA4_HUMAN Apolipoprotein A-IV OS=Homo sapiens GN=APOA4 PE=1 SV=3	P06727	25.3245	25.7468	0.0474784	0.0434049	25.3764	25.8562	0.795308	25.5356	0.787643	0.440103	0.991145	-4.99707	12	12
Q96IJ6	Q96IJ6	Mannose-1-phosphate guanyltransferase alpha	GMPPA	>sp|Q96IJ6|GMPPA_HUMAN Mannose-1-phosphate guanyltransferase alpha OS=Homo sapiens GN=GMPPA PE=1 SV=1	Q96IJ6	14.6498	11.0923	0.527999	0.767917	18.5042	15.388	-2.92644	12.8711	-0.787583	0.440137	0.991145	-4.99711	10	8
Q7L1Q6	Q7L1Q6	Basic leucine zipper and W2 domain-containing protein 1	BZW1	>sp|Q7L1Q6|BZW1_HUMAN Basic leucine zipper and W2 domain-containing protein 1 OS=Homo sapiens GN=BZW1 PE=1 SV=1	Q7L1Q6	4.85775	9.1471	1.57594	0.907017	0	12.9295	3.03555	7.00243	0.787087	0.440421	0.991145	-4.99739	4	7
P49768;P49810	P49768;P49810	Presenilin-1;Presenilin-1 NTF subunit;Presenilin-1 CTF subunit;Presenilin-1 CTF12;Presenilin-2;Presenilin-2 NTF subunit;Presenilin-2 CTF subunit	PSEN1;PSEN2	>sp|P49768|PSN1_HUMAN Presenilin-1 OS=Homo sapiens GN=PSEN1 PE=1 SV=1;>sp|P49810|PSN2_HUMAN Presenilin-2 OS=Homo sapiens GN=PSEN2 PE=1 SV=1	P49768;P49810	7.46812	8.17037	1.10111	1.07076	3.97884	5.33017	3.02822	7.81925	0.786775	0.440599	0.991145	-4.99757	6	6
Q9Y5J5	Q9Y5J5	Pleckstrin homology-like domain family A member 3	PHLDA3	>sp|Q9Y5J5|PHLA3_HUMAN Pleckstrin homology-like domain family A member 3 OS=Homo sapiens GN=PHLDA3 PE=1 SV=1	Q9Y5J5	1.75929	2.2532	2.4189	2.39734	0	0	1.84433	2.00625	0.786695	0.440645	0.991145	-4.99761	2	2
Q8IYB5	Q8IYB5	Stromal membrane-associated protein 1	SMAP1	>sp|Q8IYB5|SMAP1_HUMAN Stromal membrane-associated protein 1 OS=Homo sapiens GN=SMAP1 PE=1 SV=2	Q8IYB5	1.75929	2.18114	2.4189	2.38319	0	0	1.8056	1.97021	0.785655	0.44124	0.991145	-4.99821	2	2
Q9NPP4	Q9NPP4	NLR family CARD domain-containing protein 4	NLRC4	>sp|Q9NPP4|NLRC4_HUMAN NLR family CARD domain-containing protein 4 OS=Homo sapiens GN=NLRC4 PE=1 SV=2	Q9NPP4	4.41752	0.888361	1.54482	3.4641	0	0	-1.90374	2.65294	-0.785357	0.441411	0.991145	-4.99838	4	1
P06331;P01825	P06331;P01825	Ig heavy chain V-II region ARH-77;Ig heavy chain V-II region NEWM	NA	>sp|P06331|HV209_HUMAN Ig heavy chain V-II region ARH-77 OS=Homo sapiens PE=4 SV=1;>sp|P01825|HV207_HUMAN Ig heavy chain V-II region NEWM OS=Homo sapiens PE=1 SV=1	P06331;P01825	23.3853	24.1648	0.149293	0.0779561	24.2869	24.5681	1.21072	23.775	0.785335	0.441424	0.991145	-4.99839	12	12
Q12792	Q12792	Twinfilin-1	TWF1	>sp|Q12792|TWF1_HUMAN Twinfilin-1 OS=Homo sapiens GN=TWF1 PE=1 SV=3	Q12792	7.78682	5.32033	1.1092	1.52194	3.97884	0	-2.99962	6.55357	-0.784786	0.441738	0.991145	-4.9987	6	4
Q9BTT6	Q9BTT6	Leucine-rich repeat-containing protein 1	LRRC1	>sp|Q9BTT6|LRRC1_HUMAN Leucine-rich repeat-containing protein 1 OS=Homo sapiens GN=LRRC1 PE=1 SV=1	Q9BTT6	1.75929	2.24733	2.4189	2.39616	0	0	1.83684	2.00331	0.784481	0.441913	0.991145	-4.99887	2	2
Q6NV74	Q6NV74	Uncharacterized protein KIAA1211-like	KIAA1211L	>sp|Q6NV74|K121L_HUMAN Uncharacterized protein KIAA1211-like OS=Homo sapiens GN=KIAA1211L PE=2 SV=3	Q6NV74	3.19146	3.61014	1.91175	1.85884	0	0	-2.16299	3.4008	-0.784113	0.442124	0.991145	-4.99908	3	3
Q9Y496;Q6ZMV9;O95239;Q2VIQ3	Q9Y496;Q6ZMV9;O95239;Q2VIQ3	Kinesin-like protein KIF3A;Kinesin-like protein KIF6;Chromosome-associated kinesin KIF4A;Chromosome-associated kinesin KIF4B	KIF3A;KIF6;KIF4A;KIF4B	>sp|Q9Y496|KIF3A_HUMAN Kinesin-like protein KIF3A OS=Homo sapiens GN=KIF3A PE=1 SV=4;>sp|Q6ZMV9|KIF6_HUMAN Kinesin-like protein KIF6 OS=Homo sapiens GN=KIF6 PE=1 SV=3;>sp|O95239|KIF4A_HUMAN Chromosome-associated kinesin KIF4A OS=Homo sapiens GN=KIF4A PE=1	Q9Y496;Q6ZMV9;O95239;Q2VIQ3	4.51691	3.21417	1.55309	1.88941	0	0	-2.22414	3.86554	-0.783833	0.442285	0.991145	-4.99924	4	3
P11169;Q8TDB8	P11169;Q8TDB8	Solute carrier family 2, facilitated glucose transporter member 3;Solute carrier family 2, facilitated glucose transporter member 14	SLC2A3;SLC2A14	>sp|P11169|GTR3_HUMAN Solute carrier family 2, facilitated glucose transporter member 3 OS=Homo sapiens GN=SLC2A3 PE=2 SV=1;>sp|Q8TDB8|GTR14_HUMAN Solute carrier family 2, facilitated glucose transporter member 14 OS=Homo sapiens GN=SLC2A14 PE=2 SV=1	P11169;Q8TDB8	13.3043	13.5374	0.665159	0.653398	18.3544	16.4732	3.19212	13.4209	0.783622	0.442406	0.991145	-4.99936	9	9
Q16222	Q16222	UDP-N-acetylhexosamine pyrophosphorylase;UDP-N-acetylgalactosamine pyrophosphorylase;UDP-N-acetylglucosamine pyrophosphorylase	UAP1	>sp|Q16222|UAP1_HUMAN UDP-N-acetylhexosamine pyrophosphorylase OS=Homo sapiens GN=UAP1 PE=1 SV=3	Q16222	1.75929	2.24492	2.4189	2.39567	0	0	1.83376	2.0021	0.783568	0.442437	0.991145	-4.99939	2	2
P30504	P30504	HLA class I histocompatibility antigen, Cw-4 alpha chain	HLA-C	>sp|P30504|1C04_HUMAN HLA class I histocompatibility antigen, Cw-4 alpha chain OS=Homo sapiens GN=HLA-C PE=1 SV=1	P30504	3.26664	0.888361	1.92613	3.4641	0	0	-1.91283	2.0775	-0.783236	0.442627	0.991145	-4.99958	3	1
Q86YQ8;Q9HCH3;Q8IYJ1	Q86YQ8	Copine-8	CPNE8	>sp|Q86YQ8|CPNE8_HUMAN Copine-8 OS=Homo sapiens GN=CPNE8 PE=1 SV=2	Q86YQ8;Q9HCH3;Q8IYJ1	9.18474	8.32423	0.936913	1.06934	10.5557	5.76762	-2.93102	8.75449	-0.7831	0.442705	0.991145	-4.99966	7	6
Q8NCW6	Q8NCW6	Polypeptide N-acetylgalactosaminyltransferase 11	GALNT11	>sp|Q8NCW6|GLT11_HUMAN Polypeptide N-acetylgalactosaminyltransferase 11 OS=Homo sapiens GN=GALNT11 PE=1 SV=2	Q8NCW6	1.75929	2.17363	2.4189	2.38176	0	0	1.79571	1.96646	0.782884	0.442829	0.991145	-4.99978	2	2
P84103	P84103	Serine/arginine-rich splicing factor 3	SRSF3	>sp|P84103|SRSF3_HUMAN Serine/arginine-rich splicing factor 3 OS=Homo sapiens GN=SRSF3 PE=1 SV=1	P84103	2.7889	3.94666	2.39877	1.87378	0	0	2.69346	3.36778	0.782833	0.442859	0.991145	-4.99981	2	3
Q15366	Q15366	Poly(rC)-binding protein 2	PCBP2	>sp|Q15366|PCBP2_HUMAN Poly(rC)-binding protein 2 OS=Homo sapiens GN=PCBP2 PE=1 SV=1	Q15366	20.2062	20.9843	0.118468	0.0491309	20.8534	21.0137	0.98445	20.5953	0.781462	0.443646	0.991145	-5.00058	12	12
Q9H173	Q9H173	Nucleotide exchange factor SIL1	SIL1	>sp|Q9H173|SIL1_HUMAN Nucleotide exchange factor SIL1 OS=Homo sapiens GN=SIL1 PE=1 SV=1	Q9H173	1.75929	2.16955	2.4189	2.38099	0	0	1.79033	1.96442	0.781369	0.443699	0.991145	-5.00064	2	2
O94906	O94906	Pre-mRNA-processing factor 6	PRPF6	>sp|O94906|PRP6_HUMAN Pre-mRNA-processing factor 6 OS=Homo sapiens GN=PRPF6 PE=1 SV=1	O94906	1.75929	2.92141	2.4189	1.83304	0	0	1.91514	2.34035	0.781207	0.443792	0.991145	-5.00073	2	3
Q14435	Q14435	Polypeptide N-acetylgalactosaminyltransferase 3	GALNT3	>sp|Q14435|GALT3_HUMAN Polypeptide N-acetylgalactosaminyltransferase 3 OS=Homo sapiens GN=GALNT3 PE=1 SV=2	Q14435	3.25969	0.888361	1.92476	3.4641	0	0	-1.90353	2.07402	-0.780927	0.443953	0.991145	-5.00089	3	1
O95169	O95169	NADH dehydrogenase [ubiquinone] 1 beta subcomplex subunit 8, mitochondrial	NDUFB8	>sp|O95169|NDUB8_HUMAN NADH dehydrogenase [ubiquinone] 1 beta subcomplex subunit 8, mitochondrial OS=Homo sapiens GN=NDUFB8 PE=1 SV=1	O95169	3.25898	0.888361	1.92463	3.4641	0	0	-1.90259	2.07367	-0.780693	0.444088	0.991145	-5.00102	3	1
Q9BSJ2	Q9BSJ2	Gamma-tubulin complex component 2	TUBGCP2	>sp|Q9BSJ2|GCP2_HUMAN Gamma-tubulin complex component 2 OS=Homo sapiens GN=TUBGCP2 PE=1 SV=2	Q9BSJ2	1.75929	2.98705	2.4189	1.8362	0	0	1.93564	2.37317	0.780194	0.444375	0.991145	-5.0013	2	3
Q9H497	Q9H497	Torsin-3A	TOR3A	>sp|Q9H497|TOR3A_HUMAN Torsin-3A OS=Homo sapiens GN=TOR3A PE=1 SV=1	Q9H497	3.25726	0.888361	1.92429	3.4641	0	0	-1.90029	2.07281	-0.780119	0.444418	0.991145	-5.00134	3	1
Q9H7Z7	Q9H7Z7	Prostaglandin E synthase 2;Prostaglandin E synthase 2 truncated form	PTGES2	>sp|Q9H7Z7|PGES2_HUMAN Prostaglandin E synthase 2 OS=Homo sapiens GN=PTGES2 PE=1 SV=1	Q9H7Z7	3.25363	0.888361	1.92358	3.4641	0	0	-1.89542	2.07099	-0.778904	0.445117	0.991145	-5.00203	3	1
P01779	P01779	Ig heavy chain V-III region TUR	NA	>sp|P01779|HV318_HUMAN Ig heavy chain V-III region TUR OS=Homo sapiens PE=1 SV=1	P01779	18.6157	18.2366	0.34311	0.477907	20.3584	21.6851	2.52165	18.4261	0.778234	0.445503	0.991145	-5.00241	11	10
Q8NES3	Q8NES3	Beta-1,3-N-acetylglucosaminyltransferase lunatic fringe	LFNG	>sp|Q8NES3|LFNG_HUMAN Beta-1,3-N-acetylglucosaminyltransferase lunatic fringe OS=Homo sapiens GN=LFNG PE=1 SV=2	Q8NES3	4.71278	2.05289	1.56481	2.36072	0	0	-2.42388	3.38284	-0.7779	0.445696	0.991145	-5.0026	4	2
P07437	P07437	Tubulin beta chain	TUBB	>sp|P07437|TBB5_HUMAN Tubulin beta chain OS=Homo sapiens GN=TUBB PE=1 SV=2	P07437	21.1563	22.3096	0.128007	0.0449184	22.0507	22.214	0.98801	21.733	0.777845	0.445727	0.991145	-5.00263	12	12
Q96H20	Q96H20	Vacuolar-sorting protein SNF8	SNF8	>sp|Q96H20|SNF8_HUMAN Vacuolar-sorting protein SNF8 OS=Homo sapiens GN=SNF8 PE=1 SV=1	Q96H20	1.75929	3.79557	2.4189	1.87817	0	0	1.77567	2.77743	0.777212	0.446092	0.991145	-5.00298	2	3
P49281	P49281	Natural resistance-associated macrophage protein 2	SLC11A2	>sp|P49281|NRAM2_HUMAN Natural resistance-associated macrophage protein 2 OS=Homo sapiens GN=SLC11A2 PE=1 SV=2	P49281	1.75929	2.2273	2.4189	2.39216	0	0	1.81128	1.99329	0.776863	0.446293	0.991145	-5.00318	2	2
Q9GZX3	Q9GZX3	Carbohydrate sulfotransferase 6	CHST6	>sp|Q9GZX3|CHST6_HUMAN Carbohydrate sulfotransferase 6 OS=Homo sapiens GN=CHST6 PE=1 SV=1	Q9GZX3	4.56062	2.24293	1.55327	2.39527	0	0	-2.29655	3.40177	-0.776689	0.446394	0.991145	-5.00328	4	2
Q08378	Q08378	Golgin subfamily A member 3	GOLGA3	>sp|Q08378|GOGA3_HUMAN Golgin subfamily A member 3 OS=Homo sapiens GN=GOLGA3 PE=1 SV=2	Q08378	1.75929	3.09382	2.4189	1.87151	0	0	1.99649	2.42656	0.775834	0.446887	0.991145	-5.00376	2	3
Q8IWT3	Q8IWT3	Cullin-9	CUL9	>sp|Q8IWT3|CUL9_HUMAN Cullin-9 OS=Homo sapiens GN=CUL9 PE=1 SV=2	Q8IWT3	1.75929	3.33196	2.4189	1.92533	0	0	2.13199	2.54562	0.775617	0.447012	0.991145	-5.00388	2	3
P41226	P41226	Ubiquitin-like modifier-activating enzyme 7	UBA7	>sp|P41226|UBA7_HUMAN Ubiquitin-like modifier-activating enzyme 7 OS=Homo sapiens GN=UBA7 PE=1 SV=2	P41226	3.24251	0.888361	1.92142	3.4641	0	0	-1.88055	2.06543	-0.775164	0.447274	0.991145	-5.00414	3	1
O75487	O75487	Glypican-4;Secreted glypican-4	GPC4	>sp|O75487|GPC4_HUMAN Glypican-4 OS=Homo sapiens GN=GPC4 PE=1 SV=4	O75487	3.3104	2.34516	1.93488	2.41642	0	0	-2.28102	2.82778	-0.774039	0.447924	0.991145	-5.00477	3	2
P20036	P20036	HLA class II histocompatibility antigen, DP alpha 1 chain	HLA-DPA1	>sp|P20036|DPA1_HUMAN HLA class II histocompatibility antigen, DP alpha 1 chain OS=Homo sapiens GN=HLA-DPA1 PE=1 SV=1	P20036	11.6001	6.63175	0.799987	1.48231	16.069	0	-3.23952	9.11592	-0.773915	0.447996	0.991145	-5.00484	8	4
Q8WVM8	Q8WVM8	Sec1 family domain-containing protein 1	SCFD1	>sp|Q8WVM8|SCFD1_HUMAN Sec1 family domain-containing protein 1 OS=Homo sapiens GN=SCFD1 PE=1 SV=4	Q8WVM8	13.6785	15.8286	0.520817	0.348174	16.8496	17.8611	2.44649	14.7536	0.773623	0.448164	0.991145	-5.005	10	11
Q01995	Q01995	Transgelin	TAGLN	>sp|Q01995|TAGL_HUMAN Transgelin OS=Homo sapiens GN=TAGLN PE=1 SV=4	Q01995	1.75929	2.2187	2.4189	2.39046	0	0	1.80032	1.989	0.773566	0.448197	0.991145	-5.00503	2	2
O95834	O95834	Echinoderm microtubule-associated protein-like 2	EML2	>sp|O95834|EMAL2_HUMAN Echinoderm microtubule-associated protein-like 2 OS=Homo sapiens GN=EML2 PE=1 SV=1	O95834	3.18902	2.1474	1.9113	2.37688	0	0	-2.14271	2.66821	-0.773207	0.448405	0.991145	-5.00523	3	2
P27338	P27338	Amine oxidase [flavin-containing] B	MAOB	>sp|P27338|AOFB_HUMAN Amine oxidase [flavin-containing] B OS=Homo sapiens GN=MAOB PE=1 SV=3	P27338	3.23646	0.888361	1.92025	3.4641	0	0	-1.87247	2.06241	-0.773116	0.448458	0.991145	-5.00528	3	1
P0C2W1	P0C2W1	F-box/SPRY domain-containing protein 1	FBXO45	>sp|P0C2W1|FBSP1_HUMAN F-box/SPRY domain-containing protein 1 OS=Homo sapiens GN=FBXO45 PE=1 SV=1	P0C2W1	1.75929	2.2175	2.4189	2.39022	0	0	1.79879	1.9884	0.773104	0.448465	0.991145	-5.00529	2	2
P31431	P31431	Syndecan-4	SDC4	>sp|P31431|SDC4_HUMAN Syndecan-4 OS=Homo sapiens GN=SDC4 PE=1 SV=2	P31431	1.75929	2.21667	2.4189	2.39006	0	0	1.79773	1.98798	0.772784	0.44865	0.991145	-5.00547	2	2
Q9UHD2	Q9UHD2	Serine/threonine-protein kinase TBK1	TBK1	>sp|Q9UHD2|TBK1_HUMAN Serine/threonine-protein kinase TBK1 OS=Homo sapiens GN=TBK1 PE=1 SV=1	Q9UHD2	3.31644	5.11541	1.93611	1.51441	0	0	2.46616	4.21593	0.771389	0.449457	0.991145	-5.00625	3	4
P17927	P17927	Complement receptor type 1	CR1	>sp|P17927|CR1_HUMAN Complement receptor type 1 OS=Homo sapiens GN=CR1 PE=1 SV=3	P17927	3.22915	0.888361	1.91885	3.4641	0	0	-1.86269	2.05876	-0.770626	0.449899	0.991145	-5.00668	3	1
P22234	P22234	Multifunctional protein ADE2;Phosphoribosylaminoimidazole-succinocarboxamide synthase;Phosphoribosylaminoimidazole carboxylase	PAICS	>sp|P22234|PUR6_HUMAN Multifunctional protein ADE2 OS=Homo sapiens GN=PAICS PE=1 SV=3	P22234	18.5704	17.7988	0.331711	0.358268	19.632	19.9971	-2.32448	18.1846	-0.770401	0.45003	0.991145	-5.0068	11	11
Q53GS9	Q53GS9	U4/U6.U5 tri-snRNP-associated protein 2	USP39	>sp|Q53GS9|SNUT2_HUMAN U4/U6.U5 tri-snRNP-associated protein 2 OS=Homo sapiens GN=USP39 PE=1 SV=2	Q53GS9	3.22812	0.888361	1.91865	3.4641	0	0	-1.86132	2.05824	-0.770274	0.450104	0.991145	-5.00687	3	1
P32926	P32926	Desmoglein-3	DSG3	>sp|P32926|DSG3_HUMAN Desmoglein-3 OS=Homo sapiens GN=DSG3 PE=1 SV=2	P32926	1.75929	2.13999	2.4189	2.37553	0	0	1.75141	1.94964	0.770243	0.450122	0.991145	-5.00689	2	2
P35555	P35555	Fibrillin-1	FBN1	>sp|P35555|FBN1_HUMAN Fibrillin-1 OS=Homo sapiens GN=FBN1 PE=1 SV=3	P35555	1.75929	2.8802	2.4189	1.82418	0	0	1.86605	2.31975	0.770147	0.450177	0.991145	-5.00694	2	3
Q53GD3	Q53GD3	Choline transporter-like protein 4	SLC44A4	>sp|Q53GD3|CTL4_HUMAN Choline transporter-like protein 4 OS=Homo sapiens GN=SLC44A4 PE=2 SV=2	Q53GD3	24.6008	24.2046	0.0433085	0.0662386	24.4518	24.0515	-0.831972	24.4027	-0.769925	0.450306	0.991145	-5.00707	12	12
Q9UNM6	Q9UNM6	26S proteasome non-ATPase regulatory subunit 13	PSMD13	>sp|Q9UNM6|PSD13_HUMAN 26S proteasome non-ATPase regulatory subunit 13 OS=Homo sapiens GN=PSMD13 PE=1 SV=2	Q9UNM6	16.4051	18.785	0.486457	0.322791	20.1124	20.1081	2.63244	17.595	0.769807	0.450374	0.991145	-5.00713	10	11
P30483	P30483	HLA class I histocompatibility antigen, B-45 alpha chain	HLA-B	>sp|P30483|1B45_HUMAN HLA class I histocompatibility antigen, B-45 alpha chain OS=Homo sapiens GN=HLA-B PE=1 SV=1	P30483	3.10429	6.39235	1.89636	1.49484	0	0	2.76185	4.74832	0.769687	0.450444	0.991145	-5.0072	3	4
Q8TBX8	Q8TBX8	Phosphatidylinositol 5-phosphate 4-kinase type-2 gamma	PIP4K2C	>sp|Q8TBX8|PI42C_HUMAN Phosphatidylinositol 5-phosphate 4-kinase type-2 gamma OS=Homo sapiens GN=PIP4K2C PE=1 SV=3	Q8TBX8	1.75929	2.1366	2.4189	2.37492	0	0	1.74694	1.94794	0.768948	0.450873	0.991145	-5.00761	2	2
Q9H0F6	Q9H0F6	Sharpin	SHARPIN	>sp|Q9H0F6|SHRPN_HUMAN Sharpin OS=Homo sapiens GN=SHARPIN PE=1 SV=1	Q9H0F6	1.75929	2.89461	2.4189	1.82725	0	0	1.87022	2.32695	0.768709	0.451011	0.991145	-5.00775	2	3
O95833	O95833	Chloride intracellular channel protein 3	CLIC3	>sp|O95833|CLIC3_HUMAN Chloride intracellular channel protein 3 OS=Homo sapiens GN=CLIC3 PE=1 SV=2	O95833	3.2611	2.28047	1.92504	2.4029	0	0	-2.21583	2.77078	-0.768562	0.451097	0.991145	-5.00783	3	2
Q9UBC9	Q9UBC9	Small proline-rich protein 3	SPRR3	>sp|Q9UBC9|SPRR3_HUMAN Small proline-rich protein 3 OS=Homo sapiens GN=SPRR3 PE=1 SV=2	Q9UBC9	1.75929	2.13504	2.4189	2.37464	0	0	1.74489	1.94716	0.768352	0.451219	0.991145	-5.00795	2	2
Q6P6B1	Q6P6B1	Glutamate-rich protein 5	ERICH5	>sp|Q6P6B1|ERIC5_HUMAN Glutamate-rich protein 5 OS=Homo sapiens GN=ERICH5 PE=2 SV=1	Q6P6B1	13.8881	12.5812	0.657804	0.752193	18.5858	18.5169	-3.22092	13.2346	-0.768018	0.451413	0.991145	-5.00813	9	8
Q9BUP3	Q9BUP3	Oxidoreductase HTATIP2	HTATIP2	>sp|Q9BUP3|HTAI2_HUMAN Oxidoreductase HTATIP2 OS=Homo sapiens GN=HTATIP2 PE=1 SV=2	Q9BUP3	5.72284	6.53741	1.4986	1.26813	0	0	2.87643	6.13013	0.76797	0.45144	0.991145	-5.00816	4	5
P04004	P04004	Vitronectin;Vitronectin V65 subunit;Vitronectin V10 subunit;Somatomedin-B	VTN	>sp|P04004|VTNC_HUMAN Vitronectin OS=Homo sapiens GN=VTN PE=1 SV=1	P04004	25.1841	23.5073	0.046037	0.316206	25.4106	25.4943	0.764974	24.3457	0.767921	0.451469	0.991145	-5.00819	12	11
Q9Y3D3	Q9Y3D3	28S ribosomal protein S16, mitochondrial	MRPS16	>sp|Q9Y3D3|RT16_HUMAN 28S ribosomal protein S16, mitochondrial OS=Homo sapiens GN=MRPS16 PE=1 SV=1	Q9Y3D3	1.75929	2.20385	2.4189	2.38755	0	0	1.78137	1.98157	0.767827	0.451524	0.991145	-5.00824	2	2
Q8IY95	Q8IY95	Transmembrane protein 192	TMEM192	>sp|Q8IY95|TM192_HUMAN Transmembrane protein 192 OS=Homo sapiens GN=TMEM192 PE=1 SV=1	Q8IY95	1.75929	2.20321	2.4189	2.38743	0	0	1.78055	1.98125	0.767577	0.451669	0.991145	-5.00838	2	2
P25815	P25815	Protein S100-P	S100P	>sp|P25815|S100P_HUMAN Protein S100-P OS=Homo sapiens GN=S100P PE=1 SV=2	P25815	23.7907	23.0561	0.0514751	0.0517252	24.0046	22.9349	-0.805361	23.4234	-0.767488	0.451721	0.991145	-5.00843	12	12
P61201	P61201	COP9 signalosome complex subunit 2	COPS2	>sp|P61201|CSN2_HUMAN COP9 signalosome complex subunit 2 OS=Homo sapiens GN=COPS2 PE=1 SV=1	P61201	12.0317	11.9596	0.755563	0.775181	17.0602	16.5479	-2.56271	11.9957	-0.765424	0.452921	0.991145	-5.00957	8	8
P07711	P07711	Cathepsin L1;Cathepsin L1 heavy chain;Cathepsin L1 light chain	CTSL	>sp|P07711|CATL1_HUMAN Cathepsin L1 OS=Homo sapiens GN=CTSL PE=1 SV=2	P07711	4.90374	3.75335	1.57984	1.8592	0	0	1.81066	4.32855	0.765109	0.453104	0.991145	-5.00975	4	3
P30464;P30484;P30495	P30464;P30484;P30495	HLA class I histocompatibility antigen, B-15 alpha chain;HLA class I histocompatibility antigen, B-46 alpha chain;HLA class I histocompatibility antigen, B-56 alpha chain	HLA-B	>sp|P30464|1B15_HUMAN HLA class I histocompatibility antigen, B-15 alpha chain OS=Homo sapiens GN=HLA-B PE=1 SV=2;>sp|P30484|1B46_HUMAN HLA class I histocompatibility antigen, B-46 alpha chain OS=Homo sapiens GN=HLA-B PE=1 SV=1;>sp|P30495|1B56_HUMAN HLA cl	P30464;P30484;P30495	6.13684	8.17701	1.31044	1.08151	0	5.33017	3.06606	7.15693	0.764904	0.453223	0.991145	-5.00986	5	6
O15145	O15145	Actin-related protein 2/3 complex subunit 3	ARPC3	>sp|O15145|ARPC3_HUMAN Actin-related protein 2/3 complex subunit 3 OS=Homo sapiens GN=ARPC3 PE=1 SV=3	O15145	19.3589	18.9747	0.344416	0.316342	22.081	20.7901	1.81169	19.1668	0.76457	0.453418	0.991145	-5.01005	11	11
Q9UL26	Q9UL26	Ras-related protein Rab-22A	RAB22A	>sp|Q9UL26|RB22A_HUMAN Ras-related protein Rab-22A OS=Homo sapiens GN=RAB22A PE=1 SV=2	Q9UL26	3.26075	2.29426	1.92497	2.40575	0	0	-2.20716	2.7775	-0.763505	0.454038	0.991145	-5.01064	3	2
P21359	P21359	Neurofibromin;Neurofibromin truncated	NF1	>sp|P21359|NF1_HUMAN Neurofibromin OS=Homo sapiens GN=NF1 PE=1 SV=2	P21359	1.75929	2.82538	2.4189	1.82888	0	0	1.83224	2.29233	0.762159	0.454823	0.991145	-5.01138	2	3
Q93052	Q93052	Lipoma-preferred partner	LPP	>sp|Q93052|LPP_HUMAN Lipoma-preferred partner OS=Homo sapiens GN=LPP PE=1 SV=1	Q93052	1.75929	2.18927	2.4189	2.38474	0	0	1.76278	1.97428	0.762141	0.454834	0.991145	-5.01139	2	2
P62191	P62191	26S protease regulatory subunit 4	PSMC1	>sp|P62191|PRS4_HUMAN 26S protease regulatory subunit 4 OS=Homo sapiens GN=PSMC1 PE=1 SV=1	P62191	18.6591	21.4444	0.34367	0.0753166	20.6471	21.511	1.61787	20.0517	0.761876	0.454988	0.991145	-5.01154	11	12
Q9Y5L3	Q9Y5L3	Ectonucleoside triphosphate diphosphohydrolase 2	ENTPD2	>sp|Q9Y5L3|ENTP2_HUMAN Ectonucleoside triphosphate diphosphohydrolase 2 OS=Homo sapiens GN=ENTPD2 PE=1 SV=1	Q9Y5L3	3.23646	2.26039	1.92025	2.3988	0	0	-2.1762	2.74842	-0.761283	0.455335	0.991145	-5.01187	3	2
Q92623	Q92623	Tetratricopeptide repeat protein 9A	TTC9	>sp|Q92623|TTC9A_HUMAN Tetratricopeptide repeat protein 9A OS=Homo sapiens GN=TTC9 PE=2 SV=3	Q92623	1.75929	2.11552	2.4189	2.37116	0	0	1.71919	1.9374	0.760818	0.455606	0.991145	-5.01212	2	2
P01776	P01776	Ig heavy chain V-III region WAS	NA	>sp|P01776|HV315_HUMAN Ig heavy chain V-III region WAS OS=Homo sapiens PE=1 SV=1	P01776	6.47481	7.46092	1.31851	1.29026	0	0	3.29549	6.96787	0.759739	0.456237	0.991145	-5.01272	5	5
P01112	P01112	GTPase HRas;GTPase HRas, N-terminally processed	HRAS	>sp|P01112|RASH_HUMAN GTPase HRas OS=Homo sapiens GN=HRAS PE=1 SV=1	P01112	20.4475	20.2845	0.116423	0.154716	21.1746	21.1896	-1.14848	20.366	-0.759677	0.456273	0.991145	-5.01275	12	12
P62195	P62195	26S protease regulatory subunit 8	PSMC5	>sp|P62195|PRS8_HUMAN 26S protease regulatory subunit 8 OS=Homo sapiens GN=PSMC5 PE=1 SV=1	P62195	22.5244	21.4411	0.0660177	0.0889449	21.9752	21.997	-0.852987	21.9827	-0.759639	0.456295	0.991145	-5.01277	12	12
Q16348	Q16348	Solute carrier family 15 member 2	SLC15A2	>sp|Q16348|S15A2_HUMAN Solute carrier family 15 member 2 OS=Homo sapiens GN=SLC15A2 PE=2 SV=2	Q16348	20.7358	19.8302	0.076728	0.111407	20.4546	20.6819	-0.980751	20.283	-0.758994	0.456672	0.991145	-5.01313	12	12
Q99683	Q99683	Mitogen-activated protein kinase kinase kinase 5	MAP3K5	>sp|Q99683|M3K5_HUMAN Mitogen-activated protein kinase kinase kinase 5 OS=Homo sapiens GN=MAP3K5 PE=1 SV=1	Q99683	3.18136	6.91101	1.90989	1.06458	0	5.33017	2.27996	5.04619	0.756493	0.458136	0.991145	-5.0145	3	6
Q96E40	Q96E40	Uncharacterized protein C9orf9	C9orf9	>sp|Q96E40|CI009_HUMAN Uncharacterized protein C9orf9 OS=Homo sapiens GN=C9orf9 PE=1 SV=1	Q96E40	1.75929	2.10298	2.4189	2.36898	0	0	1.70268	1.93114	0.755912	0.458477	0.991145	-5.01482	2	2
Q9Y5Y6	Q9Y5Y6	Suppressor of tumorigenicity 14 protein	ST14	>sp|Q9Y5Y6|ST14_HUMAN Suppressor of tumorigenicity 14 protein OS=Homo sapiens GN=ST14 PE=1 SV=2	Q9Y5Y6	1.75929	2.17303	2.4189	2.38165	0	0	1.74206	1.96616	0.755747	0.458574	0.991145	-5.01491	2	2
O95861	O95861	3(2),5-bisphosphate nucleotidase 1	BPNT1	>sp|O95861|BPNT1_HUMAN 3(2),5-bisphosphate nucleotidase 1 OS=Homo sapiens GN=BPNT1 PE=1 SV=1	O95861	4.66204	6.88307	1.56081	1.27021	0	0	2.77469	5.77255	0.755746	0.458574	0.991145	-5.01491	4	5
O95433	O95433	Activator of 90 kDa heat shock protein ATPase homolog 1	AHSA1	>sp|O95433|AHSA1_HUMAN Activator of 90 kDa heat shock protein ATPase homolog 1 OS=Homo sapiens GN=AHSA1 PE=1 SV=1	O95433	15.7043	12.6357	0.381235	0.742035	18.5501	18.0862	-2.88184	14.17	-0.755676	0.458615	0.991145	-5.01495	11	8
P41091;Q2VIR3	P41091;Q2VIR3	Eukaryotic translation initiation factor 2 subunit 3;Putative eukaryotic translation initiation factor 2 subunit 3-like protein	EIF2S3;EIF2S3L	>sp|P41091|IF2G_HUMAN Eukaryotic translation initiation factor 2 subunit 3 OS=Homo sapiens GN=EIF2S3 PE=1 SV=3;>sp|Q2VIR3|IF2GL_HUMAN Putative eukaryotic translation initiation factor 2 subunit 3-like protein OS=Homo sapiens GN=EIF2S3L PE=5 SV=2	P41091;Q2VIR3	9.18687	8.62393	1.06884	1.07732	6.5769	5.33017	-3.42518	8.9054	-0.754689	0.459194	0.991145	-5.01549	6	6
P48739	P48739	Phosphatidylinositol transfer protein beta isoform	PITPNB	>sp|P48739|PIPNB_HUMAN Phosphatidylinositol transfer protein beta isoform OS=Homo sapiens GN=PITPNB PE=1 SV=2	P48739	7.74206	8.37925	1.10633	1.07501	3.97884	5.33017	-2.46509	8.06066	-0.754681	0.459199	0.991145	-5.0155	6	6
P09871	P09871	Complement C1s subcomponent;Complement C1s subcomponent heavy chain;Complement C1s subcomponent light chain	C1S	>sp|P09871|C1S_HUMAN Complement C1s subcomponent OS=Homo sapiens GN=C1S PE=1 SV=1	P09871	16.806	17.582	0.490096	0.481953	19.5744	21.2795	2.70784	17.194	0.754565	0.459267	0.991145	-5.01556	10	10
P0CG06	P0CG06	Ig lambda-3 chain C regions	IGLC3	>sp|P0CG06|LAC3_HUMAN Ig lambda-3 chain C regions OS=Homo sapiens GN=IGLC3 PE=1 SV=1	P0CG06	3.06444	6.86807	2.44637	1.26919	0	0	2.89211	4.96626	0.753366	0.459971	0.991145	-5.01622	2	5
O75592	O75592	E3 ubiquitin-protein ligase MYCBP2	MYCBP2	>sp|O75592|MYCB2_HUMAN E3 ubiquitin-protein ligase MYCBP2 OS=Homo sapiens GN=MYCBP2 PE=1 SV=3	O75592	1.75929	3.02611	2.4189	1.8668	0	0	1.90647	2.3927	0.752182	0.460667	0.991145	-5.01686	2	3
Q13492;O60641	Q13492	Phosphatidylinositol-binding clathrin assembly protein	PICALM	>sp|Q13492|PICAL_HUMAN Phosphatidylinositol-binding clathrin assembly protein OS=Homo sapiens GN=PICALM PE=1 SV=2	Q13492;O60641	5.95137	10.8003	1.29942	0.770397	0	14.627	2.84704	8.37585	0.752001	0.460773	0.991145	-5.01696	5	8
Q14195;Q14194;Q14117	Q14195;Q14194	Dihydropyrimidinase-related protein 3;Dihydropyrimidinase-related protein 1	DPYSL3;CRMP1	>sp|Q14195|DPYL3_HUMAN Dihydropyrimidinase-related protein 3 OS=Homo sapiens GN=DPYSL3 PE=1 SV=1;>sp|Q14194|DPYL1_HUMAN Dihydropyrimidinase-related protein 1 OS=Homo sapiens GN=CRMP1 PE=1 SV=1	Q14195;Q14194;Q14117	2.73095	4.47945	2.38939	1.49901	0	0	2.49751	3.6052	0.75183	0.460874	0.991145	-5.01706	2	4
P10809	P10809	60 kDa heat shock protein, mitochondrial	HSPD1	>sp|P10809|CH60_HUMAN 60 kDa heat shock protein, mitochondrial OS=Homo sapiens GN=HSPD1 PE=1 SV=2	P10809	12.3045	8.19886	0.654545	1.08028	17.1007	5.33017	-2.70342	10.2517	-0.75151	0.461062	0.991145	-5.01723	9	6
Q9Y6E0	Q9Y6E0	Serine/threonine-protein kinase 24;Serine/threonine-protein kinase 24 36 kDa subunit;Serine/threonine-protein kinase 24 12 kDa subunit	STK24	>sp|Q9Y6E0|STK24_HUMAN Serine/threonine-protein kinase 24 OS=Homo sapiens GN=STK24 PE=1 SV=1	Q9Y6E0	15.4847	15.0399	0.524572	0.609017	19.3447	19.1203	-3.02545	15.2623	-0.75099	0.461368	0.991145	-5.01752	10	9
Q9UQB8	Q9UQB8	Brain-specific angiogenesis inhibitor 1-associated protein 2	BAIAP2	>sp|Q9UQB8|BAIP2_HUMAN Brain-specific angiogenesis inhibitor 1-associated protein 2 OS=Homo sapiens GN=BAIAP2 PE=1 SV=1	Q9UQB8	19.1233	21.1963	0.231778	0.12176	19.8246	21.2056	1.447	20.1598	0.750542	0.461632	0.991145	-5.01776	12	12
Q02790	Q02790	Peptidyl-prolyl cis-trans isomerase FKBP4;Peptidyl-prolyl cis-trans isomerase FKBP4, N-terminally processed	FKBP4	>sp|Q02790|FKBP4_HUMAN Peptidyl-prolyl cis-trans isomerase FKBP4 OS=Homo sapiens GN=FKBP4 PE=1 SV=3	Q02790	1.75929	2.15926	2.4189	2.37907	0	0	1.72448	1.95927	0.750273	0.46179	0.991145	-5.01791	2	2
O00187	O00187	Mannan-binding lectin serine protease 2;Mannan-binding lectin serine protease 2 A chain;Mannan-binding lectin serine protease 2 B chain	MASP2	>sp|O00187|MASP2_HUMAN Mannan-binding lectin serine protease 2 OS=Homo sapiens GN=MASP2 PE=1 SV=4	O00187	10.7426	10.0322	0.899128	1.05957	15.7008	7.70353	3.3979	10.3874	0.750156	0.461859	0.991145	-5.01797	7	6
Q7Z392	Q7Z392	Trafficking protein particle complex subunit 11	TRAPPC11	>sp|Q7Z392|TPC11_HUMAN Trafficking protein particle complex subunit 11 OS=Homo sapiens GN=TRAPPC11 PE=1 SV=2	Q7Z392	4.53773	0.888361	1.55131	3.4641	0	0	-1.66908	2.71305	-0.749735	0.462107	0.991145	-5.0182	4	1
Q15172	Q15172	Serine/threonine-protein phosphatase 2A 56 kDa regulatory subunit alpha isoform	PPP2R5A	>sp|Q15172|2A5A_HUMAN Serine/threonine-protein phosphatase 2A 56 kDa regulatory subunit alpha isoform OS=Homo sapiens GN=PPP2R5A PE=1 SV=1	Q15172	1.75929	2.08466	2.4189	2.36588	0	0	1.67855	1.92197	0.748648	0.462747	0.991145	-5.01879	2	2
Q13085;O00763	Q13085	Acetyl-CoA carboxylase 1;Biotin carboxylase	ACACA	>sp|Q13085|ACACA_HUMAN Acetyl-CoA carboxylase 1 OS=Homo sapiens GN=ACACA PE=1 SV=2	Q13085;O00763	1.75929	3.20318	2.4189	1.91462	0	0	1.99438	2.48124	0.748124	0.463057	0.991145	-5.01908	2	3
Q9NVA2	Q9NVA2	Septin-11	SEPT11	>sp|Q9NVA2|SEP11_HUMAN Septin-11 OS=Homo sapiens GN=SEPT11 PE=1 SV=3	Q9NVA2	3.24469	6.21856	1.92184	1.26343	0	0	2.41489	4.73163	0.747579	0.463378	0.991145	-5.01937	3	5
Q9P2K1	Q9P2K1	Coiled-coil and C2 domain-containing protein 2A	CC2D2A	>sp|Q9P2K1|C2D2A_HUMAN Coiled-coil and C2 domain-containing protein 2A OS=Homo sapiens GN=CC2D2A PE=1 SV=3	Q9P2K1	3.11499	3.57461	1.89817	1.85824	0	0	-2.01997	3.3448	-0.747031	0.463701	0.991145	-5.01967	3	3
P62745	P62745	Rho-related GTP-binding protein RhoB	RHOB	>sp|P62745|RHOB_HUMAN Rho-related GTP-binding protein RhoB OS=Homo sapiens GN=RHOB PE=1 SV=1	P62745	7.01745	12.0359	1.3403	0.88623	0	19.4246	3.41739	9.52668	0.746988	0.463727	0.991145	-5.01969	5	7
P40763	P40763	Signal transducer and activator of transcription 3	STAT3	>sp|P40763|STAT3_HUMAN Signal transducer and activator of transcription 3 OS=Homo sapiens GN=STAT3 PE=1 SV=2	P40763	11.9611	15.2233	0.754767	0.495605	17.0585	18.8344	2.91317	13.5922	0.746869	0.463797	0.991145	-5.01976	8	10
P00558;P07205	P00558	Phosphoglycerate kinase 1	PGK1	>sp|P00558|PGK1_HUMAN Phosphoglycerate kinase 1 OS=Homo sapiens GN=PGK1 PE=1 SV=3	P00558;P07205	22.52	22.2115	0.140821	0.0338353	23.4761	22.3625	-0.976296	22.3657	-0.746838	0.463815	0.991145	-5.01977	12	12
Q7Z406	Q7Z406	Myosin-14	MYH14	>sp|Q7Z406|MYH14_HUMAN Myosin-14 OS=Homo sapiens GN=MYH14 PE=1 SV=2	Q7Z406	18.8962	19.3191	0.202539	0.091239	19.3647	19.9673	1.19273	19.1077	0.744948	0.464932	0.991145	-5.0208	12	12
P48507	P48507	Glutamate--cysteine ligase regulatory subunit	GCLM	>sp|P48507|GSH0_HUMAN Glutamate--cysteine ligase regulatory subunit OS=Homo sapiens GN=GCLM PE=1 SV=1	P48507	17.9417	18.9148	0.336911	0.323972	19.9308	20.752	1.56238	18.4283	0.744379	0.465268	0.991145	-5.02111	11	11
P30044	P30044	Peroxiredoxin-5, mitochondrial	PRDX5	>sp|P30044|PRDX5_HUMAN Peroxiredoxin-5, mitochondrial OS=Homo sapiens GN=PRDX5 PE=1 SV=4	P30044	20.9011	22.2385	0.245808	0.0692095	22.7585	22.7459	1.48303	21.5698	0.743008	0.46608	0.991145	-5.02185	12	12
Q8TAC2	Q8TAC2	Josephin-2	JOSD2	>sp|Q8TAC2|JOS2_HUMAN Josephin-2 OS=Homo sapiens GN=JOSD2 PE=1 SV=1	Q8TAC2	1.75929	2.14082	2.4189	2.37568	0	0	1.70096	1.95005	0.742872	0.46616	0.991145	-5.02192	2	2
Q8TD19	Q8TD19	Serine/threonine-protein kinase Nek9	NEK9	>sp|Q8TD19|NEK9_HUMAN Serine/threonine-protein kinase Nek9 OS=Homo sapiens GN=NEK9 PE=1 SV=2	Q8TD19	4.37552	5.644	1.54059	1.26863	0	0	2.49136	5.00976	0.742534	0.46636	0.991145	-5.0221	4	5
P13807;P54840	P13807	Glycogen [starch] synthase, muscle	GYS1	>sp|P13807|GYS1_HUMAN Glycogen [starch] synthase, muscle OS=Homo sapiens GN=GYS1 PE=1 SV=2	P13807;P54840	17.2586	14.6854	0.207932	0.492881	18.2463	18.3049	-1.65533	15.972	-0.742415	0.466431	0.991145	-5.02217	12	10
Q5XUX1	Q5XUX1	F-box/WD repeat-containing protein 9	FBXW9	>sp|Q5XUX1|FBXW9_HUMAN F-box/WD repeat-containing protein 9 OS=Homo sapiens GN=FBXW9 PE=1 SV=2	Q5XUX1	1.75929	2.06896	2.4189	2.36329	0	0	1.65787	1.91412	0.742333	0.466479	0.991145	-5.02221	2	2
O15195	O15195	Villin-like protein	VILL	>sp|O15195|VILL_HUMAN Villin-like protein OS=Homo sapiens GN=VILL PE=2 SV=3	O15195	10.1536	11.8197	0.89538	0.746761	14.9639	15.9721	2.83756	10.9867	0.742316	0.466489	0.991145	-5.02222	7	8
Q8TAX9	Q8TAX9	Gasdermin-B	GSDMB	>sp|Q8TAX9|GSDMB_HUMAN Gasdermin-B OS=Homo sapiens GN=GSDMB PE=2 SV=2	Q8TAX9	1.75929	2.06862	2.4189	2.36323	0	0	1.65743	1.91396	0.742198	0.466559	0.991145	-5.02228	2	2
Q9Y5B8	Q9Y5B8	Nucleoside diphosphate kinase 7	NME7	>sp|Q9Y5B8|NDK7_HUMAN Nucleoside diphosphate kinase 7 OS=Homo sapiens GN=NME7 PE=1 SV=1	Q9Y5B8	1.75929	3.6382	2.4189	1.87203	0	0	1.65619	2.69874	0.741816	0.466786	0.991145	-5.02249	2	3
Q9BRQ4	Q9BRQ4	Uncharacterized protein C11orf70	C11orf70	>sp|Q9BRQ4|CK070_HUMAN Uncharacterized protein C11orf70 OS=Homo sapiens GN=C11orf70 PE=2 SV=3	Q9BRQ4	1.75929	2.06723	2.4189	2.36301	0	0	1.65559	1.91326	0.741633	0.466894	0.991145	-5.02259	2	2
P10586;P23468;Q13332	P10586	Receptor-type tyrosine-protein phosphatase F	PTPRF	>sp|P10586|PTPRF_HUMAN Receptor-type tyrosine-protein phosphatase F OS=Homo sapiens GN=PTPRF PE=1 SV=2	P10586;P23468;Q13332	1.75929	2.1366	2.4189	2.37492	0	0	1.69557	1.94794	0.741166	0.467171	0.991145	-5.02284	2	2
P00338	P00338	L-lactate dehydrogenase A chain	LDHA	>sp|P00338|LDHA_HUMAN L-lactate dehydrogenase A chain OS=Homo sapiens GN=LDHA PE=1 SV=2	P00338	23.6835	23.208	0.0712195	0.0380409	23.9092	23.1755	-0.766439	23.4458	-0.740428	0.467609	0.991145	-5.02324	12	12
P30273	P30273	High affinity immunoglobulin epsilon receptor subunit gamma	FCER1G	>sp|P30273|FCERG_HUMAN High affinity immunoglobulin epsilon receptor subunit gamma OS=Homo sapiens GN=FCER1G PE=1 SV=1	P30273	16.8446	16.5851	0.549662	0.605201	21.6089	21.8915	3.09242	16.7148	0.73968	0.468053	0.991145	-5.02364	10	9
P13861;P31323	P13861	cAMP-dependent protein kinase type II-alpha regulatory subunit	PRKAR2A	>sp|P13861|KAP2_HUMAN cAMP-dependent protein kinase type II-alpha regulatory subunit OS=Homo sapiens GN=PRKAR2A PE=1 SV=2	P13861;P31323	11.251	11.7341	0.801227	0.764723	14.5357	17.5099	-2.56861	11.4926	-0.737746	0.469201	0.991145	-5.02468	8	8
P04070	P04070	Vitamin K-dependent protein C;Vitamin K-dependent protein C light chain;Vitamin K-dependent protein C heavy chain;Activation peptide	PROC	>sp|P04070|PROC_HUMAN Vitamin K-dependent protein C OS=Homo sapiens GN=PROC PE=1 SV=1	P04070	1.75929	2.05758	2.4189	2.36146	0	0	1.64288	1.90843	0.737705	0.469226	0.991145	-5.0247	2	2
O00115	O00115	Deoxyribonuclease-2-alpha	DNASE2	>sp|O00115|DNS2A_HUMAN Deoxyribonuclease-2-alpha OS=Homo sapiens GN=DNASE2 PE=1 SV=2	O00115	1.75929	2.1278	2.4189	2.37334	0	0	1.68435	1.94354	0.737598	0.469289	0.991145	-5.02476	2	2
Q14118	Q14118	Dystroglycan;Alpha-dystroglycan;Beta-dystroglycan	DAG1	>sp|Q14118|DAG1_HUMAN Dystroglycan OS=Homo sapiens GN=DAG1 PE=1 SV=2	Q14118	2.71069	3.28534	2.3862	1.85992	0	0	1.98723	2.99802	0.737363	0.469429	0.991145	-5.02488	2	3
Q14558	Q14558	Phosphoribosyl pyrophosphate synthase-associated protein 1	PRPSAP1	>sp|Q14558|KPRA_HUMAN Phosphoribosyl pyrophosphate synthase-associated protein 1 OS=Homo sapiens GN=PRPSAP1 PE=1 SV=2	Q14558	14.2429	11.2674	0.523098	0.764359	18.4406	16.2462	-2.91252	12.7551	-0.73654	0.469918	0.991145	-5.02533	10	8
P61026	P61026	Ras-related protein Rab-10	RAB10	>sp|P61026|RAB10_HUMAN Ras-related protein Rab-10 OS=Homo sapiens GN=RAB10 PE=1 SV=1	P61026	23.6214	23.1754	0.0478555	0.0539656	24.0356	23.3242	-0.757841	23.3984	-0.736471	0.469959	0.991145	-5.02536	12	12
Q6IQ22	Q6IQ22	Ras-related protein Rab-12	RAB12	>sp|Q6IQ22|RAB12_HUMAN Ras-related protein Rab-12 OS=Homo sapiens GN=RAB12 PE=1 SV=3	Q6IQ22	1.75929	2.12415	2.4189	2.37269	0	0	1.67969	1.94172	0.73611	0.470174	0.991145	-5.02556	2	2
Q9Y6G9	Q9Y6G9	Cytoplasmic dynein 1 light intermediate chain 1	DYNC1LI1	>sp|Q9Y6G9|DC1L1_HUMAN Cytoplasmic dynein 1 light intermediate chain 1 OS=Homo sapiens GN=DYNC1LI1 PE=1 SV=3	Q9Y6G9	7.94365	11.4285	1.11149	0.773913	3.97884	15.3856	2.85243	9.68608	0.735399	0.470598	0.991145	-5.02594	6	8
Q9UKC9	Q9UKC9	F-box/LRR-repeat protein 2	FBXL2	>sp|Q9UKC9|FBXL2_HUMAN F-box/LRR-repeat protein 2 OS=Homo sapiens GN=FBXL2 PE=1 SV=3	Q9UKC9	3.10114	2.10558	1.89584	2.36943	0	0	-1.98418	2.60336	-0.733972	0.471448	0.991145	-5.0267	3	2
P07996;P35442	P07996	Thrombospondin-1	THBS1	>sp|P07996|TSP1_HUMAN Thrombospondin-1 OS=Homo sapiens GN=THBS1 PE=1 SV=2	P07996;P35442	17.359	17.3791	0.358788	0.481256	18.6609	20.8766	2.15593	17.3691	0.733808	0.471546	0.991145	-5.02679	11	10
Q15208	Q15208	Serine/threonine-protein kinase 38	STK38	>sp|Q15208|STK38_HUMAN Serine/threonine-protein kinase 38 OS=Homo sapiens GN=STK38 PE=1 SV=1	Q15208	1.75929	2.11825	2.4189	2.37164	0	0	1.67217	1.93877	0.733701	0.47161	0.991145	-5.02684	2	2
P55884	P55884	Eukaryotic translation initiation factor 3 subunit B	EIF3B	>sp|P55884|EIF3B_HUMAN Eukaryotic translation initiation factor 3 subunit B OS=Homo sapiens GN=EIF3B PE=1 SV=3	P55884	12.4369	10.9812	0.750775	0.762924	17.4528	15.625	-2.81629	11.7091	-0.73119	0.473109	0.991145	-5.02818	8	8
Q9UK41	Q9UK41	Vacuolar protein sorting-associated protein 28 homolog	VPS28	>sp|Q9UK41|VPS28_HUMAN Vacuolar protein sorting-associated protein 28 homolog OS=Homo sapiens GN=VPS28 PE=1 SV=1	Q9UK41	18.9145	20.436	0.220584	0.0838648	20.0872	20.6691	1.26573	19.6752	0.730651	0.47343	0.991145	-5.02847	12	12
Q13011	Q13011	Delta(3,5)-Delta(2,4)-dienoyl-CoA isomerase, mitochondrial	ECH1	>sp|Q13011|ECH1_HUMAN Delta(3,5)-Delta(2,4)-dienoyl-CoA isomerase, mitochondrial OS=Homo sapiens GN=ECH1 PE=1 SV=2	Q13011	1.75929	2.04006	2.4189	2.35873	0	0	1.61981	1.89967	0.730495	0.473524	0.991145	-5.02855	2	2
Q9ULP9	Q9ULP9	TBC1 domain family member 24	TBC1D24	>sp|Q9ULP9|TBC24_HUMAN TBC1 domain family member 24 OS=Homo sapiens GN=TBC1D24 PE=1 SV=2	Q9ULP9	9.25928	7.23178	0.937306	1.06927	10.5557	5.33017	-2.87694	8.24553	-0.730429	0.473563	0.991145	-5.02859	7	6
Q9NRY6	Q9NRY6	Phospholipid scramblase 3	PLSCR3	>sp|Q9NRY6|PLS3_HUMAN Phospholipid scramblase 3 OS=Homo sapiens GN=PLSCR3 PE=1 SV=2	Q9NRY6	1.75929	2.10932	2.4189	2.37008	0	0	1.66078	1.93431	0.730039	0.473796	0.991145	-5.02879	2	2
P02008	P02008	Hemoglobin subunit zeta	HBZ	>sp|P02008|HBAZ_HUMAN Hemoglobin subunit zeta OS=Homo sapiens GN=HBZ PE=1 SV=2	P02008	3.20655	5.59939	1.91457	1.5337	0	0	2.56875	4.40297	0.729572	0.474076	0.991145	-5.02904	3	4
P22735	P22735	Protein-glutamine gamma-glutamyltransferase K	TGM1	>sp|P22735|TGM1_HUMAN Protein-glutamine gamma-glutamyltransferase K OS=Homo sapiens GN=TGM1 PE=1 SV=4	P22735	1.75929	2.03605	2.4189	2.35812	0	0	1.61454	1.89767	0.728832	0.474518	0.991145	-5.02943	2	2
P43686	P43686	26S protease regulatory subunit 6B	PSMC4	>sp|P43686|PRS6B_HUMAN 26S protease regulatory subunit 6B OS=Homo sapiens GN=PSMC4 PE=1 SV=2	P43686	20.3116	19.9918	0.136934	0.165755	20.5063	20.6152	-1.15333	20.1517	-0.728823	0.474524	0.991145	-5.02944	12	12
Q96AX1	Q96AX1	Vacuolar protein sorting-associated protein 33A	VPS33A	>sp|Q96AX1|VP33A_HUMAN Vacuolar protein sorting-associated protein 33A OS=Homo sapiens GN=VPS33A PE=1 SV=1	Q96AX1	4.11402	0.888361	1.8366	3.4641	0	0	-2.05341	2.50119	-0.728791	0.474543	0.991145	-5.02946	3	1
O15020	O15020	Spectrin beta chain, non-erythrocytic 2	SPTBN2	>sp|O15020|SPTN2_HUMAN Spectrin beta chain, non-erythrocytic 2 OS=Homo sapiens GN=SPTBN2 PE=1 SV=3	O15020	1.75929	2.03561	2.4189	2.35805	0	0	1.61395	1.89745	0.728648	0.474628	0.991145	-5.02953	2	2
Q9NQE9	Q9NQE9	Histidine triad nucleotide-binding protein 3	HINT3	>sp|Q9NQE9|HINT3_HUMAN Histidine triad nucleotide-binding protein 3 OS=Homo sapiens GN=HINT3 PE=1 SV=1	Q9NQE9	11.5374	12.6927	0.804686	0.772738	14.7043	18.4853	3.18871	12.1151	0.72862	0.474645	0.991145	-5.02955	8	8
Q03013;P28161;P09488	Q03013;P28161;P09488	Glutathione S-transferase Mu 4;Glutathione S-transferase Mu 2;Glutathione S-transferase Mu 1	GSTM4;GSTM2;GSTM1	>sp|Q03013|GSTM4_HUMAN Glutathione S-transferase Mu 4 OS=Homo sapiens GN=GSTM4 PE=1 SV=3;>sp|P28161|GSTM2_HUMAN Glutathione S-transferase Mu 2 OS=Homo sapiens GN=GSTM2 PE=1 SV=2;>sp|P09488|GSTM1_HUMAN Glutathione S-transferase Mu 1 OS=Homo sapiens GN=GSTM1	Q03013;P28161;P09488	1.75929	2.10558	2.4189	2.36943	0	0	1.656	1.93243	0.728497	0.474719	0.991145	-5.02961	2	2
P13674	P13674	Prolyl 4-hydroxylase subunit alpha-1	P4HA1	>sp|P13674|P4HA1_HUMAN Prolyl 4-hydroxylase subunit alpha-1 OS=Homo sapiens GN=P4HA1 PE=1 SV=2	P13674	1.75929	2.10497	2.4189	2.36933	0	0	1.65522	1.93213	0.728246	0.474869	0.991145	-5.02974	2	2
P11684	P11684	Uteroglobin	SCGB1A1	>sp|P11684|UTER_HUMAN Uteroglobin OS=Homo sapiens GN=SCGB1A1 PE=1 SV=1	P11684	11.0278	12.0508	1.08078	0.927012	6.5769	15.2553	-3.36799	11.5393	-0.728178	0.474909	0.991145	-5.02978	6	7
P50591	P50591	Tumor necrosis factor ligand superfamily member 10	TNFSF10	>sp|P50591|TNF10_HUMAN Tumor necrosis factor ligand superfamily member 10 OS=Homo sapiens GN=TNFSF10 PE=1 SV=1	P50591	1.75929	2.0331	2.4189	2.35767	0	0	1.61065	1.8962	0.727603	0.475254	0.991145	-5.03008	2	2
P36952	P36952	Serpin B5	SERPINB5	>sp|P36952|SPB5_HUMAN Serpin B5 OS=Homo sapiens GN=SERPINB5 PE=1 SV=2	P36952	11.959	13.0183	0.750779	0.634899	17.7284	16.6671	-2.69738	12.4886	-0.727471	0.475333	0.991145	-5.03015	8	9
Q14802	Q14802	FXYD domain-containing ion transport regulator 3	FXYD3	>sp|Q14802|FXYD3_HUMAN FXYD domain-containing ion transport regulator 3 OS=Homo sapiens GN=FXYD3 PE=2 SV=1	Q14802	17.3866	17.6694	0.633468	0.60568	23.4694	22.845	3.2933	17.528	0.727238	0.475472	0.991145	-5.03028	9	9
O15484	O15484	Calpain-5	CAPN5	>sp|O15484|CAN5_HUMAN Calpain-5 OS=Homo sapiens GN=CAPN5 PE=1 SV=2	O15484	20.4225	19.9902	0.123781	0.0783106	20.5877	20.5899	-0.969846	20.2063	-0.726968	0.475635	0.991145	-5.03042	12	12
Q29974;Q30167	Q29974;Q30167	HLA class II histocompatibility antigen, DRB1-16 beta chain;HLA class II histocompatibility antigen, DRB1-10 beta chain	HLA-DRB1	>sp|Q29974|2B1G_HUMAN HLA class II histocompatibility antigen, DRB1-16 beta chain OS=Homo sapiens GN=HLA-DRB1 PE=1 SV=1;>sp|Q30167|2B1A_HUMAN HLA class II histocompatibility antigen, DRB1-10 beta chain OS=Homo sapiens GN=HLA-DRB1 PE=1 SV=2	Q29974;Q30167	1.75929	1.87425	2.4189	3.4641	0	0	1.84776	1.81677	0.726956	0.475642	0.991145	-5.03043	2	1
P61601	P61601	Neurocalcin-delta	NCALD	>sp|P61601|NCALD_HUMAN Neurocalcin-delta OS=Homo sapiens GN=NCALD PE=1 SV=2	P61601	4.84138	8.57281	1.57788	1.07909	0	5.33017	2.94612	6.7071	0.726872	0.475692	0.991145	-5.03047	4	6
P20340	P20340	Ras-related protein Rab-6A	RAB6A	>sp|P20340|RAB6A_HUMAN Ras-related protein Rab-6A OS=Homo sapiens GN=RAB6A PE=1 SV=3	P20340	22.7372	24.3788	0.142671	0.0241499	23.8127	24.3273	0.97576	23.558	0.7266	0.475855	0.991145	-5.03062	12	12
Q86TP1	Q86TP1	Protein prune homolog	PRUNE	>sp|Q86TP1|PRUNE_HUMAN Protein prune homolog OS=Homo sapiens GN=PRUNE PE=1 SV=2	Q86TP1	5.97723	1.99211	1.29749	2.35182	0	0	-1.52681	3.98467	-0.726427	0.475959	0.991145	-5.03071	5	2
Q9Y2J8	Q9Y2J8	Protein-arginine deiminase type-2	PADI2	>sp|Q9Y2J8|PADI2_HUMAN Protein-arginine deiminase type-2 OS=Homo sapiens GN=PADI2 PE=1 SV=2	Q9Y2J8	6.01581	3.47264	1.30179	1.85365	0	0	-2.52365	4.74422	-0.725606	0.476451	0.991145	-5.03114	5	3
P55735	P55735	Protein SEC13 homolog	SEC13	>sp|P55735|SEC13_HUMAN Protein SEC13 homolog OS=Homo sapiens GN=SEC13 PE=1 SV=3	P55735	15.3172	13.8283	0.375808	0.637733	17.8134	18.3768	-2.26782	14.5728	-0.72556	0.476479	0.991145	-5.03117	11	9
O94915	O94915	Protein furry homolog-like	FRYL	>sp|O94915|FRYL_HUMAN Protein furry homolog-like OS=Homo sapiens GN=FRYL PE=1 SV=2	O94915	1.75929	2.79342	2.4189	1.83834	0	0	1.74504	2.27635	0.724936	0.476853	0.991145	-5.03149	2	3
Q14240	Q14240	Eukaryotic initiation factor 4A-II	EIF4A2	>sp|Q14240|IF4A2_HUMAN Eukaryotic initiation factor 4A-II OS=Homo sapiens GN=EIF4A2 PE=1 SV=2	Q14240	14.2179	12.2307	0.620758	0.768124	19.4725	18.2079	2.77465	13.2243	0.724457	0.477141	0.991145	-5.03175	9	8
Q9NZM1	Q9NZM1	Myoferlin	MYOF	>sp|Q9NZM1|MYOF_HUMAN Myoferlin OS=Homo sapiens GN=MYOF PE=1 SV=1	Q9NZM1	20.228	19.1213	0.0838411	0.0788522	20.5552	19.4976	-0.831175	19.6747	-0.723536	0.477694	0.991145	-5.03223	12	12
P54753	P54753	Ephrin type-B receptor 3	EPHB3	>sp|P54753|EPHB3_HUMAN Ephrin type-B receptor 3 OS=Homo sapiens GN=EPHB3 PE=1 SV=2	P54753	1.75929	2.09071	2.4189	2.36689	0	0	1.63704	1.925	0.722341	0.478412	0.991145	-5.03286	2	2
Q99442	Q99442	Translocation protein SEC62	SEC62	>sp|Q99442|SEC62_HUMAN Translocation protein SEC62 OS=Homo sapiens GN=SEC62 PE=1 SV=1	Q99442	1.75929	2.08907	2.4189	2.36661	0	0	1.63494	1.92418	0.721656	0.478824	0.991145	-5.03322	2	2
P04745;P19961;P04746;CON__Q3MHH8	P04745;P19961;P04746	Alpha-amylase 1;Alpha-amylase 2B;Pancreatic alpha-amylase	AMY1A;AMY2B;AMY2A	>sp|P04745|AMY1_HUMAN Alpha-amylase 1 OS=Homo sapiens GN=AMY1A PE=1 SV=2;>sp|P19961|AMY2B_HUMAN Alpha-amylase 2B OS=Homo sapiens GN=AMY2B PE=1 SV=1;>sp|P04746|AMYP_HUMAN Pancreatic alpha-amylase OS=Homo sapiens GN=AMY2A PE=1 SV=2	P04745;P19961;P04746;CON__Q3MHH8	9.79482	8.17873	0.950067	1.08633	10.5557	5.33017	-2.73267	8.98678	-0.720616	0.47945	0.991145	-5.03377	7	6
Q96E39;P38159	Q96E39;P38159	RNA binding motif protein, X-linked-like-1;RNA-binding motif protein, X chromosome;RNA-binding motif protein, X chromosome, N-terminally processed	RBMXL1;RBMX	>sp|Q96E39|RMXL1_HUMAN RNA binding motif protein, X-linked-like-1 OS=Homo sapiens GN=RBMXL1 PE=1 SV=1;>sp|P38159|RBMX_HUMAN RNA-binding motif protein, X chromosome OS=Homo sapiens GN=RBMX PE=1 SV=3	Q96E39;P38159	1.75929	2.01538	2.4189	2.35506	0	0	1.58731	1.88733	0.720161	0.479724	0.991145	-5.03401	2	2
O95394	O95394	Phosphoacetylglucosamine mutase	PGM3	>sp|O95394|AGM1_HUMAN Phosphoacetylglucosamine mutase OS=Homo sapiens GN=PGM3 PE=1 SV=1	O95394	3.19915	3.37293	1.91318	1.84194	0	0	2.05416	3.28604	0.720068	0.47978	0.991145	-5.03406	3	3
O60262	O60262	Guanine nucleotide-binding protein G(I)/G(S)/G(O) subunit gamma-7	GNG7	>sp|O60262|GBG7_HUMAN Guanine nucleotide-binding protein G(I)/G(S)/G(O) subunit gamma-7 OS=Homo sapiens GN=GNG7 PE=1 SV=1	O60262	5.037	3.44186	1.59112	2.33777	0	0	-2.47962	4.23943	-0.720067	0.479781	0.991145	-5.03406	4	2
Q6P2Q9	Q6P2Q9	Pre-mRNA-processing-splicing factor 8	PRPF8	>sp|Q6P2Q9|PRP8_HUMAN Pre-mRNA-processing-splicing factor 8 OS=Homo sapiens GN=PRPF8 PE=1 SV=2	Q6P2Q9	6.06816	7.54111	1.30188	1.0698	0	5.33017	2.61497	6.80464	0.719914	0.479873	0.991145	-5.03414	5	6
P05160	P05160	Coagulation factor XIII B chain	F13B	>sp|P05160|F13B_HUMAN Coagulation factor XIII B chain OS=Homo sapiens GN=F13B PE=1 SV=3	P05160	3.24469	6.89334	1.92184	1.27424	0	0	2.61535	5.06901	0.71972	0.479989	0.991145	-5.03424	3	5
Q9BUL8	Q9BUL8	Programmed cell death protein 10	PDCD10	>sp|Q9BUL8|PDC10_HUMAN Programmed cell death protein 10 OS=Homo sapiens GN=PDCD10 PE=1 SV=1	Q9BUL8	8.43064	10.8822	1.12489	0.919954	3.97884	13.802	3.0809	9.65642	0.719278	0.480256	0.991145	-5.03447	6	7
Q15051	Q15051	IQ calmodulin-binding motif-containing protein 1	IQCB1	>sp|Q15051|IQCB1_HUMAN IQ calmodulin-binding motif-containing protein 1 OS=Homo sapiens GN=IQCB1 PE=1 SV=1	Q15051	1.75929	2.01263	2.4189	2.35467	0	0	1.58369	1.88596	0.718997	0.480425	0.991145	-5.03462	2	2
P01111	P01111	GTPase NRas	NRAS	>sp|P01111|RASN_HUMAN GTPase NRas OS=Homo sapiens GN=NRAS PE=1 SV=1	P01111	18.3773	18.8048	0.211548	0.320039	19.6681	20.3588	-1.6869	18.5911	-0.718723	0.48059	0.991145	-5.03476	12	11
P05023;P20648	P05023	Sodium/potassium-transporting ATPase subunit alpha-1	ATP1A1	>sp|P05023|AT1A1_HUMAN Sodium/potassium-transporting ATPase subunit alpha-1 OS=Homo sapiens GN=ATP1A1 PE=1 SV=1	P05023;P20648	22.3057	23.2827	0.140653	0.0565271	22.6312	23.4433	1.04869	22.7942	0.7175	0.481328	0.991145	-5.0354	12	12
P20292	P20292	Arachidonate 5-lipoxygenase-activating protein	ALOX5AP	>sp|P20292|AL5AP_HUMAN Arachidonate 5-lipoxygenase-activating protein OS=Homo sapiens GN=ALOX5AP PE=1 SV=2	P20292	15.2004	14.5957	0.682117	0.740286	22.2943	21.5084	3.42092	14.8981	0.717185	0.481518	0.991145	-5.03556	9	8
Q96DH6	Q96DH6	RNA-binding protein Musashi homolog 2	MSI2	>sp|Q96DH6|MSI2H_HUMAN RNA-binding protein Musashi homolog 2 OS=Homo sapiens GN=MSI2 PE=1 SV=1	Q96DH6	1.75929	2.07607	2.4189	2.36445	0	0	1.61836	1.91768	0.716223	0.482099	0.991145	-5.03607	2	2
[truncated: 1,671 more rows]
