# Supplementary material for: Is the Proteome of Bronchoalveolar Lavage Extracellular Vesicles a Marker of Advanced Lung Cancer?
Source: Cancers (Basel). 2020 Nov 20;12(11):3450. doi: 10.3390/cancers12113450 (PMC7699733; doi:10.3390/cancers12113450)
Supplement: Supplementary file 1 [file cancers-12-03450-s001.zip › cancers-984646-XML-suppl/TableS2.xls]

## Sheet: Cancer unique
Gene name
ABCC1
ABCF2
ABCF3
ABHD12
ACACA
ACACB
ACAP2
ACAT2
ACOX1
ADA
ADAM17
ADK
AGFG1
AGFG2
ALDH7A1
ALOX12
ANAPC1
ANAPC2
ANP32E
ANXA10
AP1S1
AP3M2
AP3S1
APEX2
APH1A
ARFGAP3
ARFGEF2
ARG1
ARHGAP12
ARHGAP44
ARHGEF16
ARHGEF25
ARMC10
ARPC5L
ASIP
ASMTL
ASNS
ATF6
ATG5
ATM
ATP11A
ATP11B
ATP2C1
ATP6AP1
ATP6V0A2
ATP6V1E1
ATP7B
ATP8A1
B3GNT7
B9D1
B9D2
BMP2K
BPHL
BRAF
BRAP
BTN2A1
BZW2
C11orf85
C14orf166
C16orf13
C1GALT1C1
C1QBP
C2CD5
C4orf19
C6orf25
C7orf55
C9orf129
C9orf9
CAV1
CBX8
CC2D1A
CC2D2A
CCDC114
CCDC150
CCDC160
CCDC30
CCDC6
CCDC67
CCDC84
CCL18
CCL28
CCNYL1
CCPG1
CD276
CD300A
CD40
CD99
CDC16
CDC27
CDC42BPB
CDH3
CDK12
CEACAM7
CEBPE
CFAP99
CHAF1B
CHIT1
CHORDC1
CHP2
CHST4
CHUK
CKM
CKMT1B
CLEC12A
CNIH4
CNNM3
CNOT4
CNOT7
CNTRL
COG6
COL4A3BP
COL6A1
COL6A3
COLEC11
COMMD3
COMMD3-BMI1
CORO2A
CSDE1
CSK
CXorf66
CYB5R2
CYLC1
CYP2S1
CYP4F11
CYP4F12
CYTH2
DAGLB
DCAF8
DCTN3
DDRGK1
DDX20
DDX41
DERL1
DFNA5
DHCR7
DIRC2
DKFZp686K07118
DMAP1
DNAAF2
DNAJB13
DNAJB4
DNAJC7
DOCK9
DPM3
DSC1
DSG2
DSG3
DTYMK
DUSP23
DYM
DYNC2LI1
ECH1
EEA1
EFHC1
EFHD1
EIF2B1
EIF3G
EIF4G3
EIF5
ELMO3
EPB41L2
EPHB3
ERBB2
ERBB2IP
ERMP1
ERO1B
ERP29
ESPN
EVI2B
EXOC6
FAM13A
FAM20A
FAM213B
FAM90A27P
FAM91A1
FCGR1A
FCGR1B
FCGR1C
FHOD1
FKBP11
FKBP15
FKBP4
FP2747
FSIP1
FUBP1
FUBP3
FXR1
G6B
GAK
GALM
GALNT16
GAS2L3
GATAD2B
GBP4
GBP7
GEM
GEMIN2
GEMIN4
GEMIN5
GLRX3
GLS
GOLGA8B
GOSR1
GOT2
GPC4
GPN1
GSK3B
GSTM1
GSTM2
GSTM4
GTPBP4
GTPBP8
GZMH
H1FX
HERC1
HERC2
HEXB
HGH1
HID1
HIDE1
HIP1R
HMGB3
HMGN1
HN1L
HNMT
HNRNPH3
HPSE
HSD17B13
IGF2BP1
IGF2R
IGHV2OR16-5
IGLV2-14
IGLV5-48
IGLV6-57
IGSF3
IGSF8
IKBIP
IKBKAP
IKBKG
IL10
IL18R1
INF2
INPP4B
INPP5A
INPPL1
INTS10
INTS7
IQCB1
ITGAD
ITPK1
IVL
JAK1
JAKMIP3
JOSD2
KEAP1
KIAA1033
KLC2
KNTC1
KPNA2
KRT34
KRT40
L1RE1
LARP1
LAS1L
LGALS4
LGMN
LILRA3
LILRA4
LILRA6
LILRB3
LNPEP
LONP1
LPAR3
LRGUK
LRPPRC
LRRC1
LRRC39
LRRC40
LRRC59
LRRFIP1
LUC7L2
MAGED1
MAN1A1
MANSC1
MAP3K5
MAP7D2
MAPK1IP1L
MAPK4
MAPK6
MCM4
MCM7
MDH2
MFAP2
MFSD1
MGP
MICAL1
MISP
MLF1
MMP14
MMP8
MMS19
MOB3A
MOSPD2
MPZL2
MROH1
MTAP
MXD3
MYCBP2
NAA15
NAA50
NAT1
NAT10
NAV3
NCAPG
NCAPH
NCDN
NCK1
NCK2
NDUFAF2
NECAP2
NELFB
NEU1
NF2
NHP2
NIPSNAP1
NOSTRIN
NT5C2
NTPCR
NUP205
NUP88
NXF1
OPTN
OSGEP
P4HA1
P4HA3
PAK4
PALLD
PANK4
PAPSS2
PARP14
PARP9
PARVA
PCBD1
PCCB
PCNXL4
PDE12
PDE4DIP
PFDN2
PHB
PHKG2
PHLDA3
PHLDB3
PIEZO1
PIK3R4
PIN1
PIP4K2C
PIPSL
PKN2
PKP3
PLCB3
PLEKHB2
PLLP
PLPP2
PLSCR3
PNMA2
PODXL
POF1B
POLB
POLR1C
POLR2H
PP1187
PPAP2C
PPID
PPP2R5A
PPP2R5E
PPP3CC
PPT1
PRB3
PRH1
PRKCI
PRKX
PRSS2
PRSS3P2
PSAT1
PSPC1
PTK7
PTMA
PTPRD
PTPRF
PTPRS
PUF60
PUM1
PUM2
PVRL2
PXN
PYCR2
RAB17
RAB20
RAB26
RAB9B
RABGAP1
RABL2A
RABL2B
RACGAP1
RASA2
RASGRP2
RASGRP3
RBP4
REM1
RFC2
RFC3
RFC4
RFC5
RGS19
RICTOR
RNASE4
RNF126
RORC
RPA3
RPRD1B
RPS19
RQCD1
S100A2
S100A7
S100A7A
SBDS
SCD
SCIN
SCRIB
SCRN1
SCYL2
SDC1
SEC24A
SEC61G
SEC62
SELP
SERINC3
SERINC5
SF1
SF3A1
SF3B4
SGSM3
SH2D4A
SH3BGRL
SH3BGRL3
SHPK
SIL1
SIRT2
SKAP2
SLC16A1
SLC22A4
SLC30A7
SLC39A14
SLC39A8
SLC7A5
SLFN14
SMAP1
SMARCE1
SMC1A
SMC2
SMCHD1
SMN1
SNAP29
SNRNP40
SNRPA
SNRPB
SNRPF
SNRPN
SNU13
SNW1
SNX27
SNX4
SP110
SPG20
SPINT2
SPRR1A
SPRR1B
SPRR3
SRGAP2
SRGAP2B
SRMS
SRP54
SRP9
SRPK1
SRPK2
SRPK3
SRRT
SRSF11
SSB
ST14
STAT2
STAT6
STIM1
STRN3
STRN4
STX12
STX19
STX1B
STXBP5
SUCLG2
SURF4
SUZ12
SWAP70
SYTL3
SYTL5
TAGLN
TAX1BP3
TBC1D13
TBC1D15
TBC1D23
TBK1
TBL1XR1
TCHP
TCTN1
TCTN2
TELO2
TERF1
TESC
TGFB1
TGM1
THAP4
THBD
THOC5
THOC6
THY1
TIA1
TIAL1
TIGD5
TMBIM6
TMED3
TMED5
TMEM106A
TMEM2
TMEM256-PLSCR3
TMEM258
TMEM63B
TNS1
TNS2
TNS3
TOP2A
TOR1AIP1
TPBG
TPRG1L
TRADD
TRAK1
TRAPPC3
TRIM16
TRIM29
TRIM32
TRPV1
TRY8
TSC22D4
TSPAN31
TSPAN9
TSTD2
TTC21A
TTC38
TTC39A
TUBGCP2
TUBGCP3
TVP23C
TXLNA
TXNDC2
TXNIP
TXNRD2
U2SURP
UAP1
UBAP2L
UBE2E1
UBE2E2
UBE3C
UBE4B
UBR5
UCHL3
UEVLD
UFM1
UPF3A
USP10
USP12
VBP1
VKORC1
VPS50
VTCN1
VTI1B
WDR31
WDR38
WFDC2
WNK2
WNK4
WWP1
XP32
XPNPEP3
XPO5
YAP1
YPEL5
YTHDF1
YTHDF2
YTHDF3
ZC3H11A
ZC3HAV1L
ZDHHC1
ZDHHC14
ZDHHC9
ZFPL1
ZNF74
ZRSR1
ZW10
